# Supplementary material for: Single-cell spatiotemporal dissection of the human maternal–fetal interface
Source: Nature. 2026 Apr 8;653(8113):167–79. doi: 10.1038/s41586-026-10316-x (PMC13149032; doi:10.1038/s41586-026-10316-x)
Supplement: Supplementary file 3 — Supplementary Tables 1–13 and Supplementary Tables guide [file 41586_2026_10316_MOESM3_ESM.zip]

Archive with 28 entries (28 files):
- SuppTable13.xlsx
- __MACOSX/._SuppTable13.xlsx
- Supplementary Table Guide.pdf
- __MACOSX/._Supplementary Table Guide.pdf
- SuppTable1.xlsx
- __MACOSX/._SuppTable1.xlsx
- SuppTable2.xlsx
- __MACOSX/._SuppTable2.xlsx
- SuppTable3.xlsx
- __MACOSX/._SuppTable3.xlsx
- SuppTable4.xlsx
- __MACOSX/._SuppTable4.xlsx
- SuppTable5.xlsx
- __MACOSX/._SuppTable5.xlsx
- SuppTable6.xlsx
- __MACOSX/._SuppTable6.xlsx
- SuppTable7.xlsx
- __MACOSX/._SuppTable7.xlsx
- SuppTable8.xlsx
- __MACOSX/._SuppTable8.xlsx
- SuppTable9.xlsx
- __MACOSX/._SuppTable9.xlsx
- SuppTable10.xlsx
- __MACOSX/._SuppTable10.xlsx
- SuppTable11.xlsx
- __MACOSX/._SuppTable11.xlsx
- SuppTable12.xlsx
- __MACOSX/._SuppTable12.xlsx
