# Supplementary material for: Single-cell spatiotemporal dissection of the human maternal–fetal interface
Source: Nature. 2026 Apr 8;653(8113):167–79. doi: 10.1038/s41586-026-10316-x (PMC13149032; doi:10.1038/s41586-026-10316-x)
Supplement: Supplementary file 3 — Supplementary Tables 1–13 and Supplementary Tables guide [file 41586_2026_10316_MOESM3_ESM.zip › SuppTable13.xlsx]

## Sheet: S13a
Supplementary Table 13a. GWAS-based preeclampsia relevance scores across fetal cell types.
celltype	cells	enriched cells	enrichment score	pvalue	p.adjust	is enriched
iEVT	2563	985	4.81645	0	0	yes
other EVT	2325	758	4.08588	8.42494e-270	4.77413e-269	yes
pEVT	213	44	2.58888	4.49473e-09	6.36753e-09	yes
eEVT	470	78	2.07987	6.19951e-10	9.58106e-10	yes
EVTpro	1723	262	1.9057	9.43612e-25	2.29163e-24	yes
CTB(CD81)	1480	86	0.728243	0.00253323	0.00287099	no
SCTpro	1046	51	0.611052	0.000136422	0.000165655	no
SCT	70285	5167	0.921331	0	0	no
avVCT	1616	85	0.6592	4.82996e-05	6.3161e-05	no
VCT(MKI67)	3113	133	0.535442	2.17866e-15	3.70372e-15	no
VCT	10318	383	0.465203	2.87483e-56	1.2218e-55	no
fEC	2622	71	0.339364	6.31994e-29	1.79065e-28	no
FB	1769	53	0.375481	8.14525e-18	1.73087e-17	no
PV	1218	30	0.308684	7.02433e-16	1.32682e-15	no
HB	2355	46	0.244797	3.66417e-36	1.24582e-35	no

## Sheet: S13b
Supplementary Table 13b. GWAS-based preeclampsia relevance scores across maternal cell types
celltype	cells	enriched cells	enrichment score	pvalue	p.adjust	is enriched
DSC0	7686	169	0.279546	2.78543e-91	2.64616e-90	no
DSC1	3695	87	0.299345	2.27319e-44	1.43969e-43	no
DSC2	2755	335	1.54593	1.35504e-17	3.67797e-17	yes
DSC3	3607	103	0.363043	2.19554e-34	1.04288e-33	no
DSC4	1944	88	0.575511	1.85068e-08	2.70483e-08	no
eS	4031	187	0.589788	7.50517e-14	1.58442e-13	no
Epi	32045	3710	1.47191	0	0	yes
ciliated	225	9	0.508542	0.0334888	0.039768	no
aEC	386	51	1.67977	0.000268974	0.000365036	yes
vEC	2411	194	1.02299	0.43612	0.460349	no
FB	1002	163	2.06817	3.02146e-19	9.56796e-19	yes
pvSMC	1326	179	1.71623	3.67463e-13	5.81817e-13	yes
LEC	1813	64	0.448796	1.76432e-13	3.3522e-13	no
T	770	124	2.04738	2.04131e-14	4.84811e-14	yes
dNK	6439	282	0.556798	4.35413e-23	1.65457e-22	no
cDC	205	9	0.558156	0.0679602	0.0759555	no
M(CD14)	6583	336	0.648907	2.28337e-13	3.944e-13	no
M(CD16)	1932	116	0.763339	0.00429559	0.00544108	no
B	236	15	0.808065	0.466854	0.466854	no

## Sheet: S13c
Supplementary Table 13c. GWAS-based relevance scores for spontaneous preterm birth (sPTB) across maternal cell types.
Zhang et al.
celltype	cells	enriched cells	enrichment score	pvalue	p.adjust	is enriched
DSC0	7685	338	0.578026	3.0726e-22	1.16759e-21	no
DSC1	3697	146	0.519013	8.29286e-18	1.75071e-17	no
DSC2	2754	70	0.334048	4.53852e-29	4.31159e-28	no
DSC3	3609	140	0.509819	3.47332e-18	9.42758e-18	no
DSC4	1948	104	0.701648	0.000234301	0.000317979	no
eS	4031	268	0.873769	0.14307	0.151018	no
Epi	32040	4084	1.67521	0	0	yes
ciliated	225	9	0.525696	0.0425827	0.0475924	no
aEC	386	12	0.408572	0.000324539	0.000411083	no
vEC	2409	100	0.545554	4.26181e-11	6.74786e-11	no
FB	1002	15	0.196743	4.75731e-18	1.12986e-17	no
PV	1328	43	0.425545	6.98494e-11	1.02088e-10	no
LEC	1813	49	0.3552	1.64369e-18	5.20502e-18	no
T	770	16	0.273089	3.75724e-11	6.48977e-11	no
dNK	6439	258	0.526594	3.30657e-26	2.09416e-25	no
cDC	205	11	0.705202	0.289169	0.289169	no
M(CD14)	6582	279	0.557085	1.10442e-22	5.24597e-22	no
M(CD16)	1932	69	0.469372	8.23487e-13	1.56462e-12	no
B	236	7	0.389817	0.00433647	0.00514956	no
Sole-Navais et al.
celltype	cells	enriched cells	enrichment score	pvalue	p.adjust	is enriched
DSC0	7713	258	1.04994	0.45609	1	no
DSC1	3697	90	0.752504	0.00725781	0.137898	no
DSC2	3590	98	0.847497	0.120222	1	no
DSC3	3389	67	0.608112	2.46039e-05	0.000467474	no
DSC4	1927	22	0.351502	1.40747e-08	2.67419e-07	no
eS	4041	167	1.31034	0.00139568	0.0265179	no
Epi	32171	1816	3.28984	4.08259e-197	7.75693e-196	yes
ciliated	222	5	0.703216	0.565194	1	no
aEC	469	3	0.198992	0.000447315	0.00849899	no
vEC	2966	25	0.256556	2.22276e-17	4.22325e-16	no
FB	1002	21	0.652196	0.0559195	1	no
PV	1303	14	0.332301	1.27476e-06	2.42205e-05	no
LEC	1798	24	0.41191	1.04452e-06	1.98458e-05	no
T	1100	0	0	1.25391e-15	2.38243e-14	no
dNK	9608	53	0.155949	1.03958e-75	1.97521e-74	no
cDC	432	10	0.72229	0.406833	1	no
M(CD14)	7351	43	0.169678	3.2203e-55	6.11858e-54	no
M(CD16)	2014	7	0.106308	2.71195e-19	5.15271e-18	no
B	355	2	0.175434	0.00189576	0.0360194	no

## Sheet: S13d
Supplementary Table 13d. GWAS-based relevance scores for sporadic miscarriage across maternal cell types.
celltype	cells	enriched cells	enrichment score	pvalue	p.adjust	is enriched
DSC0	7683	297	0.311531	7.65956e-131	7.27658e-130	no
DSC1	3695	108	0.235551	2.65074e-89	1.2591e-88	no
DSC2	2754	154	0.450643	1.05414e-30	2.50359e-30	no
DSC3	3607	137	0.306091	3.82209e-68	1.4524e-67	no
DSC4	1944	151	0.625974	4.15309e-10	7.17352e-10	no
eS	4031	290	0.579777	5.44934e-23	1.15042e-22	no
Epi	32040	6857	1.72472	0	0	yes
ciliated	225	30	1.07452	0.613432	0.740324	no
aEC	386	27	0.563706	0.000810599	0.00118472	no
vEC	2409	282	0.943383	0.633621	0.740324	no
FB	1002	21	0.168899	2.97283e-32	8.06911e-32	no
PV	1326	40	0.243104	2.84536e-33	9.01029e-33	no
LEC	1813	226	1.00458	0.662395	0.740324	no
T	770	93	0.973348	0.912165	0.912165	no
dNK	6439	661	0.827292	0.00141002	0.0019136	no
cDC	205	27	1.06142	0.749647	0.791294	no
M(CD14)	6585	293	0.358581	2.39407e-95	1.51625e-94	no
M(CD16)	1932	107	0.446326	9.08354e-23	1.72587e-22	no
B	236	12	0.409775	0.000226541	0.00035869	no

## Sheet: S13e
Supplementary Table 13e. List of DisGENet-curated genes in preeclampsia.
PROZ
SERPINE1
TGFB1
APLNR
ADA
TIMP2
PYGM
SOCS3
SELP
LBR
INHA
BOK
IL10
SELE
SELL
F5
CRP
EPHX1
ENG
ITGA4
TFPI
ADAMTS13
PTGS1
ACVR2A
F2
HDC
THBD
MMP9
NOTCH2
PDE5A
FABP4
CRH
CP
ANXA5
PTX3
TDO2
TLR2
EFNA1
CSF1
VCAM1
CYR61
TEK
LEPR
TLR4
TNFRSF8
MTHFR
CORIN
FLT1
NOS3
IL6
CXCL10
PPP1R3A
PPARG
ASB4
VWF
PON1
LEP
SERBP1
ACTG2
SCNN1A
OLR1
CHRNA7
IL16
ADAM12
SLC1A5
NPHS1
PRCP
ADM
CALCA
HTRA1
IGF2
ANGPT2
IDO1
ADRB3
TLR3
NAT2
HMOX1
IL15
CALR
NOD2
HSD11B2
HP
AGT
LIPC
ICAM1
IL18
GCM1
TPBG
PLAC1
AGTR2
APLN
CD40LG
NOX1
ESR1
ENPP1
STOX1
S100B
IGF1
IFNG
IGFBP1
IL4
ADORA2B
NOS2
CCL5
ACE
BDKRB2
HIF1A
PGF
NSD1
INHBA
EDN1
IL6ST
FGF14
CLU
CPB2
EBAG9
NOV
CYP11B2
LGALS1
SERPIND1
ADIPOQ
IFNGR2
TAP1
TAP2
DDAH2
TNF
VEGFA
C3
SYNPO
ADRB2
GSTP1
MBL2
COMT
HBA2
AKR1C3
GH2
AGTR1
HBA1
CYP2J2
LGALS13
CD24
HLA-G
TAC3
REN
PSG5
KIR3DL3
ERVW-1
PEE1
FLT1P1
ARHGAP45
CGB3

## Sheet: S13f
Supplementary Table 13f. GWAS-based relevance scores for preeclampisa across prenatal brain cell types.
celltype	cells	enriched cells	enrichment score	pvalue	p.adjust	is enriched
RG-vRG	12674	1225	0.966546	0.501	1	No
RG-tRG	1580	63	0.398734	0.514	1	No
RG-oRG	2324	72	0.309811	0.495	1	No
IPC-EN	9018	714	0.79175	0.507	1	No
EN-Newborn	20794	2354	1.13206	0.496	1	No
EN-IT-Immature	14327	2682	1.87199	0.514	1	No
EN-L2_3-IT	11847	470	0.396725	0.498	1	No
EN-L4-IT	20183	427	0.211564	0.503	1	No
EN-L5-IT	9586	315	0.328604	0.506	1	No
EN-L6-IT	7802	419	0.537042	0.525	1	No
EN-Non-IT-Immature	9819	1814	1.84744	0.525	1	No
EN-L5-ET	1134	384	3.38624	0.525	1	No
EN-L5_6-NP	1756	117	0.666287	0.519	1	No
EN-L6-CT	3985	375	0.941029	0.493	1	No
EN-L6b	7393	664	0.898147	0.504	1	No

## Sheet: S13g
Supplementary Table 13g. GWAS-based relevance scores for preeclampisa across adult brain cell types.
celltype	cells	enriched cells	enrichment score	pvalue	p.adjust	is enriched
Oligodendrocyte	2280	62	1.01504	0.32	1	no
EN	1699	21	0.176574	1	1	no
Astrocyte	692	32	0.660611	0.3855	1	no
Microglia	719	46	0.913968	0.0762	0.8	no
IN-CGE	412	33	1.21359	0.0109	0.109	no
OPC	658	11	0.238819	1	1	no
IN-MGE	659	15	0.325168	1	1	no
Pericytes	63	4	0.907029	0.613432	1	no
Endothelial	31	0	0	0.3969	1	no
VSMC	28	2	1.02041	0.4218	1	no
