# Supplementary material for: Single-cell spatiotemporal dissection of the human maternal–fetal interface
Source: Nature. 2026 Apr 8;653(8113):167–79. doi: 10.1038/s41586-026-10316-x (PMC13149032; doi:10.1038/s41586-026-10316-x)
Supplement: Supplementary file 3 — Supplementary Tables 1–13 and Supplementary Tables guide [file 41586_2026_10316_MOESM3_ESM.zip › SuppTable1.xlsx]

## Sheet: S1a
Supplementary Table 1a. A glossary of abbreviation
Abbreviation	Full name
AEA	arachidonoylethanolamine
aEC	arterial endothelial cell
AV	anchoring villi
B	B lymphocyte
CTB	cytotrophoblast
DC	dendritic cell
dNK	decidual natural killer cell
DSC	decidual stromal cell
ECM	extracellular matrix
Epi	endometrial epithelium
Ery	erythroid cell
eS	endometrial stromal
EVT	extravillous cytotrophoblast
FB	fibroblasts
FV	floating villi
fVEC	fetal vascular endothelial cell
GO	gene ontology
GRN	gene regulatory network
GW	gestational week
HB	Hofbauer cell
HuF	human uterine fibroblast
LEC	lymphatic endothelial cell
M	macrophage
mVEC	maternal vascular endothelial cell
NuRD	nucleosome remodeling and deacetylase
PE	pre-eclampsia
PV	perivascular cells
QC	quality control
SA	spiral artery
SCT	syncytiotrophoblast
sM	sporadic miscarriage
sPTB	spontaneous preterm birth
T	T lymphocyte
TF	transcriptional factor
TG	Target gene
THC	tetrahydrocannabinol
VCT	villous cytotrophoblast
vEC	venous endothelial cell

## Sheet: S1b
Supplementary Table 1b. Summary of published single-cell studies profiling the human placenta
Reference*	Total No. of Cells (single-cell multiome)	Total No. of Cells (single-cell/nuclei RNA-seq only)	Total No. of Cells (single-nuclei ATAC-seq only)	Average No.of cells per library	GW	Placental regions	Complications
Vento-Tormo et al., 2018**	NA	59059	NA	3196.59	GW6-14	placenta, decidua and peripheral blood	Normal
Pique-Regi et al., 2019	NA	79906	NA	3196.24	GW33-40	basal plate, placental villi, and chorioamniotic membranes	Normal
Tsang et al., 2017	NA	20518	NA	3419.67	GW38	placenta parenchymal biopsies	Normal
Liu et al., 2018	NA	1567	NA	1567	GW8	villi	Normal
Marsh et al., 2022	NA	48356	NA	6044.5	GW18–24	villous chorion and smooth chorion	Normal
Suryawanshi et al., 2018	NA	21095	NA	1506.79	GW6-11	villi and decidua	Normal
Arutyunyan et al., 2023 ***	7972	51523	NA	5252	GW5-10	trophoblast cells and implantation sites	Normal
Wang et al., 2022	NA	11438	NA	3813	GW38-40	sections of whole placenta	Normal
Garcia-Flores et al., 2023	NA	173243	NA	4124.83	GW>=37	basal plate, placental villi, and chorioamniotic membranes	Normal (term in labor and not in labor)
Yang et al., 2023	NA	32577	NA	2506	GW34-40	villi and decidua	Normal and late-onset pre-eclampsia
Admati et al., 2023	NA	81360	NA	2624	GW24-40	placental cotyledon	Normal, pre-eclampsia, IUGR and preterm labor
Luo et al., 2023	NA	101250	NA	25312	GW34-38	decidua	Normal and pre-eclampsia
Yang et al., 2021	NA	27220	NA	6805	GW38-40	whole placenta	Normal and gestational diabetes mellitus
Zhang et al., 2021	NA	11518	NA	1919	GW34-38	whole placenta	Normal and pre-eclampsia
Zheng et al., 2022	NA	336560	NA	16828	GW6-7	chorionic villi and gestational sac containing decidua	Normal and miscarriage
Bao et al., 2023	NA	120221	NA	8014	GW6-7	decidua	Normal and recurrent miscarriage
Wang et al., 2024	NA	50850	50693	4231	GW6-9, 38-39	villi	Normal
Greenbaum et al., 2023****	NA	NA	NA	NA	GW6-20	sections of spiral arteries in the decidua	Normal
Keenan et al., 2025	NA	17073	NA	2845	GW37-39	decidua and villi	Normal
Ounadjela et al., 2024	36456	36456	36456	4557	GW6-11	villi	Normal
Wang et al. (this study)	191735	NA	NA	8336	GW5-39	decidua and basal plate	Normal
*Only primary tissue samples were considered in the comparison. Previous single cell studies based on lower throughput technologies were not listed here for comparison.
**This study sequenced 70,325 cells, among which 59,059 were from the decidua and placenta (the other 11,266 cells were from the blood).
*** This paper specifically targeted trophoblast cells, and the statistics were based on https://www.reproductivecellatlas.org/mfi/all-donors-trophoblast/, data from Vento-Tormo et al., 2018 were not counted towards this work; The average number of cells were calculated on all cells.
*** A data browser associated with this paper (although not described in the main content of the paper) displayed sequencing of more early-gestation samples, where single nuclei multiome sequencing was performed on 39,339 cells. https://www.reproductivecellatlas.org/mfi/all-cell-states/
**** The study analyzed ~500,000 cells and 588 arteries within within intact decidua from 66 individuals by multiplexed ion beam imaging by time-of-flight (MIBI-TOF) and a 37-plex antibody panel.

## Sheet: S1c
Supplementary Table 1c. Metadata for samples profiled by single-nucleus multiome sequencing in this study
Sample ID	Sample Type	Clinical Recorded Gestational Week	Clinical Recorded Fetal Sex	Inferred Fetal Sex	Mode of Delivery	Ethnicity	Maternal Age	Sequencing Batch	Library prep
ZY001	Decidua basalis	5+3	Unknown	Female	Termination	Unknown	NA	2	snRNA & snATAC
ZY002	Decidua basalis	6+4	Unknown	Female	Termination	Unknown	NA	1	snRNA & snATAC
ZY003	Decidua basalis	7+3	Unknown	Male	Termination	Unknown	NA	1	snRNA & snATAC
ZY004	Decidua basalis	8+2	Unknown	Female	Termination	Unknown	NA	3	snRNA & snATAC
ZY005	Decidua basalis	6+1	Unknown	Female	Termination	Unknown	NA	3	snRNA & snATAC
ZY007	Basal plate	19+4	Unknown	Female	Termination	Unknown	NA	2	snRNA & snATAC
ZY009	Decidua basalis	10+0	Unknown	Female	Termination	European	NA	2	snRNA & snATAC
ZY011	Basal plate	39+0	Unknown	Female	Labor	Unknown	NA	2	snRNA & snATAC
ZY012	Basal plate	22+2	Female	Female	Termination	Unknown	22	1	snRNA & snATAC
ZY013	Basal plate	39+0	Unknown	Male	Non-labored C/S	Unknown	33	3	snRNA & snATAC
ZY014	Basal plate	18+6	Unknown	Female	Termination	Unknown	29	2	snRNA & snATAC
ZY015	Basal plate	11+6	Unknown	Male	Termination	Unknown	21	1	snRNA & snATAC
ZY016	Basal plate	11+2	Unknown	Female	Termination	Unknown	26	3	snRNA & snATAC
ZY017	Basal plate	24+2	Unknown	Female	Termination	Unknown	27	1	snRNA & snATAC
ZY018	Basal plate	21+4	Unknown	Male	Termination	Unknown	NA	3	snRNA & snATAC
ZY019	Basal plate	37+6	Female	Female	Labor	Unknown	NA	1	snRNA & snATAC
ZY020	Basal plate	23+6	Female	Female	Termination	Unknown	16	2	snRNA & snATAC
ZY021	Basal plate	39+1	Female	Female	Labor	Unknown	32	2	snRNA & snATAC
ZY023	Basal plate	14+6	Unknown	Female	Termination	Asian	33	3	snRNA & snATAC
ZY024	Basal plate	12+1	Unknown	Female	Termination	European	20	2	snRNA & snATAC
ZY025	Basal plate	18+0	Unknown	Male	Termination	Unknown	NA	3	snRNA & snATAC
ZY026	Basal plate	17+3	Unknown	Female	Termination	Unknown	NA	1	snRNA & snATAC
ZY028	Basal plate	39+3	Male	Male	Non-labored C/S	European	37	1	snRNA & snATAC

## Sheet: S1d
Supplementary Table 1d. Quality control ( QC) summary of estimated nucleus counts as determined by CellRanger ARC
Sample ID	Genome assembly	Estimated number of cells by cell ranger	ATAC Confidently mapped read pairs	ATAC Fraction of genome in peaks	ATAC Fraction of high-quality fragments in cells	ATAC Fraction of high-quality fragments overlapping TSS	ATAC Mean raw read pairs per cell	ATAC Median high-quality fragments per cell	ATAC Number of peaks	ATAC Percent duplicates	ATAC Q30 bases in barcode	ATAC Q30 bases in read 1	ATAC Q30 bases in read 2	ATAC Q30 bases in sample index i1	ATAC Sequenced read pairs	ATAC TSS enrichment score	ATAC Valid barcodes	GEX Fraction of transcriptomic reads in cells	GEX Mean raw reads per cell	GEX Median UMI counts per cell	GEX Median genes per cell	GEX Percent duplicates	GEX Q30 bases in UMI	GEX Q30 bases in barcode	GEX Q30 bases in read 2	GEX Q30 bases in sample index i1	GEX Q30 bases in sample index i2	GEX Reads mapped antisense to gene	GEX Reads mapped confidently to exonic regions	GEX Reads mapped confidently to genome	GEX Reads mapped confidently to intergenic regions	GEX Reads mapped confidently to intronic regions	GEX Reads mapped confidently to transcriptome	GEX Reads mapped to genome	GEX Reads with TSO	GEX Sequenced read pairs	GEX Total genes detected	GEX Valid UMIs	GEX Valid barcodes
ZY001	GRCh38	8983	0.877	0.0318	0.745	0.2509	24438.2	10055	113915	0.2135	0.9133	0.9439	0.9291	0.9112	219528078	5.6313	0.9812	0.7717	24819.1	3929	2264	0.4765	0.9503	0.9552	0.9393	0.9598	0.9314	0.2756	0.2518	0.8908	0.0546	0.5845	0.5541	0.9603	0.1362	222950317	32414	0.9995	0.9399
ZY002	GRCh38	9384	0.8721	0.0211	0.6132	0.2304	21963.1	7603.5	75813	0.1638	0.8762	0.9424	0.9092	0.8632	206101521	4.9394	0.9717	0.698	33188.8	5671	2592	0.4663	0.9589	0.9617	0.9423	0.9418	0.9514	0.2321	0.2755	0.8959	0.0519	0.5685	0.6046	0.9673	0.1303	311444004	32225	0.9996	0.9395
ZY003	GRCh38	12713	0.8783	0.0271	0.7138	0.2387	20810.1	6386	98248	0.1876	0.9157	0.9432	0.9318	0.896	264558255	5.6571	0.9815	0.7967	23027.5	3608	1950	0.3475	0.9517	0.9556	0.9443	0.9146	0.9542	0.246	0.3038	0.9183	0.0485	0.566	0.6162	0.9712	0.0815	292749085	32429	0.9996	0.9483
ZY004	GRCh38	9922	0.8882	0.0445	0.8586	0.2946	25876.6	12746	160160	0.2577	0.9151	0.9404	0.9335	0.9167	256748072	6.6356	0.9809	0.8767	23815.1	4522	2164	0.5063	0.9518	0.9562	0.9368	0.9627	0.8968	0.3091	0.2358	0.9047	0.0493	0.6196	0.5397	0.9609	0.1351	236293341	32200	0.9994	0.9363
ZY005	GRCh38	19529	0.8961	0.0492	0.8917	0.3195	16401.1	9224	178481	0.2218	0.9154	0.9426	0.933	0.9013	320297156	7.2734	0.9811	0.9325	17730.3	5139	2422	0.3514	0.952	0.9572	0.9431	0.9583	0.9377	0.288	0.2189	0.9153	0.0524	0.6439	0.5676	0.9682	0.1357	346255410	32471	0.9996	0.9354
ZY007	GRCh38	18536	0.8909	0.0413	0.8305	0.2819	13825.8	5208.5	148762	0.1955	0.9202	0.9299	0.9354	0.8899	256274756	7.2505	0.9823	0.9215	15923.8	3054	1366	0.4148	0.9534	0.9573	0.9457	0.8948	0.9477	0.103	0.2006	0.8469	0.0567	0.5896	0.6766	0.9664	0.2118	295162960	31422	0.9997	0.9593
ZY009	GRCh38	20000	0.8747	0.022	0.6447	0.2217	12481.7	4353	79434	0.1608	0.9201	0.9403	0.9333	0.9087	249633819	5.4839	0.9825	0.8059	15839.8	3602.5	1937	0.2706	0.9527	0.9572	0.9392	0.9256	0.9374	0.1765	0.2202	0.9007	0.052	0.6284	0.6626	0.9662	0.1602	316796011	32687	0.9997	0.9559
ZY011	GRCh38	20000	0.9047	0.0453	0.6873	0.3199	19427.7	6997	164138	0.1805	0.9189	0.9341	0.9329	0.8852	388554617	9.0309	0.9818	0.6876	14882.2	3151	1610.5	0.2563	0.9504	0.9551	0.9476	0.9396	0.9491	0.1241	0.3133	0.8423	0.0513	0.4776	0.6583	0.9677	0.102	297644281	31808	0.9997	0.9558
ZY012	GRCh38	15784	0.8742	0.0303	0.499	0.2192	24424.5	6208.5	106477	0.1649	0.9074	0.9483	0.9478	0.9462	385516855	5.8259	0.9751	0.8424	31788.9	4641	2341	0.4447	0.9485	0.9616	0.9477	0.9144	0.9387	0.1903	0.2851	0.8897	0.0688	0.5359	0.6219	0.9663	0.1614	501756418	34422	0.9997	0.9461
ZY013	GRCh38	10637	0.8798	0.0288	0.5083	0.2453	24957.9	6476	103829	0.1967	0.9267	0.9394	0.9392	0.9154	265477534	6.0155	0.9837	0.7869	26961.1	3356	1603	0.4726	0.9522	0.956	0.9402	0.9532	0.9236	0.1293	0.2625	0.8032	0.0589	0.4817	0.6063	0.9567	0.2356	286785605	33037	0.9997	0.9434
ZY014	GRCh38	10817	0.8571	0.0364	0.4078	0.2225	31716.1	5886	123353	0.2178	0.8917	0.9432	0.9257	0.8735	343073371	5.9362	0.9773	0.823	29349.6	4098	2099	0.3519	0.9571	0.9597	0.9462	0.9526	0.961	0.1334	0.2278	0.7587	0.0776	0.4534	0.5396	0.9653	0.2608	317474219	34119	0.9997	0.8791
ZY015	GRCh38	3503	0.854	0.0126	0.3413	0.1779	83253.3	9767	40909	0.13	0.9001	0.929	0.9319	0.8844	291636431	3.7013	0.9802	0.8616	79710.5	8507	3661	0.4048	0.9588	0.9623	0.9414	0.8779	0.9266	0.1446	0.214	0.8104	0.0579	0.5385	0.5992	0.9606	0.2846	279225967	33138	0.9997	0.877
ZY016	GRCh38	5676	0.8746	0.0221	0.2621	0.1968	57530.4	7978	80617	0.1205	0.8942	0.9329	0.9201	0.9072	326542317	3.7528	0.978	0.7106	42503.3	4707	2240.5	0.542	0.9508	0.9528	0.9254	0.9661	0.9545	0.0659	0.2924	0.6791	0.0431	0.3436	0.5632	0.9601	0.4134	241248835	30650	0.9997	0.9217
ZY017	GRCh38	8517	0.8929	0.036	0.7153	0.2516	27133.2	9880	130476	0.1998	0.8911	0.9357	0.9166	0.8655	231093558	6.5648	0.9764	0.8081	33186.9	2943	1474	0.6141	0.9592	0.9617	0.9398	0.9522	0.8971	0.2828	0.3103	0.8799	0.0573	0.5123	0.533	0.969	0.1003	282652491	31851	0.9996	0.9285
ZY018	GRCh38	8613	0.8863	0.0424	0.6081	0.2317	27673.6	7584	154128	0.171	0.8926	0.9287	0.919	0.866	238352378	5.8849	0.977	0.7104	23853.4	2080	1215	0.5	0.9541	0.9572	0.9328	0.962	0.9503	0.258	0.3936	0.8613	0.0441	0.4237	0.553	0.9708	0.1115	205449357	31305	0.9996	0.924
ZY019	GRCh38	9247	0.8972	0.0424	0.7409	0.2963	27847.2	11331	154899	0.1912	0.8445	0.8943	0.8992	0.8113	257503119	7.7413	0.945	0.7533	33998.9	3842	1737	0.6538	0.9578	0.96	0.9404	0.9627	0.9675	0.1884	0.439	0.8871	0.0415	0.4066	0.6506	0.9678	0.0575	314387612	30977	0.9995	0.952
ZY020	GRCh38	9514	0.8776	0.0304	0.5378	0.2344	46047.5	9525	108741	0.222	0.904	0.9538	0.9433	0.9264	438096066	5.9048	0.9707	0.7652	57386.7	4730.5	2174	0.5642	0.9469	0.9611	0.9475	0.9736	0.9318	0.154	0.3455	0.8871	0.0546	0.487	0.6697	0.9646	0.14	545977191	33482	0.9996	0.9529
ZY021	GRCh38	8776	0.8848	0.0368	0.5233	0.2561	41079.8	9800.5	133293	0.236	0.9151	0.9478	0.9307	0.8991	360516322	6.0891	0.9808	0.8262	30564.8	3835	1749	0.4555	0.9518	0.9554	0.9386	0.957	0.8859	0.1036	0.2281	0.7572	0.0645	0.4646	0.5805	0.9525	0.3178	268236888	32814	0.9996	0.944
ZY023	GRCh38	3389	0.8496	0.0073	0.4068	0.1293	85147.9	9744	25487	0.1437	0.8843	0.9426	0.9214	0.9076	288566184	3.1038	0.9752	0.7685	123656	12382	4137	0.4042	0.959	0.9626	0.9449	0.9606	0.9627	0.1908	0.2231	0.8957	0.0502	0.6224	0.6454	0.9669	0.1438	419070479	33265	0.9997	0.9465
ZY024	GRCh38	3378	0.854	0.0082	0.299	0.1439	108184	10970.5	27984	0.1753	0.8909	0.9408	0.9268	0.91	365446915	2.9636	0.977	0.7422	87428.2	7731.5	3234.5	0.419	0.9569	0.9604	0.9407	0.9619	0.951	0.1709	0.2226	0.8078	0.0447	0.5406	0.5838	0.9649	0.2538	295332423	32763	0.9997	0.8902
ZY025	GRCh38	8613	0.8863	0.0424	0.6081	0.2317	27673.6	7584	154128	0.171	0.8926	0.9287	0.919	0.866	238352378	5.8849	0.977	0.7104	23853.4	2080	1215	0.5	0.9541	0.9572	0.9328	0.962	0.9503	0.258	0.3936	0.8613	0.0441	0.4237	0.553	0.9708	0.1115	205449357	31305	0.9996	0.924
ZY026	GRCh38	7042	0.8944	0.0391	0.6926	0.2406	34222.7	10942	142640	0.1959	0.8768	0.9376	0.9121	0.8934	240996228	5.9834	0.9712	0.8128	32300.5	3454.5	1821	0.5395	0.9561	0.9593	0.9369	0.9338	0.9486	0.1956	0.3312	0.8721	0.0493	0.4915	0.6189	0.9682	0.1387	227459885	31920	0.9996	0.926
ZY028	GRCh38	10530	0.8948	0.0381	0.7203	0.2883	22977.4	8828.5	137870	0.1891	0.8948	0.9158	0.9186	0.9074	241951958	7.4036	0.9783	0.8361	21571.4	2219.5	1201.5	0.5874	0.9552	0.9586	0.9341	0.9424	0.9402	0.2274	0.3287	0.8315	0.0492	0.4536	0.5484	0.9666	0.1425	227147203	30986	0.9996	0.9201

## Sheet: S1e
Supplementary Table 1e. Summary metrics for nuclei that passed QC filters
Sample ID	cell_number_passed_QC	nCount_ATAC	nFeature_ATAC	gex_raw_reads	gex_mapped_reads	atac_raw_reads	atac_unmapped_reads	atac_lowmapq	atac_dup_reads	atac_mitochondrial_reads	atac_fragments	atac_TSS_fragments	atac_peak_region_fragments	nucleosome_signal	TSS.enrichment	pct_reads_in_peaks	nCount_RNA	nFeature_RNA
ZY011	19449	6238.61	5655.96	8708.38	8436.22	12575.3	104.18	1071.64	2034.32	195.878	9151.22	2930.08	5507.56	0.542826	5.0706	62.6495	4455.03	1933.02
ZY005	17227	6283.16	5740.26	16206	15711.5	15735.8	133.55	1482.28	3110.88	197.26	10786.8	3447.38	5202.64	0.661122	4.11271	48.6866	6145.09	2625.18
ZY009	14409	2780.3	2675.26	12917.4	12497.2	9594.47	76.6137	1090.94	1340.61	93.992	6972.62	1559.49	1628.14	0.717299	3.47549	24.6037	6363.26	2624.89
ZY007	13806	5065.72	4660.96	13411	12973.2	11911.9	90.8866	1187.59	2051.83	220.982	8340.77	2347.87	4241.03	0.654078	4.4193	54.3724	5589.96	2013.37
ZY012	12455	4138.99	3854.1	20859.9	20189.3	12965	81.8651	1501.71	1871.91	147.191	9328.57	2024.01	2887.56	0.471621	3.96634	30.7298	7356.44	2906.01
ZY003	9810	4544.19	4251.46	14514.6	14105	14189.4	117.06	1558.01	2322.24	236.028	9929.99	2474.29	2967.17	0.766242	3.68101	33.6596	5769.94	2468.74
ZY013	8587	4940.13	4562.36	15166.4	14547	12858.9	93.379	1298.61	2252.07	88.9217	9101.16	2241.34	3779.93	0.616776	4.37462	44.0358	5233.55	2056.26
ZY014	8317	4376.71	3990.9	16116	15581.9	13420.8	116.087	1712.59	2510.96	170.999	8878.6	1973.81	3340.16	0.338321	4.14517	36.7296	6763.79	2676.38
ZY019	8224	8993.46	7851.75	23959.2	23233.3	19901	252.516	1818.78	3396.41	277.44	14135.8	4203.36	7577.87	0.657422	4.44688	54.9289	5241.49	2093.65
ZY028	8200	8017.52	7063.87	15481.4	14977.3	17573.7	157.349	1584.9	3003.97	227.521	12571.2	3651.18	6686.38	0.729751	4.65887	55.4754	3675.28	1597.87
ZY004	8114	8789.62	7718.66	20328.8	19586.3	24858.9	205.096	2505.82	5686.97	257.803	16151.5	4762.11	6982.62	0.621245	3.99382	44.3304	5562.7	2410.57
ZY021	7428	7979.35	7019.63	17387.5	16610.5	20289.4	161.778	2029.35	4268.96	202.89	13589.7	3436.48	6475.09	0.637567	4.16224	48.6657	6147.38	2196.62
ZY002	7237	4853.59	4517.78	23342.7	22619.3	15917.6	162.099	1805.14	2291.83	157.936	11463.9	2651.28	2859.57	0.727821	3.39671	27.3276	7713.16	3049.54
ZY017	7004	8007.62	7104.95	23166	22467.2	20116.4	182.484	1890.18	3623.95	161.586	14224.7	3622.63	6236.66	0.630239	4.15441	47.652	4891.14	1970.5
ZY001	6953	6557.85	5965.13	19516.2	18800.4	21557.9	183.01	2402.07	4037.24	233.961	14647.8	3694.85	4522.97	0.70907	3.67087	31.4643	5676.08	2748.93
ZY020	6902	7285.35	6461.88	27385.7	26506.5	21828.7	148.153	2245.33	4336.51	165.442	14874.4	3555.62	5255.2	0.533408	4.08809	37.2968	7798.91	2841.53
ZY026	5334	8407.96	7433.82	20991.8	20358.6	23600.7	215.311	2174.25	4115.69	460.677	16592.2	4026.65	6097.8	0.763568	3.85201	37.3922	6199.69	2368.61
ZY018	5750	8059.41	7217.31	19411.2	18855.3	20847.2	185.154	2029.9	3103.09	707.928	14784.4	3500.29	6181.38	0.679647	3.99446	42.3703	5587.67	2137.36
ZY025	5750	8059.41	7217.31	19411.2	18855.3	20847.2	185.154	2029.9	3103.09	707.928	14784.4	3500.29	6181.38	0.679647	3.99446	42.3703	5587.67	2137.36
ZY016	4130	6251.1	5819.78	27372.7	26261.2	17320.4	147.582	1726.06	1820.32	401.816	13188.8	2620.45	3846.21	0.763061	3.85168	29.1692	8539.54	2955.71
ZY015	2408	5839.34	5401.66	32447	31216.7	23221.4	170.764	2828.22	2582.06	152.914	17425.9	3143.97	2428.57	0.418078	3.29661	14.7915	12893.2	4151.76
ZY024	2359	5147.74	4742.63	32141.1	31057.5	25498	205.301	3146.91	3790.91	213.513	18058.8	2754.79	1623.87	0.548016	2.76966	9.83743	11996.8	3716.49
ZY023	1882	4350.29	4094.71	36448	35297.9	22023.5	184.488	2838.67	2683.4	194.811	16053.6	2290.98	1318.24	0.566039	2.90661	9.80203	14454.8	3967.45
