# Supplementary material for: Single-cell spatiotemporal dissection of the human maternal–fetal interface
Source: Nature. 2026 Apr 8;653(8113):167–79. doi: 10.1038/s41586-026-10316-x (PMC13149032; doi:10.1038/s41586-026-10316-x)
Supplement: Supplementary file 3 — Supplementary Tables 1–13 and Supplementary Tables guide [file 41586_2026_10316_MOESM3_ESM.zip › SuppTable2.xlsx]

## Sheet: S2a
Supplementary Table 2a. Top-ranked marker genes identified for each major cell type
Gene name	scores	logfoldchanges	pvals_adj	Cell Type
PLAC4	336.645	4.44595	0	SCT
ADAM12	334.541	5.06465	0	SCT
CYP19A1	332.04	4.99087	0	SCT
PAPPA	319.485	4.32934	0	SCT
AFF1	305.53	2.62097	0	SCT
PSG3	293.963	3.34382	0	SCT
FN1	139.013	5.86673	0	EVT
NOTUM	133.48	5.62484	0	EVT
FLT1	133.346	4.33577	0	EVT
TCF7L2	128.358	4.16034	0	EVT
SERPINE2	121.326	4.36867	0	EVT
MEG3	67.9738	3.79556	0	PV
LAMA2	64.7646	3.58291	0	PV
ZEB2	63.0116	2.98772	0	PV
COL4A2	60.5706	2.362	0	PV
COL4A1	59.7658	2.37067	0	PV
MEG8	59.0696	3.39153	0	PV
ESR1	86.5645	4.4454	0	eS
PALLD	83.6175	3.82319	0	eS
PGR	81.1773	4.3682	0	eS
SFRP4	76	5.13338	0	eS
KCNIP4	70.6066	4.95258	0	eS
PECAM1	84.55	4.65327	0	fVEC
MEOX2	77.8255	7.47109	0	fVEC
EGFL7	75.3427	5.57267	0	fVEC
STXBP6	72.7187	4.69071	0	fVEC
MEF2C	67.1481	3.25544	0	fVEC
F13A1	89.105	7.12215	0	HB
SLC9A9	87.6631	5.70461	0	HB
SCN9A	82.4407	6.93865	0	HB
MRC1	75.0233	4.65004	0	HB
LYVE1	72.7582	6.10646	0	HB
BMP5	90.9552	7.69741	0	FB
SLIT2	90.7257	6.25698	0	FB
LAMA2	88.6077	5.09552	0	FB
ENPP1	81.6442	5.02507	0	FB
HGF	78.1267	5.33497	0	FB
TENM3	179.139	5.29662	0	VCT
SEMA6D	164.095	5.44058	0	VCT
ARL15	158.805	3.30507	0	VCT
TP63	148.187	5.22037	0	VCT
LGR5	145.377	3.93982	0	VCT
ARHGAP15	72.5998	4.92487	0	T
SKAP1	66.3542	3.82514	0	T
IKZF1	54.5157	3.83944	0	T
THEMIS	53.1937	6.04075	0	T
CD247	50.3088	3.93138	0	T
LDB2	91.1174	5.45099	0	mVEC
TCF4	84.7033	3.87222	0	mVEC
ERG	81.9909	5.25649	0	mVEC
VWF	80.9969	5.91712	0	mVEC
PECAM1	73.4258	4.08336	0	mVEC
PLXDC2	149.261	5.09405	0	M
LRMDA	148.946	4.72184	0	M
DOCK4	139.459	4.44425	0	M
SLC9A9	137.137	4.44769	0	M
MEF2C	129.074	4.15497	0	M
MEF2A	128.43	3.1446	0	M
NCAM1	145.989	6.89607	0	dNK
SKAP1	137.676	4.38107	0	dNK
GNLY	130.784	5.0527	0	dNK
KLRC1	121.215	6.34802	0	dNK
CD96	119.797	4.58966	0	dNK
MECOM	261.155	5.12072	0	Epi
PAEP	248.714	4.74213	0	Epi
MAP3K5	245.303	4.2363	0	Epi
ARID5B	242.717	3.16905	0	Epi
SLC1A1	240.901	4.84692	0	Epi
DCN	101.287	3.34881	0	DSC
RORB	99.1036	4.13514	0	DSC
CDH11	89.2975	3.22162	0	DSC
LUM	84.8191	2.93891	0	DSC
TIMP3	78.908	2.75087	0	DSC
RELN	70.8075	8.98156	0	LEC
SEMA3A	68.811	6.18092	0	LEC
STOX2	67.6638	5.50144	0	LEC
PROX1	66.1044	8.75857	0	LEC
FBXL7	64.8432	4.24174	0	LEC
DNAH7	21.5126	5.10568	3.91112e-98	cili
CFAP54	21.4423	5.57256	8.88346e-98	cili
DNAH5	20.6112	5.65734	7.18898e-91	cili
CFAP43	20.4922	5.98284	7.58312e-90	cili
DNAH6	20.4192	5.37777	2.65815e-89	cili
ANK1	12.8818	7.78952	1.8808e-33	eryth
SLC25A37	11.5108	5.28061	1.91918e-26	eryth
SLC25A21	11.0779	6.61549	1.76536e-24	eryth
SLC4A1	10.6087	9.96557	1.49216e-22	eryth
HBM	9.03412	8.41535	3.02914e-16	eryth
CD74	30.0946	4.83479	9.40713e-195	DC
DOCK10	29.1279	4.08278	1.31146e-182	DC
HLA-DRA	25.9697	5.03536	2.56456e-145	DC
HLA-DRB1	25.9553	5.04135	3.26357e-145	DC
CIITA	25.6565	5.37592	6.21592e-142	DC
ARHGAP15	23.8638	4.49391	2.40194e-121	B
BANK1	22.2111	5.75333	4.42586e-105	B
RALGPS2	21.4938	4.18089	1.95491e-98	B
AFF3	20.8991	3.66261	4.49712e-93	B
PRKCB	20.8487	5.18689	1.03235e-92	B

## Sheet: S2b
Supplementary Table 2b. List of experimentally validated enhancers differentially activated across placental cell types
cell type	position	logfoldchanges	pvals	annotation
B	chr2-136131950-136133071	4.84747	3.28e-05	CXCR4
B	chr7-2510786-2511702	3.60578	0.000421	LFNG
B	chr13-99374667-99375993	4.17202	0.001055	UBAC2
B	chr5-139669869-139670725	3.35983	0.001309	CXXC5
B	chr2-136118643-136119481	3.39391	0.001685	CXCR4
B	chr19-49500625-49501383	2.94954	0.001764	RPS11
B	chr20-57398389-57398775	4.15208	0.001871	RBM38
B	chr22-41936202-41936540	3.8442	0.006358	CENPM
B	chr6-32609517-32610158	2.38507	0.006999	HLA-DQA1
B	chr12-51368905-51369443	3.28717	0.011643	GALNT6
B	chr6-33029300-33029755	4.46062	0.012665	HLA-DOA
B	chr6-32623049-32623369	5.24945	0.013094	HLA-DQA1
B	chr9-37408943-37409707	3.68516	0.014512	GRHPR
B	chr13-50123192-50125067	0.887126	0.015776	DLEU1
B	chr8-22693773-22696349	1.23851	0.018263	RP11-459E5.1
B	chr12-4271440-4273408	1.77024	0.020055	CCND2
B	chr1-30750747-30751225	4.32946	0.020803	LAPTM5
B	chr22-50469817-50470468	2.68368	0.024237	SBF1
B	chr9-114372773-114373479	2.85965	0.024852	AKNA
B	chr17-64985740-64986378	2.80075	0.026211	GNA13
B	chr1-111215818-111216484	3.37729	0.030936	CHI3L2
B	chr19-14375112-14375814	2.5742	0.031516	ADGRE5
B	chr12-121789567-121790799	2.08562	0.031725	RHOF
B	chr19-16371414-16372073	3.29084	0.032419	EPS15L1
B	chr5-139636151-139636533	2.91439	0.033977	UBE2D2
B	chr17-57551330-57551919	4.93815	0.034903	MSI2
B	chr8-24367186-24367632	4.79609	0.035502	ADAM28
B	chr1-205288125-205288638	3.43747	0.035515	NUAK2
B	chr10-6347548-6348578	3.62796	0.040015	RP11-563J2.3
B	chr13-99420308-99420638	4.00317	0.043277	UBAC2
B	chr19-49333754-49334191	3.98214	0.043746	CTC-301O7.4
B	chr6-14210830-14211483	0.930583	0.044352	RP11-359N11.1
B	chr22-22935503-22936002	4.64403	0.045327	IGLL5
B	chr19-18152425-18152761	1.07394	0.045372	PIK3R2
B	chr7-142808721-142809321	3.24729	0.047387	PRSS2
B	chr22-37284996-37285375	3.19732	0.048001	CYTH4
B	chr2-136135864-136136802	3.57865	0.049903	CXCR4
B	chr17-77441307-77441844	3.44959	0.029799	SEPT9
cili	chr16-51151814-51153358	2.07688	4.62e-05	SALL1
cili	chr11-61971288-61972279	1.96359	6.47e-05	FTH1
cili	chr9-70418471-70421162	0.994656	0.000108	KLF9
cili	chr8-143952004-143952634	1.67608	0.000409	PLEC
cili	chr18-79393556-79394505	2.33385	0.001139	NFATC1
cili	chr10-72297075-72298441	1.26968	0.001938	DDIT4
cili	chr17-7835467-7837296	0.783813	0.003132	DNAH2
cili	chr8-26449112-26449853	1.35328	0.004921	BNIP3L
cili	chr19-50215099-50215524	2.45487	0.005646	MYH14
cili	chr17-81094606-81095452	1.6402	0.005919	BAIAP2
cili	chr17-40098895-40099684	1.03786	0.006022	NR1D1
cili	chr6-33633476-33634155	1.50054	0.006358	ITPR3
cili	chr17-80454197-80455732	1.03212	0.006667	CTD-2526A2.2
cili	chr10-79069407-79071512	1.32031	0.007525	ZMIZ1
cili	chr17-78341526-78342128	1.41008	0.007948	AC061992.2
cili	chr9-136308875-136309686	3.4915	0.011367	CCDC187
cili	chr17-82297989-82298599	1.53431	0.012089	RP13-516M14.1
cili	chr19-50330580-50331771	1.33401	0.012539	NR1H2
cili	chr19-39430668-39431306	1.33987	0.013291	RPS16
cili	chr17-82497018-82497362	1.18495	0.013483	NARF
cili	chr17-75549318-75549651	1.88479	0.014815	LLGL2
cili	chr19-44753938-44754675	1.56292	0.015188	BCL3
cili	chr20-10674566-10675040	1.78824	0.015964	JAG1
cili	chr16-807765-808150	1.48621	0.016077	PRR25
cili	chr17-40485723-40486845	1.81114	0.016831	TNS4
cili	chr1-203327200-203327940	0.919539	0.017201	FMOD
cili	chr2-240960572-240961244	2.44266	0.017458	CROCC2
cili	chr16-11497131-11497656	2.43835	0.018036	CTD-3088G3.8
cili	chr17-59785798-59787315	1.58637	0.018155	VMP1
cili	chr16-327235-327950	1.85597	0.018185	AXIN1
cili	chr12-6215963-6216468	1.73364	0.018778	CD9
cili	chr20-63948643-63949958	1.12981	0.022486	UCKL1
cili	chr9-14314947-14315569	1.43891	0.02266	NFIB
cili	chrX-3814801-3815222	0.99119	0.023027	RP11-706O15.1
cili	chr19-35702349-35702809	1.18736	0.023419	ZBTB32
cili	chr18-77067110-77068057	1.95521	0.024054	MBP
cili	chr9-129432800-129433022	2.71461	0.024738	RP11-65J3.3
cili	chr17-78352696-78353290	0.961387	0.024992	SOCS3
cili	chr20-51456273-51457272	2.06132	0.025616	NFATC2
cili	chr9-133135123-133135737	1.90096	0.02574	RALGDS
cili	chr19-4759618-4760152	1.57711	0.026994	MIR7-3HG
cili	chr10-6203851-6204949	2.12218	0.027285	PFKFB3
cili	chr17-82297423-82297879	2.1044	0.027532	RP13-516M14.1
cili	chr7-4724718-4725580	1.71885	0.027706	FOXK1
cili	chr10-3851173-3852820	1.0312	0.02888	RP11-464C19.2
cili	chr14-104732484-104732773	2.1823	0.02944	ADSSL1
cili	chr1-2642905-2643596	1.77948	0.029926	TTC34
cili	chr1-61184114-61184633	2.03023	0.030219	NFIA
cili	chr22-23521735-23522145	0.976152	0.03102	AP000345.4
cili	chr1-58816201-58816546	1.87628	0.032271	LINC01135
cili	chr1-14913758-14914064	2.44412	0.032888	KAZN
cili	chr12-125049571-125049921	1.05159	0.032974	AACS
cili	chr12-124939533-124940121	0.839714	0.033095	DHX37
cili	chr1-1908917-1909396	0.739256	0.033325	CALML6
cili	chr11-12182587-12183503	1.80766	0.033419	MICAL2
cili	chr11-68013216-68013635	1.83034	0.033687	ALDH3B1
cili	chr10-72319623-72321399	0.811405	0.034578	DNAJB12
cili	chr1-226001980-226002604	2.14046	0.034735	SDE2
cili	chr7-74479101-74479823	2.55836	0.035092	GTF2IRD1
cili	chr16-10828860-10829395	2.37981	0.035142	TVP23A
cili	chr19-38004180-38004950	1.29625	0.035198	SIPA1L3
cili	chr6-36667005-36667447	1.67966	0.035586	PANDAR
cili	chr1-2578263-2578759	1.97533	0.035669	RP3-395M20.9
cili	chr1-14553708-14554042	2.2801	0.037895	KAZN
cili	chr19-11142581-11142813	1.54289	0.039391	SPC24
cili	chr1-10496048-10496470	2.20044	0.039497	PEX14
cili	chr4-1082308-1082669	2.24378	0.039548	RNF212
cili	chrX-47556134-47556394	2.39132	0.04008	ARAF
cili	chr9-33329077-33329545	1.71197	0.040107	NFX1
cili	chr5-138463692-138464465	0.788356	0.040753	EGR1
cili	chr19-42280340-42280862	1.30188	0.041322	CIC
cili	chr9-129413646-129414069	0.671589	0.042118	RP11-65J3.3
cili	chr20-57389063-57389452	1.67355	0.043323	RBM38
cili	chr1-2545757-2546532	0.891345	0.043559	RP3-395M20.12
cili	chr17-76132363-76132929	1.7323	0.044313	FOXJ1
cili	chr9-93119813-93120364	1.53226	0.04518	NINJ1
cili	chr1-145979340-145979961	1.18918	0.045463	POLR3GL
cili	chr5-140710744-140711421	0.819154	0.046493	ZMAT2
cili	chr19-46298988-46299364	1.92094	0.046937	HIF3A
cili	chr1-7704483-7705138	1.06321	0.047142	CAMTA1
cili	chr3-4867843-4869115	0.734488	0.047366	ITPR1
cili	chr12-26274561-26275139	1.65306	0.048954	SSPN
cili	chr20-32475215-32475822	1.84191	0.049508	AL034550.1
cili	chr19-2049298-2050428	0.930684	0.049513	MKNK2
cili	chr2-28390180-28391556	0.81834	0.049766	FOSL2
cili	chr7-2641509-2641922	1.35093	0.04978	TTYH3
cili	chr17-77286621-77287473	2.1727	0.00099	SEPT9
DC	chr11-35082460-35083964	2.5467	0.000255	CD44
DC	chr13-50123192-50125067	1.00926	0.000479	DLEU1
DC	chr15-64893452-64894263	2.23273	0.000531	AC069368.3
DC	chr7-5555859-5556950	1.36236	0.000725	ACTB
DC	chr2-85437213-85438473	1.79314	0.001409	SH2D6
DC	chr17-59785798-59787315	1.72072	0.002028	VMP1
DC	chr4-113762410-113763161	1.58828	0.002158	CAMK2D
DC	chr19-50431490-50432076	1.67183	0.002725	SPIB
DC	chr1-26541893-26542617	1.95053	0.002799	RPS6KA1
DC	chr8-143952004-143952634	1.23147	0.003867	PLEC
DC	chr19-50330580-50331771	1.3051	0.003928	NR1H2
DC	chr12-11836318-11837029	3.91374	0.004433	ETV6
DC	chr1-226001980-226002604	2.18038	0.005429	SDE2
DC	chr19-9791654-9792167	1.33929	0.00647	ZNF846
DC	chr17-10156940-10157655	3.13602	0.007732	GAS7
DC	chr12-4271440-4273408	1.63819	0.009318	CCND2
DC	chr17-2083595-2084050	3.3393	0.010109	SMG6
DC	chr17-80454197-80455732	0.822179	0.01267	CTD-2526A2.2
DC	chr1-7704483-7705138	1.15915	0.015068	CAMTA1
DC	chr6-32437235-32437737	4.02446	0.015185	HLA-DRA
DC	chr17-83199468-83201419	1.46118	0.017747	AC139099.6
DC	chr22-50191410-50191806	2.81703	0.017783	TRABD
DC	chr6-33029300-33029755	3.98412	0.018882	HLA-DOA
DC	chr4-2412848-2413638	1.75784	0.018945	ZFYVE28
DC	chr10-4131496-4132394	3.13017	0.019421	RP11-433J20.1
DC	chr12-52005765-52006186	3.08447	0.020242	GRASP
DC	chrX-1239683-1240032	3.7617	0.020494	CRLF2
DC	chr1-203289419-203290267	1.82592	0.022411	LINC01353
DC	chr8-22693773-22696349	0.929282	0.023959	RP11-459E5.1
DC	chr17-64985740-64986378	2.43135	0.024544	GNA13
DC	chr18-3177959-3178351	3.77556	0.02501	MYOM1
DC	chr17-39754158-39755141	0.609691	0.025165	IKZF3
DC	chr10-72297075-72298441	0.805027	0.029092	DDIT4
DC	chr22-43187512-43187851	0.743891	0.02988	TTLL12
DC	chr10-30529315-30530122	2.11822	0.029929	RP11-253D19.1
DC	chr1-2545757-2546532	0.793004	0.032889	RP3-395M20.12
DC	chr19-35909230-35909740	2.83242	0.033329	TYROBP
DC	chr1-27630978-27632168	2.69713	0.033691	FGR
DC	chr22-44026744-44027381	2.6352	0.034395	PARVB
DC	chr1-156457139-156457711	0.736935	0.035015	RP11-98G7.1
DC	chr7-2510786-2511702	2.45565	0.035487	LFNG
DC	chr11-47392980-47394492	2.30779	0.035835	SLC39A13
DC	chr2-28390180-28391556	0.781995	0.036411	FOSL2
DC	chr19-14375112-14375814	2.19405	0.036847	ADGRE5
DC	chrX-154368303-154369402	1.37925	0.037749	FLNA
DC	chr11-73384824-73385715	2.19053	0.040032	RELT
DC	chr20-47727342-47728013	3.47795	0.040121	SULF2
DC	chr6-14123080-14124127	2.61703	0.040199	CD83
DC	chr18-77062100-77063008	2.45775	0.040966	MBP
DC	chr7-55533832-55534760	2.61788	0.041246	VOPP1
DC	chr2-237674710-237675288	1.74368	0.042159	LRRFIP1
DC	chr5-172771532-172772956	0.548822	0.042993	DUSP1
DC	chr17-81484125-81484729	0.975377	0.043717	RP13-766D20.4
DC	chr19-39430668-39431306	0.958989	0.043722	RPS16
DC	chr6-142946901-142948231	0.964616	0.044029	RP11-439L18.2
DC	chr7-104983637-104984387	0.918721	0.044788	RP11-325F22.2
DC	chr1-183603900-183604798	3.1923	0.045058	SMG7
DC	chr12-121789567-121790799	1.74453	0.046174	RHOF
DC	chr11-65477165-65477832	0.549096	0.046414	CMB9-22P13.2
DC	chr15-25850360-25850751	1.83466	0.046938	ATP10A
DC	chr21-33382990-33383848	1.69134	0.047082	IFNGR2
DC	chr18-77055077-77055589	2.2218	0.047717	MBP
DC	chr6-32609517-32610158	1.70017	0.048322	HLA-DQA1
DC	chr10-79069407-79071512	0.826999	0.049018	ZMIZ1
DC	chr22-41413484-41414893	0.674222	0.049726	TEF
dNK	chr22-39090362-39091108	4.5856	1.21e-58	APOBEC3G
dNK	chr12-4271440-4273408	2.35574	3.34e-58	CCND2
dNK	chr7-142808721-142809321	4.88708	1.58e-55	PRSS2
dNK	chr7-38232859-38233386	4.78755	9.79e-53	STARD3NL
dNK	chr17-83199468-83201419	2.15401	1.88e-51	AC139099.6
dNK	chr22-37162404-37162959	4.30111	1.82e-47	IL2RB
dNK	chr6-158653555-158654224	3.25498	5.21e-42	SYTL3
dNK	chr11-128324390-128325146	4.53937	4.33e-41	RP11-702B10.1
dNK	chr22-50469817-50470468	3.18223	1.98e-39	SBF1
dNK	chr10-72297075-72298441	1.1966	2.43e-38	DDIT4
dNK	chr17-82297989-82298599	1.65996	7.46e-35	RP13-516M14.1
dNK	chr10-72331903-72332524	1.92822	9.15e-35	DNAJB12
dNK	chr16-327235-327950	2.07839	2.51e-34	AXIN1
dNK	chr17-36066622-36066878	5.59251	2.71e-33	CCL18
dNK	chr19-39401262-39402205	1.89847	6.04e-33	MED29
dNK	chr19-41945381-41945917	4.73084	1.59e-32	RABAC1
dNK	chr16-11233054-11233412	4.20467	1.03e-31	RP11-396B14.2
dNK	chr11-67267268-67268698	2.01367	9e-31	GRK2
dNK	chr2-28359328-28359843	3.03156	3.05e-30	BRE
dNK	chr2-231383728-231384111	4.81736	4.46e-30	AC017104.6
dNK	chr1-25022168-25022854	3.23999	3.16e-27	RP4-799D16.1
dNK	chr19-44753289-44753845	1.53385	3.81e-27	BCL3
dNK	chr3-17151702-17151978	4.46361	5.17e-27	TBC1D5
dNK	chr6-170147800-170148428	3.8793	6.8e-27	RP11-302L19.3
dNK	chr9-127783109-127783529	3.04652	5.75e-26	CDK9
dNK	chr11-128302425-128303098	4.36448	7.24e-26	RP11-702B10.1
dNK	chr14-92531086-92531886	3.71482	1.11e-25	RIN3
dNK	chr1-111215818-111216484	3.68859	3.85e-25	CHI3L2
dNK	chr19-14375112-14375814	2.70275	7.1e-25	ADGRE5
dNK	chr14-75249516-75250321	2.56873	1.59e-24	RP11-293M10.1
dNK	chr9-114372773-114373479	2.90331	1.76e-24	AKNA
dNK	chr12-121789567-121790799	2.08803	1.89e-24	RHOF
dNK	chr10-30529315-30530122	2.3958	1.95e-24	RP11-253D19.1
dNK	chr12-51368905-51369443	3.19164	7.02e-24	GALNT6
dNK	chr15-64893452-64894263	1.76088	9.35e-24	AC069368.3
dNK	chr9-131252621-131253049	3.44199	5.3e-23	FAM78A
dNK	chr1-1201098-1201767	2.43024	1.82e-22	TNFRSF18
dNK	chr5-143008722-143009629	3.02894	2.41e-22	ARHGAP26
dNK	chr10-70603500-70603901	4.46628	2.82e-22	PRF1
dNK	chr17-74463405-74463868	3.8324	3.88e-22	CD300A
dNK	chr7-100369018-100369523	2.6991	2.65e-21	PILRA
dNK	chr14-22561619-22562454	3.15212	2.74e-21	DAD1
dNK	chr22-37242288-37242911	3.47802	3.34e-21	RAC2
dNK	chr2-43130929-43131619	1.37376	6.26e-21	AC093609.1
dNK	chr4-2412848-2413638	1.87202	1.27e-20	ZFYVE28
dNK	chr15-90034946-90035492	2.23821	2.46e-20	ZNF710
dNK	chr19-41887313-41887809	3.78047	2.79e-20	ARHGEF1
dNK	chr8-140596734-140597381	2.02236	4.63e-20	AGO2
dNK	chr17-3796403-3796799	4.34138	5.85e-20	ITGAE
dNK	chr19-2081869-2082453	3.09422	2.32e-19	MOB3A
dNK	chr17-82297423-82297879	1.9839	5.87e-19	RP13-516M14.1
dNK	chr1-172662786-172663130	3.58245	6.66e-19	FASLG
dNK	chr9-136619726-136620110	2.9313	9.67e-19	LINC01451
dNK	chr11-35165399-35166525	2.46554	1.06e-18	CD44
dNK	chr1-109790651-109791066	3.24874	1.35e-18	GSTM5
dNK	chr6-42771040-42771792	2.03917	1.85e-18	GLTSCR1L
dNK	chr19-18304221-18305306	1.21776	2.04e-18	LSM4
dNK	chr19-49500625-49501383	2.17648	2.88e-18	RPS11
dNK	chr17-36082595-36082935	3.84625	3.35e-18	CCL3
dNK	chr2-28409208-28409654	1.76214	5.69e-18	FOSL2
dNK	chr1-161216762-161217875	2.5169	6.34e-18	FCER1G
dNK	chr16-81520934-81521688	2.51052	6.56e-18	CMIP
dNK	chr19-18495995-18496861	1.96194	2.72e-17	ELL
dNK	chr1-36401036-36401298	2.35725	3.95e-17	LSM10
dNK	chr5-139669869-139670725	2.44146	9.47e-17	CXXC5
dNK	chr8-133091795-133092740	2.81423	2.01e-16	SLA
dNK	chr4-113762410-113763161	1.22482	2.17e-16	CAMK2D
dNK	chr4-7649637-7650243	3.51949	5.02e-16	SORCS2
dNK	chr1-2300252-2300746	2.93565	5.42e-16	SKI
dNK	chr13-50123192-50125067	0.656822	8.4e-16	DLEU1
dNK	chr12-46214628-46215408	3.21837	8.76e-16	SLC38A1
dNK	chr17-45225683-45226485	2.41391	8.86e-16	FMNL1
dNK	chr17-76515207-76516012	2.06304	1.09e-15	CYGB
dNK	chr10-69089916-69091604	2.55117	1.23e-15	SRGN
dNK	chr15-74787541-74788145	2.52543	1.56e-15	CSK
dNK	chr16-27237466-27238271	2.76635	2.7e-15	NSMCE1
dNK	chr6-90274088-90274851	4.07274	4.45e-15	BACH2
dNK	chr22-37230125-37230399	3.65485	5.91e-15	RAC2
dNK	chr7-36784899-36785243	3.92969	6.32e-15	AC007349.5
dNK	chr16-66522080-66522484	1.93324	6.7e-15	TK2
dNK	chr15-89130292-89130739	4.03738	1.35e-14	ABHD2
dNK	chr1-224623451-224624341	4.07767	2.39e-14	CNIH3
dNK	chr10-11178616-11179076	3.55702	2.5e-14	CELF2
dNK	chr21-44065302-44065886	3.58805	2.94e-14	TRAPPC10
dNK	chr16-88619837-88620300	3.88703	3.26e-14	ZC3H18
dNK	chr4-2281519-2282366	3.63963	3.3e-14	ZFYVE28
dNK	chr1-25033674-25034686	2.99884	3.77e-14	RP4-799D16.1
dNK	chr5-138459377-138459645	2.92977	4.42e-14	EGR1
dNK	chr1-206579575-206580569	2.77966	4.42e-14	RASSF5
dNK	chr15-63892814-63893316	3.42141	5.81e-14	DAPK2
dNK	chr1-32250010-32250461	3.21646	6.4e-14	LCK
dNK	chr12-4269166-4269534	2.16408	7.82e-14	CCND2
dNK	chr2-60819490-60819826	4.12159	7.84e-14	LINC01185
dNK	chr17-58334966-58336306	2.66402	9.3e-14	TSPOAP1
dNK	chr9-114385287-114385899	1.13919	1.4e-13	AKNA
dNK	chr1-11692984-11693594	3.00691	1.43e-13	DRAXIN
dNK	chr19-18290199-18290705	1.9182	1.5e-13	JUND
dNK	chr1-117656166-117656625	4.04733	1.62e-13	FAM46C
dNK	chr19-3812393-3812691	3.46369	2.04e-13	ZFR2
dNK	chr3-4822001-4822465	3.93337	2.66e-13	ITPR1
dNK	chr19-10104721-10105047	3.29153	3.05e-13	PPAN-P2RY11
dNK	chr20-38873164-38873678	4.19621	3.35e-13	PPP1R16B
dNK	chr2-43158799-43159367	1.61488	3.36e-13	AC093609.1
dNK	chr1-2300989-2301457	2.25507	3.48e-13	SKI
dNK	chr15-31434363-31435245	2.65045	4.24e-13	KLF13
dNK	chr11-1757786-1758215	3.06994	5.39e-13	CTSD
dNK	chr16-307702-308064	3.91949	7.01e-13	AXIN1
dNK	chr1-33099317-33099674	3.00808	7.33e-13	AZIN2
dNK	chr5-132466795-132467295	2.83877	8.29e-13	C5orf56
dNK	chr7-70648157-70648484	4.48828	9.11e-13	AUTS2
dNK	chr8-133068240-133069671	3.1577	1.09e-12	SLA
dNK	chr9-114369282-114369950	3.60794	1.39e-12	AKNA
dNK	chr15-63896608-63897134	2.83168	1.6e-12	DAPK2
dNK	chr19-41327958-41329286	1.38665	1.8e-12	TGFB1
dNK	chr1-198681801-198682514	2.68162	2.27e-12	PTPRC
dNK	chr3-46987413-46988033	2.19978	2.42e-12	NBEAL2
dNK	chr9-93064372-93064730	3.53225	2.57e-12	SUSD3
dNK	chr5-157271866-157272236	3.75498	2.67e-12	CYFIP2
dNK	chr10-8415988-8416717	3.67909	2.73e-12	RP11-543F8.2
dNK	chr10-11163104-11163810	3.3209	2.97e-12	CELF2
dNK	chr15-89132712-89133390	3.07883	3.22e-12	ABHD2
dNK	chr17-77887481-77888247	1.59477	3.54e-12	FLJ45079
dNK	chr11-1781141-1781795	2.70231	3.82e-12	AC068580.7
dNK	chr3-4850742-4851227	3.96706	4.46e-12	ITPR1
dNK	chr10-72260482-72261959	1.10421	5.1e-12	DDIT4
dNK	chr12-9764539-9765317	3.46003	5.5e-12	CD69
dNK	chr16-57601910-57602403	3.77079	5.65e-12	ADGRG1
dNK	chr19-10427981-10428650	2.937	5.82e-12	PDE4A
dNK	chr17-8899009-8899400	3.98964	6.73e-12	PIK3R5
dNK	chr12-92593567-92594371	2.49932	7.11e-12	RP11-693J15.5
dNK	chr2-130727470-130727992	1.49395	8.89e-12	GPR148
dNK	chr11-122743892-122744745	2.68477	9.12e-12	UBASH3B
dNK	chr16-84514892-84515288	2.298	9.29e-12	TLDC1
dNK	chr1-38559509-38559903	3.65422	9.38e-12	RP11-329N22.1
dNK	chr15-39624750-39625190	2.05349	9.44e-12	FSIP1
dNK	chr16-28141024-28141473	2.26472	9.49e-12	XPO6
dNK	chr14-91249926-91250519	2.88964	1.5e-11	CTD-2547L24.3
dNK	chr1-227766273-227766598	3.26003	1.93e-11	SNAP47
dNK	chr6-105646435-105646877	4.02068	2.06e-11	RP3-359N14.2
dNK	chr15-70492721-70493250	1.96369	2.09e-11	RP11-96C21.1
dNK	chr19-4108985-4109278	3.82472	2.15e-11	MAP2K2
dNK	chr15-50262110-50262947	3.80732	2.29e-11	HDC
dNK	chr6-13428334-13428633	3.81881	2.68e-11	GFOD1
dNK	chr2-232315549-232316036	2.53272	3.87e-11	DIS3L2
dNK	chr14-100068515-100069116	1.57519	5.39e-11	EVL
dNK	chr15-69668990-69669252	3.68023	6.13e-11	PCAT29
dNK	chr2-8457123-8457454	2.35815	8.99e-11	LINC00299
dNK	chr7-44257773-44258207	2.43075	9.24e-11	CAMK2B
dNK	chr1-1208148-1208818	1.78141	1.07e-10	TNFRSF18
dNK	chr3-4867843-4869115	0.610652	1.17e-10	ITPR1
dNK	chr3-46108966-46109539	2.4195	1.58e-10	CCR3
dNK	chr1-117664359-117664645	4.52439	1.69e-10	FAM46C
dNK	chr19-35211842-35212508	2.91614	1.88e-10	FAM187B
dNK	chr8-29490403-29490811	3.78249	2.01e-10	RP11-486M23.1
dNK	chr16-3074962-3075268	3.74787	2.82e-10	IL32
dNK	chr16-69186584-69186782	2.88666	3.22e-10	UTP4
dNK	chr20-57398389-57398775	2.83169	3.3e-10	RBM38
dNK	chr7-150668449-150668835	4.35713	3.39e-10	GIMAP2
dNK	chr2-64946174-64946733	3.38332	3.54e-10	AC007386.2
dNK	chr13-40388720-40389001	3.95551	4.74e-10	LINC00598
dNK	chr14-88006121-88006849	3.55731	4.81e-10	GPR65
dNK	chr19-35213880-35214376	1.82921	4.88e-10	FAM187B
dNK	chr20-53839556-53839983	3.12456	5.17e-10	AC006076.1
dNK	chr9-36151808-36152339	2.97713	5.54e-10	GLIPR2
dNK	chr9-131256380-131256774	2.10131	5.57e-10	FAM78A
dNK	chr15-69759014-69759387	3.93184	5.65e-10	RP11-19J5.2
dNK	chr19-41875484-41875789	3.47634	5.76e-10	CD79A
dNK	chr2-234290620-234291110	2.83204	6.01e-10	RP11-309M7.1
dNK	chr17-83080811-83082178	0.726106	6.22e-10	METRNL
dNK	chr21-42464254-42464494	2.78546	6.47e-10	RSPH1
dNK	chr2-156333816-156335019	0.708682	6.48e-10	NR4A2
dNK	chr12-108838344-108838829	1.71677	6.53e-10	SSH1
dNK	chr10-79317560-79318819	1.82473	6.91e-10	ZMIZ1
dNK	chr19-16371414-16372073	2.60907	7.08e-10	EPS15L1
dNK	chr8-65951667-65952206	2.7774	7.59e-10	DNAJC5B
dNK	chr20-37990391-37990977	3.3312	7.67e-10	TTI1
dNK	chr7-36863986-36864309	4.14317	1.06e-09	ELMO1
dNK	chr8-102108042-102108695	2.01029	1.36e-09	NCALD
dNK	chr10-114541150-114541842	2.24531	1.39e-09	ABLIM1
dNK	chr6-158686798-158687348	2.53448	1.42e-09	SYTL3
dNK	chr15-69714320-69714517	4.12644	1.47e-09	PCAT29
dNK	chr16-11225238-11225686	3.06155	1.51e-09	RP11-396B14.2
dNK	chr11-35247389-35247682	3.89232	1.64e-09	SLC1A2
dNK	chr20-32539900-32540193	3.52492	1.66e-09	AL034550.1
dNK	chr16-81841726-81842082	4.30273	1.7e-09	PLCG2
dNK	chr6-37183167-37183621	2.97067	1.84e-09	PIM1
dNK	chr6-37050033-37050591	2.34575	2.11e-09	FGD2
dNK	chr1-21334178-21334729	1.97789	2.5e-09	ECE1
dNK	chr1-161068117-161068936	2.20823	2.59e-09	ARHGAP30
dNK	chr14-69716460-69716914	2.84922	2.85e-09	SUSD6
dNK	chr16-75075302-75075757	3.41145	2.91e-09	ZNRF1
dNK	chr22-39961452-39961740	4.12072	2.96e-09	GRAP2
dNK	chr19-18490815-18491076	3.54045	3.16e-09	ELL
dNK	chr2-196211294-196211635	2.99356	3.23e-09	HECW2
dNK	chr8-100809426-100810052	2.78845	3.45e-09	PABPC1
dNK	chr10-22606045-22606457	3.18566	3.62e-09	PIP4K2A
dNK	chr17-74738117-74738692	2.7914	3.9e-09	RAB37
dNK	chr20-49668590-49668868	3.32194	3.94e-09	B4GALT5
dNK	chr3-4834368-4834686	4.12326	4.18e-09	ITPR1
dNK	chr3-141498910-141499333	3.27351	4.47e-09	RASA2
dNK	chr11-118316657-118316962	2.4154	4.5e-09	CD3E
dNK	chr11-69056203-69056473	3.37855	4.61e-09	TPCN2
dNK	chr6-170088027-170088251	3.7416	4.79e-09	RP11-302L19.3
dNK	chr18-77055077-77055589	1.96236	4.87e-09	MBP
dNK	chr16-81443024-81443364	2.86406	4.95e-09	CMIP
dNK	chr14-61342549-61342865	3.56028	5.48e-09	PRKCH
dNK	chr10-80487677-80488256	2.60014	5.9e-09	TSPAN14
dNK	chr2-46439587-46439950	3.63304	7.93e-09	TMEM247
dNK	chr8-130068270-130068604	3.79447	8.45e-09	ASAP1
dNK	chr7-36777013-36777403	4.36827	9.56e-09	AC007349.5
dNK	chr19-29672798-29673459	2.53606	9.67e-09	PLEKHF1
dNK	chr17-1198064-1198381	2.58666	9.74e-09	ABR
dNK	chr1-116504431-116504806	2.70621	9.82e-09	RP5-1086K13.1
dNK	chr12-124453365-124454050	1.84308	9.93e-09	NCOR2
dNK	chr14-22448392-22448838	4.28666	1.1e-08	AE000661.37
dNK	chr11-68036762-68037298	1.94661	1.1e-08	NDUFS8
dNK	chr14-68283423-68283809	3.06594	1.15e-08	RAD51B
dNK	chr11-118876750-118877133	3.06123	1.2e-08	CXCR5
dNK	chr19-29680597-29680865	3.03663	1.2e-08	PLEKHF1
dNK	chr7-3107344-3107742	4.55284	1.21e-08	AC024028.1
dNK	chr1-18951894-18952385	2.8409	1.34e-08	IFFO2
dNK	chrX-71622614-71622966	2.60704	1.37e-08	CXCR3
dNK	chr10-62632105-62632938	2.55048	1.43e-08	ZNF365
dNK	chr19-41940125-41940560	2.68267	1.67e-08	ARHGEF1
dNK	chr1-214427755-214428232	2.85963	1.75e-08	PTPN14
dNK	chr19-54210851-54211225	2.26072	1.81e-08	RPS9
dNK	chr1-26833541-26833896	3.23542	1.88e-08	ZDHHC18
dNK	chr8-140591047-140591684	1.76174	1.93e-08	AGO2
dNK	chr12-51820751-51821274	1.65498	1.93e-08	RP11-923I11.4
dNK	chr4-123477804-123478237	2.82876	1.94e-08	RP11-381N20.2
dNK	chr15-39623620-39623960	4.11319	1.95e-08	FSIP1
dNK	chr9-92965211-92965789	2.89693	1.96e-08	FGD3
dNK	chr16-81632714-81633245	2.39004	1.98e-08	CMIP
dNK	chr4-3045421-3045855	2.4943	2.02e-08	GRK4
dNK	chr7-100344905-100345067	2.40514	2.13e-08	STAG3L5P-PVRIG2P-PILRB
dNK	chr2-43194866-43195333	2.29207	2.27e-08	ZFP36L2
dNK	chr2-86080407-86080690	3.11597	2.3e-08	POLR1A
dNK	chrX-48937061-48937410	3.32457	2.33e-08	OTUD5
dNK	chr7-2406021-2406536	3.468	2.55e-08	CHST12
dNK	chr15-63191985-63192517	3.24884	2.71e-08	RAB8B
dNK	chr11-121482307-121482961	3.26253	2.79e-08	SORL1
dNK	chr17-35460260-35460781	1.16755	3.43e-08	SLFN12L
dNK	chr5-157025463-157025663	4.62911	3.62e-08	HAVCR1
dNK	chr2-28366405-28366706	3.08993	3.66e-08	FOSL2
dNK	chr1-206563141-206563304	3.40068	3.69e-08	RASSF5
dNK	chr1-25032246-25032625	3.60377	3.74e-08	RP4-799D16.1
dNK	chr7-139095158-139095713	2.67317	4.02e-08	ZC3HAV1
dNK	chr12-76020589-76021299	2.02519	4.54e-08	PHLDA1
dNK	chr3-52253324-52253609	2.25287	4.75e-08	WDR82
dNK	chr15-70300574-70300867	3.92114	5.54e-08	RP11-543G18.1
dNK	chr1-30743621-30744382	2.59302	5.75e-08	LAPTM5
dNK	chr11-44862258-44862617	1.56981	5.91e-08	TSPAN18
dNK	chr9-126470668-126471429	2.69794	6.2e-08	MVB12B
dNK	chr7-99380829-99381240	2.39585	6.96e-08	ARPC1B
dNK	chr1-26541893-26542617	1.1855	7.36e-08	RPS6KA1
dNK	chr17-64985740-64986378	1.87506	7.56e-08	GNA13
dNK	chr16-68074903-68075182	3.31545	7.72e-08	DUS2
dNK	chr7-35729131-35729690	2.61713	8.06e-08	AC018647.3
dNK	chr4-2290920-2291269	4.14988	8.08e-08	ZFYVE28
dNK	chr4-15756334-15756652	3.76422	8.37e-08	BST1
dNK	chr6-41334019-41334471	3.90379	8.67e-08	NCR2
dNK	chr17-49739547-49740207	2.01872	8.69e-08	FAM117A
dNK	chr16-81616423-81617022	1.1391	9.88e-08	CMIP
dNK	chr19-10424964-10425662	2.023	1.1e-07	PDE4A
dNK	chr1-22039733-22040348	2.07484	1.11e-07	LINC00339
dNK	chr2-25295159-25295410	2.10741	1.13e-07	DNMT3A
dNK	chr17-17663388-17663670	2.2712	1.14e-07	SMCR2
dNK	chr6-33904391-33904794	3.09425	1.17e-07	RP3-468B3.2
dNK	chr6-35302678-35303154	1.45465	1.27e-07	DEF6
dNK	chr10-8332292-8332744	1.4151	1.27e-07	RP5-1119O21.2
dNK	chr7-70660525-70660859	4.48075	1.38e-07	AUTS2
dNK	chr1-52636838-52637733	2.64997	1.41e-07	FAM159A
dNK	chr9-113512313-113512684	3.40895	1.5e-07	RGS3
dNK	chr20-36628174-36628495	2.3897	1.54e-07	SLA2
dNK	chr1-156504962-156505226	0.724821	1.63e-07	MEF2D
dNK	chr5-172175269-172175681	2.61687	1.63e-07	STK10
dNK	chr16-89315991-89316579	2.48199	1.64e-07	ANKRD11
dNK	chr6-26473782-26474371	0.941949	1.69e-07	BTN2A1
dNK	chr19-13986305-13986885	1.33393	1.7e-07	RFX1
dNK	chr15-64894455-64895117	2.10826	1.71e-07	AC069368.3
dNK	chr11-48013412-48013853	2.68694	1.75e-07	PTPRJ
dNK	chr15-31361280-31361853	2.14488	1.76e-07	KLF13
dNK	chr18-32019409-32019958	2.27203	1.77e-07	RP11-53I6.2
dNK	chr1-1200695-1201086	2.59712	1.79e-07	TNFRSF18
dNK	chr14-61444318-61444604	3.70062	1.91e-07	PRKCH
dNK	chr12-120252014-120252337	2.48949	2.64e-07	PXN
dNK	chr10-62681251-62681639	3.86981	2.74e-07	ZNF365
dNK	chr15-29050922-29051229	3.95808	2.87e-07	APBA2
dNK	chr20-51404599-51405088	3.36396	2.9e-07	NFATC2
dNK	chr22-39388741-39388924	1.72848	3.04e-07	SYNGR1
dNK	chr17-74730696-74731048	2.86645	3.04e-07	RAB37
dNK	chr1-167455491-167456225	1.3291	4.59e-07	CD247
dNK	chr10-11166086-11166676	2.78649	5.24e-07	CELF2
dNK	chr4-36286135-36286395	3.63681	5.79e-07	DTHD1
dNK	chr14-91229779-91230068	3.43628	6.19e-07	GPR68
dNK	chr11-67277512-67277998	1.39248	6.23e-07	GRK2
dNK	chr9-7976350-7976666	3.58229	6.35e-07	RP11-29B9.2
dNK	chr20-48760050-48760931	1.89921	6.8e-07	PREX1
dNK	chr19-4089076-4089292	1.99677	7.18e-07	MAP2K2
dNK	chr22-23137879-23138232	3.08357	7.76e-07	RSPH14
dNK	chr22-46281018-46281225	3.25601	7.8e-07	TTC38
dNK	chr9-76687946-76688376	1.6765	8.24e-07	PRUNE2
dNK	chr2-157440544-157441922	1.99701	8.42e-07	CYTIP
dNK	chr18-51211607-51211874	2.55909	8.62e-07	MEX3C
dNK	chr19-13044300-13044722	3.56211	8.75e-07	NFIX
dNK	chr1-221708052-221708484	2.41308	8.89e-07	DUSP10
dNK	chr1-203289419-203290267	1.21071	9.93e-07	LINC01353
dNK	chr10-69045566-69046128	2.78227	1e-06	KIF1BP
dNK	chr4-6925327-6925873	2.37463	1.03e-06	TBC1D14
dNK	chr9-134301819-134302169	3.84747	1.05e-06	RP11-145E17.2
dNK	chr9-113578974-113579199	2.57434	1.07e-06	RGS3
dNK	chr19-43562720-43563141	1.93848	1.1e-06	XRCC1
dNK	chr7-41881525-41882234	2.37712	1.12e-06	GLI3
dNK	chr7-38280790-38281228	4.12478	1.15e-06	RP11-121A8.1
dNK	chr17-44279717-44279996	1.60426	1.2e-06	SLC4A1
dNK	chr19-16588166-16588917	2.08188	1.2e-06	MED26
dNK	chrX-12950170-12951138	1.21405	1.22e-06	TMSB4X
dNK	chr15-69719558-69720012	3.26478	1.25e-06	PCAT29
dNK	chr8-102097623-102098057	3.98389	1.27e-06	NCALD
dNK	chr2-28348088-28348410	2.89752	1.27e-06	BRE
dNK	chr15-94306816-94307068	3.68538	1.28e-06	MCTP2
dNK	chr14-35333730-35334158	2.324	1.35e-06	PSMA6
dNK	chr6-30681912-30683022	0.889693	1.37e-06	PPP1R18
dNK	chr11-297569-298028	1.54097	1.39e-06	IFITM5
dNK	chr10-103471213-103471606	2.87671	1.39e-06	CALHM3
dNK	chr2-43134066-43134247	3.26207	1.48e-06	AC093609.1
dNK	chr6-11202888-11203312	2.61479	1.48e-06	NEDD9
dNK	chr1-225467213-225467882	1.86673	1.59e-06	RP11-496N12.9
dNK	chr17-48441313-48441631	4.12753	1.67e-06	SKAP1
dNK	chr7-50335908-50336445	3.30911	1.82e-06	IKZF1
dNK	chr8-127977715-127978027	3.88704	1.82e-06	PVT1
dNK	chr16-87856281-87856534	1.50917	1.85e-06	SLC7A5
dNK	chr7-142798470-142799809	3.1553	2.09e-06	PRSS2
dNK	chrX-3743787-3744226	4.32111	2.12e-06	PRKX
dNK	chr1-206590133-206590355	3.14145	2.39e-06	EIF2D
dNK	chr1-23619505-23620046	1.61396	2.53e-06	MDS2
dNK	chr16-11155305-11155790	2.36052	2.53e-06	CLEC16A
dNK	chr8-37880642-37881142	2.07104	2.55e-06	RAB11FIP1
dNK	chr1-205288125-205288638	2.45737	2.69e-06	NUAK2
dNK	chr17-80457572-80457866	3.28773	2.72e-06	CTD-2526A2.2
dNK	chr2-224927782-224928317	3.13302	2.73e-06	DOCK10
dNK	chr9-131237709-131238249	2.00568	2.8e-06	NUP214
dNK	chr9-136564648-136564901	2.09931	2.86e-06	NOTCH1
dNK	chr21-42425223-42425584	4.00064	2.91e-06	UBASH3A
dNK	chr19-5139330-5139593	2.15368	3.09e-06	KDM4B
dNK	chr19-4089517-4089885	0.989872	3.11e-06	MAP2K2
dNK	chr20-24960736-24961340	3.62822	3.13e-06	CST7
dNK	chr7-104944223-104944617	2.13058	3.19e-06	RP11-325F22.2
dNK	chr5-39209907-39210334	3.64406	3.29e-06	FYB
dNK	chr18-48940752-48941099	2.25253	3.43e-06	SMAD7
dNK	chr3-16338190-16338716	3.03869	3.45e-06	OXNAD1
dNK	chr8-30090932-30091720	2.60954	3.48e-06	LEPROTL1
dNK	chr22-43263770-43264439	2.20482	3.48e-06	SCUBE1
dNK	chr2-241763028-241763454	2.68234	3.49e-06	D2HGDH
dNK	chr9-91150912-91151312	2.49262	3.53e-06	RP11-305L7.3
dNK	chr1-167428335-167428717	2.4918	3.66e-06	POU2F1
dNK	chr5-160293968-160294318	3.46454	3.67e-06	CCNJL
dNK	chr19-4115065-4115302	3.58369	3.68e-06	MAP2K2
dNK	chr17-78817156-78817451	3.15365	3.8e-06	USP36
dNK	chr12-76020315-76020545	2.93056	3.89e-06	PHLDA1
dNK	chr10-119693255-119693753	3.02149	3.91e-06	BAG3
dNK	chr19-18294516-18295042	1.35405	4.15e-06	LSM4
dNK	chr1-27869117-27869513	2.5045	4.28e-06	THEMIS2
dNK	chr10-70578499-70578732	3.56422	4.6e-06	PALD1
dNK	chr18-23071431-23071742	3.03217	4.6e-06	RBBP8
dNK	chr17-10156940-10157655	1.99528	4.62e-06	GAS7
dNK	chr1-24924980-24925585	3.35672	4.81e-06	RUNX3
dNK	chr6-14857519-14857917	3.55608	4.84e-06	RP11-146I2.1
dNK	chr7-2529804-2530165	1.85969	4.85e-06	LFNG
dNK	chr2-28508406-28508725	1.27133	4.9e-06	PLB1
dNK	chr2-12057530-12057802	3.8494	5.05e-06	MIR3681HG
dNK	chr9-128026332-128026715	2.96404	5.43e-06	NAIF1
dNK	chr17-16285936-16286308	1.15449	5.45e-06	PIGL
dNK	chr10-114320747-114320996	2.24954	5.47e-06	AFAP1L2
dNK	chr1-167447622-167448121	1.50049	5.54e-06	CD247
dNK	chr22-37284996-37285375	2.26986	5.56e-06	CYTH4
dNK	chr12-9814176-9814493	1.56717	5.6e-06	KLRF1
dNK	chr12-9741812-9742200	3.73957	5.75e-06	CLECL1
dNK	chr1-25030658-25031338	3.13775	5.84e-06	RP4-799D16.1
dNK	chr5-180026285-180026637	2.1785	5.86e-06	RNF130
dNK	chr16-50281853-50282489	2.10104	6.05e-06	ADCY7
dNK	chr11-35045050-35045711	2.65754	6.28e-06	PDHX
dNK	chr14-34043793-34044119	1.45348	6.41e-06	EGLN3
dNK	chr1-12173543-12174102	2.0707	6.78e-06	TNFRSF1B
dNK	chr1-184866908-184867392	3.49884	6.86e-06	FAM129A
dNK	chr22-30195796-30197555	0.730348	7.09e-06	HORMAD2
dNK	chr20-36644326-36644589	3.76632	7.14e-06	SLA2
dNK	chr17-49218130-49218425	2.7302	8.07e-06	ABI3
dNK	chr17-83182790-83183159	2.86704	8.21e-06	AC139099.4
dNK	chr20-38875467-38875779	3.74415	8.53e-06	PPP1R16B
dNK	chr1-193479271-193479591	3.67364	8.54e-06	LINC01031
dNK	chr1-64864083-64864436	2.48096	8.61e-06	JAK1
dNK	chr12-104569527-104570071	3.07147	8.87e-06	CHST11
dNK	chr1-160837569-160837787	3.53747	9.3e-06	CD244
dNK	chr19-16594169-16594722	2.75414	9.76e-06	MED26
dNK	chrX-3814801-3815222	0.540347	9.96e-06	RP11-706O15.1
dNK	chr1-182259404-182259771	3.01433	1e-05	LINC01344
dNK	chr8-133526646-133526930	1.87575	1.05e-05	ST3GAL1
dNK	chr1-2545757-2546532	0.517374	1.05e-05	RP3-395M20.12
dNK	chr12-104720412-104720917	2.46336	1.07e-05	CHST11
dNK	chr5-119340549-119341368	2.46149	1.08e-05	TNFAIP8
dNK	chr2-136225869-136226527	3.08252	1.11e-05	CXCR4
dNK	chr16-81831772-81832024	3.20171	1.18e-05	PLCG2
dNK	chr7-150451294-150451767	2.49646	1.2e-05	GIMAP8
dNK	chr2-225040890-225041811	2.25928	1.35e-05	DOCK10
dNK	chr6-2858645-2859326	2.16964	1.37e-05	SERPINB9P1
dNK	chr17-1294154-1294487	3.50518	1.37e-05	TUSC5
dNK	chr19-1069176-1069836	1.25329	1.4e-05	ARHGAP45
dNK	chr9-136997878-136998185	2.15188	1.41e-05	CLIC3
dNK	chr16-85570864-85571818	1.57273	1.41e-05	GSE1
dNK	chr14-35416909-35417176	3.4511	1.42e-05	NFKBIA
dNK	chr15-39629299-39629719	2.98403	1.69e-05	FSIP1
dNK	chr16-50683960-50684419	2.73349	1.71e-05	SNX20
dNK	chr17-82882599-82883198	1.11279	1.75e-05	TBCD
dNK	chr17-37090019-37090389	3.32844	1.82e-05	ACACA
dNK	chr20-62794157-62794585	0.370156	1.83e-05	MRGBP
dNK	chr7-8125529-8126437	2.83574	1.83e-05	ICA1
dNK	chr15-25850360-25850751	1.24147	1.83e-05	ATP10A
dNK	chr7-104944995-104945677	0.783963	1.86e-05	RP11-325F22.2
dNK	chr18-77062100-77063008	1.67491	1.89e-05	MBP
dNK	chr12-9650773-9651054	1.91911	1.92e-05	RP11-705C15.5
dNK	chr2-85405390-85405943	1.61034	1.97e-05	CAPG
dNK	chr9-137411641-137412100	1.00392	2.19e-05	EXD3
dNK	chr2-110858310-110858597	4.0929	2.34e-05	ACOXL
dNK	chr6-34182760-34183117	3.05591	2.41e-05	GRM4
dNK	chr20-24950113-24950627	2.69821	2.43e-05	CST7
dNK	chr13-98476384-98476819	2.18921	2.45e-05	STK24
dNK	chr1-192609116-192609673	2.95593	2.45e-05	RGS13
dNK	chr1-198620979-198621488	2.85488	2.47e-05	PTPRC
dNK	chr20-62603673-62604012	1.83027	2.47e-05	WI2-87327B8.2
dNK	chr8-27366441-27366975	2.02394	2.54e-05	PTK2B
dNK	chr22-37279546-37279833	3.55494	2.56e-05	CYTH4
dNK	chr21-33215681-33216064	1.43119	2.59e-05	IFNAR2
dNK	chr19-11568319-11568614	2.75474	2.63e-05	ZNF627
dNK	chr6-159062161-159062935	2.64874	2.65e-05	RP1-111C20.3
dNK	chr16-2693229-2693529	2.28763	2.69e-05	KCTD5
dNK	chr9-89501382-89501915	3.12505	2.73e-05	SEMA4D
dNK	chr15-85583509-85584513	1.63926	2.78e-05	AKAP13
dNK	chr2-168246745-168247126	1.52207	2.8e-05	STK39
dNK	chr17-36183810-36184246	2.37246	2.95e-05	TBC1D3B
dNK	chr7-29285446-29285729	3.08479	3.11e-05	CHN2
dNK	chr15-65818916-65819251	2.92425	3.29e-05	RAB11A
dNK	chr13-113607261-113607906	2.31868	3.29e-05	TFDP1
dNK	chr1-23591611-23591959	1.17849	3.35e-05	MDS2
dNK	chr2-43228365-43228727	2.22994	3.48e-05	LINC01126
dNK	chr15-50107634-50107960	2.97806	3.6e-05	ATP8B4
dNK	chr22-37306818-37307243	2.49725	3.6e-05	CYTH4
dNK	chr16-88452564-88452877	0.936425	3.68e-05	ZFPM1
dNK	chr2-110852411-110852862	3.68909	3.72e-05	ACOXL
dNK	chr9-137628645-137629008	2.64383	3.95e-05	EHMT1
dNK	chr2-234292343-234292988	2.93867	4.13e-05	RP11-309M7.1
dNK	chr18-77073743-77074086	3.58919	4.15e-05	MBP
dNK	chr9-124197120-124197751	2.34425	4.29e-05	NEK6
dNK	chr17-17305440-17306010	2.80193	4.36e-05	NT5M
dNK	chr2-28366794-28367030	2.48031	4.4e-05	FOSL2
dNK	chr20-53835512-53835864	2.99198	4.4e-05	AC006076.1
dNK	chr6-111804644-111805134	2.40907	4.4e-05	FYN
dNK	chr1-206766385-206766699	2.25706	4.59e-05	IL10
dNK	chr15-85646521-85646983	2.47864	4.71e-05	AKAP13
dNK	chr20-36629934-36630228	3.39135	4.77e-05	SLA2
dNK	chr16-68079634-68080046	1.85786	4.78e-05	RP11-67A1.2
dNK	chr8-22443674-22444033	2.41421	5.03e-05	PPP3CC
dNK	chr2-28406778-28407105	1.91744	5.04e-05	FOSL2
dNK	chr7-143386056-143386961	1.56417	5.18e-05	ZYX
dNK	chr7-26293722-26294281	2.36887	5.34e-05	SNX10
dNK	chr3-50573509-50574070	1.56707	5.7e-05	HEMK1
dNK	chr4-36268998-36269441	4.53789	5.79e-05	DTHD1
dNK	chr12-10554212-10554511	4.32393	5.83e-05	RP11-291B21.2
dNK	chr18-69935394-69935732	3.55541	6.01e-05	CD226
dNK	chr14-91367139-91367630	2.47455	6.02e-05	CCDC88C
dNK	chr14-91063136-91063393	2.47352	6.28e-05	C14orf159
dNK	chr5-132020286-132020469	4.40861	6.29e-05	ACSL6
dNK	chr11-47394734-47395169	1.74447	6.43e-05	SLC39A13
dNK	chr9-93119813-93120364	0.849192	6.47e-05	NINJ1
dNK	chr12-96445666-96446578	1.9991	6.53e-05	RP11-510I5.4
dNK	chr20-51400362-51400755	3.33899	6.55e-05	NFATC2
dNK	chr2-174593576-174594062	2.42186	6.57e-05	WIPF1
dNK	chr7-100365535-100366223	2.06165	6.68e-05	PILRB
dNK	chr6-16481697-16482201	3.97691	6.82e-05	ATXN1
dNK	chrX-13087244-13087576	3.49127	6.94e-05	RP11-791M20.1
dNK	chr14-24673504-24673757	4.2075	7.2e-05	GZMB
dNK	chr19-47262587-47262785	2.87522	7.2e-05	CCDC9
dNK	chr13-99356352-99357302	1.72108	7.48e-05	UBAC2
dNK	chr10-3948967-3949202	3.38331	7.53e-05	RP11-464C19.3
dNK	chr19-1133441-1133936	1.4625	7.8e-05	SBNO2
dNK	chr4-48129552-48129890	2.84717	7.9e-05	TXK
dNK	chr13-99434102-99434937	2.61431	8.05e-05	UBAC2
dNK	chrX-39860415-39860770	2.35403	8.11e-05	RP13-126P21.2
dNK	chr7-5531317-5532290	0.657758	8.25e-05	ACTB
dNK	chr15-90407874-90408364	2.23456	8.65e-05	IQGAP1
dNK	chr16-81809105-81809216	3.66205	8.81e-05	PLCG2
dNK	chr20-50048356-50048754	1.68869	8.85e-05	TRERNA1
dNK	chr2-191148637-191149465	3.95981	8.92e-05	STAT4
dNK	chr10-124688918-124689149	3.3754	9.32e-05	RP11-12J10.3
dNK	chr4-83212399-83212700	2.58522	9.71e-05	RP11-576N17.5
dNK	chr7-50360557-50361068	3.55165	0.0001	IKZF1
dNK	chr2-43134464-43134672	3.01524	0.000101	AC093609.1
dNK	chr1-228463476-228463976	2.0996	0.000102	HIST3H2BB
dNK	chr16-17343121-17343329	3.74921	0.000103	XYLT1
dNK	chr2-7430978-7431244	2.5007	0.000105	AC013460.1
dNK	chr8-27362226-27362526	1.49116	0.000106	PTK2B
dNK	chr4-128916838-128917185	3.23432	0.000107	SCLT1
dNK	chr2-231362316-231362457	3.24216	0.00011	ARMC9
dNK	chr15-89136593-89137076	2.85982	0.000111	ABHD2
dNK	chr22-38172758-38173135	1.20566	0.000115	PLA2G6
dNK	chr13-20475817-20476150	3.44268	0.000122	CRYL1
dNK	chr3-4739881-4740170	3.15038	0.000124	ITPR1
dNK	chr10-8061656-8062380	1.59155	0.000124	GATA3
dNK	chr16-84595090-84595358	2.87821	0.000127	COTL1
dNK	chr1-168520443-168520651	3.98059	0.000129	XCL2
dNK	chr7-55533086-55533770	2.27481	0.000129	VOPP1
dNK	chr15-94287744-94288086	3.91519	0.00013	MCTP2
dNK	chr22-37163502-37163969	2.70877	0.00013	IL2RB
dNK	chr20-49595812-49596520	2.10294	0.000132	PTGIS
dNK	chr1-168509919-168510124	4.29075	0.000132	RP5-968D22.3
dNK	chr3-32460019-32460704	2.31344	0.000132	CMTM7
dNK	chr13-74134760-74135357	1.30879	0.000133	LINC00402
dNK	chr7-50362602-50363027	4.00103	0.000135	IKZF1
dNK	chr10-95832201-95832671	2.79036	0.000135	ENTPD1
dNK	chr14-100066976-100068485	1.50145	0.000136	EVL
dNK	chr12-121034014-121034284	3.2391	0.000137	OASL
dNK	chr10-3892294-3893280	1.91336	0.000143	RP11-464C19.3
dNK	chr21-42414905-42415440	1.57728	0.000145	UBASH3A
dNK	chr1-41802928-41803452	2.43756	0.000151	HIVEP3
dNK	chr11-350841-351091	1.89562	0.000153	RP11-326C3.15
dNK	chr2-113251111-113251484	2.53285	0.000159	PAX8-AS1
dNK	chr19-12985184-12985759	1.26009	0.000159	NFIX
dNK	chr2-100580800-100581207	2.90656	0.00016	PDCL3
dNK	chr16-81524159-81524814	1.71588	0.000161	CMIP
dNK	chr2-144459891-144460272	3.14956	0.000162	ZEB2
dNK	chr17-3794985-3795444	2.33242	0.000164	ITGAE
dNK	chr5-67206951-67207322	2.00315	0.000165	CD180
dNK	chr10-110860661-110860933	1.8656	0.000165	RP11-313D6.3
dNK	chr14-61662494-61662900	1.60598	0.000166	FLJ22447
dNK	chr11-118241386-118241856	1.31619	0.000167	MPZL3
dNK	chr9-94861092-94861467	2.31873	0.000171	C9orf3
dNK	chr16-3578961-3579266	2.55737	0.000173	NLRC3
dNK	chr8-141089723-141090098	2.5935	0.000179	DENND3
dNK	chr10-3803058-3804846	1.26169	0.000184	KLF6
dNK	chr9-127862245-127862793	1.36062	0.000192	AK1
dNK	chr16-31354415-31354700	3.47134	0.000194	ITGAX
dNK	chr19-13836730-13837216	0.861348	0.000195	MIR24-2
dNK	chr4-17093118-17093369	4.27565	0.000196	RP11-141E13.1
dNK	chr4-2412041-2412789	2.17451	0.000213	ZFYVE28
dNK	chr22-50191410-50191806	1.64882	0.000218	TRABD
dNK	chrX-3711301-3711730	2.40207	0.00022	PRKX
dNK	chr9-114371941-114372224	2.43105	0.000221	AKNA
dNK	chr16-81821482-81821886	3.29994	0.000223	PLCG2
dNK	chr19-19459841-19460223	2.29226	0.000223	GATAD2A
dNK	chr9-111039017-111039692	1.51661	0.000224	LPAR1
dNK	chr14-68734289-68734708	2.74509	0.000229	RAD51B
dNK	chr5-142977599-142977972	2.51746	0.000236	ARHGAP26
dNK	chr9-76576327-76576628	2.97694	0.000236	PRUNE2
dNK	chr1-167450652-167451418	3.11057	0.000241	CD247
dNK	chr1-100028756-100029179	3.42149	0.000249	SLC35A3
dNK	chr20-53893183-53893559	2.28265	0.000249	BCAS1
dNK	chr4-6939966-6940253	2.50756	0.000252	TBC1D14
dNK	chr17-77957847-77958222	1.44707	0.000253	TNRC6C
dNK	chr1-15949533-15950052	1.23709	0.00026	ZBTB17
dNK	chr12-111429984-111430468	2.32752	0.000265	SH2B3
dNK	chr4-184329773-184330459	1.20181	0.000274	RP11-290F5.2
dNK	chr16-89409134-89409562	2.43584	0.000275	ANKRD11
dNK	chr9-95724608-95724828	3.9451	0.00028	RP11-180I4.2
dNK	chr10-11176734-11177299	3.17218	0.00028	CELF2
dNK	chr9-133371281-133371716	2.41501	0.000285	SURF4
dNK	chr10-114544346-114544539	3.07063	0.000287	ABLIM1
dNK	chr22-37148301-37148533	3.15758	0.000288	IL2RB
dNK	chr10-22597280-22597520	3.42891	0.000289	PIP4K2A
dNK	chr3-46959300-46959573	2.60991	0.00029	CCDC12
dNK	chr2-230781562-230781775	1.92915	0.000302	CAB39
dNK	chr11-112961977-112962505	2.46106	0.000302	NCAM1
dNK	chr16-27243085-27243557	1.61712	0.000306	NSMCE1
dNK	chr1-84862844-84863112	3.58245	0.000306	LPAR3
dNK	chr13-75365751-75366188	2.91397	0.000309	TBC1D4
dNK	chr12-47808116-47808524	1.56823	0.000312	HDAC7
dNK	chr6-111750931-111751353	3.56143	0.000318	FYN
dNK	chr19-41936541-41936852	3.13414	0.000319	ARHGEF1
dNK	chr1-117658804-117659065	3.88591	0.000329	FAM46C
dNK	chr1-167489187-167490027	3.31824	0.00033	CD247
dNK	chr1-198656389-198657245	2.58916	0.000331	PTPRC
dNK	chrX-79259067-79259441	3.95894	0.000331	GPR174
dNK	chr19-55253829-55254373	2.36837	0.000333	PPP6R1
dNK	chr16-81866906-81867295	1.91612	0.000339	PLCG2
dNK	chr3-13414016-13414385	2.63388	0.000342	NUP210
dNK	chr3-15291915-15292449	1.82045	0.000347	SH3BP5
dNK	chr9-133370724-133371138	3.00899	0.000347	SURF4
dNK	chr6-111741686-111742003	3.97006	0.000355	FYN
dNK	chr14-105174586-105174787	2.808	0.000365	RP11-44N21.4
dNK	chr10-84333957-84334541	1.27086	0.00037	CCSER2
dNK	chr8-124527330-124527477	1.7334	0.000374	TATDN1
dNK	chr2-230974087-230974568	3.30292	0.000374	SPATA3-AS1
dNK	chr15-91469712-91470421	3.44206	0.000392	CRAT37
dNK	chr17-489568-489985	1.96904	0.000401	VPS53
dNK	chr10-8056645-8057524	1.52211	0.000404	GATA3
dNK	chr16-85569699-85570074	1.64518	0.000406	GSE1
dNK	chr1-184840588-184841017	3.82737	0.000407	FAM129A
dNK	chr2-43140006-43140236	2.59889	0.000409	AC093609.1
dNK	chr7-104957160-104957422	2.38814	0.00041	RP11-325F22.2
dNK	chr2-127829979-127830229	3.81508	0.000421	POLR2D
dNK	chr10-69056187-69056461	2.74067	0.000421	KIF1BP
dNK	chr2-8303557-8303841	2.62843	0.00043	LINC00299
dNK	chr4-83217700-83218030	2.57805	0.000438	RP11-576N17.5
dNK	chr1-209769312-209770055	1.79813	0.000447	TRAF3IP3
dNK	chr2-97718667-97718810	3.7176	0.000454	ZAP70
dNK	chr8-141089505-141089692	2.54954	0.000456	DENND3
dNK	chr11-3014425-3014724	3.29206	0.000458	CARS
dNK	chr1-206923931-206925111	2.11603	0.000463	FCMR
dNK	chr7-151838704-151839589	1.82187	0.000482	PRKAG2
dNK	chr18-51153831-51154273	3.37686	0.000484	MEX3C
dNK	chr10-26448545-26449174	3.16468	0.000484	APBB1IP
dNK	chr1-185566978-185567317	2.5522	0.000488	LINC01350
dNK	chr7-139635947-139636273	3.5326	0.000489	HIPK2
dNK	chr16-53912263-53912500	3.70399	0.000499	FTO
dNK	chr17-67441012-67441438	2.28115	0.000503	PITPNC1
dNK	chr1-2585483-2586020	1.07838	0.000509	FAM213B
dNK	chrX-12956065-12956553	2.15112	0.000523	TMSB4X
dNK	chr18-48842576-48842802	2.3211	0.00054	CTIF
dNK	chr10-7258998-7259206	3.9381	0.000541	SFMBT2
dNK	chr22-37147040-37147657	2.5247	0.000578	IL2RB
dNK	chr19-16584419-16584666	1.15821	0.00058	MED26
dNK	chr3-172132203-172132714	2.32958	0.000581	FNDC3B
dNK	chr14-100079095-100079530	2.43666	0.000582	EVL
dNK	chrX-42943660-42943853	4.05152	0.000589	PPP1R2P9
dNK	chr2-191126484-191126666	4.25518	0.000593	STAT4
dNK	chr3-71226831-71227159	3.13112	0.000596	FOXP1
dNK	chr2-20596085-20596470	2.5762	0.000596	HS1BP3
dNK	chr9-126805800-126806270	0.977262	0.00061	ZBTB43
dNK	chr16-57667199-57667720	0.679187	0.000611	ADGRG3
dNK	chr2-191128121-191128429	4.22642	0.000638	STAT4
dNK	chr7-50266904-50267248	3.69878	0.000644	AC020743.4
dNK	chr14-99274460-99274931	1.62058	0.000645	BCL11B
dNK	chr1-207825810-207826266	1.34655	0.000647	C1orf132
dNK	chr3-4889244-4889493	3.47061	0.000655	ITPR1
dNK	chr11-122746201-122746461	2.87385	0.000659	UBASH3B
dNK	chr17-67390324-67391154	1.68708	0.00066	PITPNC1
dNK	chr12-57741051-57741480	2.28388	0.000663	TSPAN31
dNK	chr10-8404720-8405117	2.84795	0.000679	RP11-543F8.2
dNK	chr18-49053094-49053314	2.41248	0.000701	DYM
dNK	chr11-35077571-35078413	1.40244	0.00071	PDHX
dNK	chr1-117660985-117661492	3.49245	0.000714	FAM46C
dNK	chr11-65928137-65928407	2.77444	0.000718	DRAP1
dNK	chr2-69946408-69947101	1.86904	0.00072	MXD1
dNK	chr1-234867268-234867493	2.33073	0.000721	RP11-443B7.2
dNK	chr2-96163663-96164184	2.72399	0.000751	AC012307.2
dNK	chr1-109906278-109906598	2.83881	0.000758	CSF1
dNK	chr11-316246-316608	1.60064	0.000759	IFITM1
dNK	chr5-40410001-40410845	2.03746	0.000773	RP11-386E5.1
dNK	chr12-14396139-14396391	3.41349	0.000779	ATF7IP
dNK	chr4-26197363-26197672	2.57882	0.000801	RBPJ
dNK	chr17-58333218-58333490	2.93133	0.000809	TSPOAP1
dNK	chr14-92568717-92569044	1.53399	0.000811	RIN3
dNK	chr19-6674740-6675139	2.56153	0.000823	C3
dNK	chr7-132485687-132485970	3.68861	0.000831	PLXNA4
dNK	chr4-40307643-40308536	1.99712	0.000852	AC195454.1
dNK	chr5-42991600-42994250	0.421642	0.00086	CTD-2201E18.5
dNK	chr17-75518263-75518585	2.6993	0.000869	TSEN54
dNK	chr7-36788131-36788312	4.37959	0.000895	AC007349.5
dNK	chr10-79323276-79323707	2.2115	0.000897	ZMIZ1
dNK	chr17-27473646-27473993	2.10272	0.000911	KSR1
dNK	chr15-28985047-28985256	1.95655	0.000913	APBA2
dNK	chr9-93098646-93098864	1.03642	0.000914	CARD19
dNK	chr20-31675677-31676072	1.68801	0.000941	BCL2L1
dNK	chr12-10289157-10289354	4.05893	0.000958	KLRD1
dNK	chr15-25846394-25846765	2.99352	0.000971	ATP10A
dNK	chr14-91351084-91351345	3.4154	0.00099	CCDC88C
dNK	chr12-96241796-96242249	1.97926	0.000997	ELK3
dNK	chr3-66302304-66302702	3.52763	0.001004	SLC25A26
dNK	chr11-128304817-128305386	3.71267	0.001006	RP11-702B10.1
dNK	chr5-132103648-132103891	2.89403	0.001015	CSF2
dNK	chr7-38274547-38274829	2.5907	0.001016	STARD3NL
dNK	chr18-12839101-12839986	1.87586	0.001021	PTPN2
dNK	chr11-126329515-126329838	2.56257	0.001026	DCPS
dNK	chr3-4748648-4748981	3.16336	0.001026	ITPR1
dNK	chr2-239275237-239275587	1.3237	0.001031	HDAC4
dNK	chr2-112631209-112631349	2.64404	0.001034	AC079922.3
dNK	chr5-134132326-134132802	2.36244	0.001054	TCF7
dNK	chr1-205285677-205286272	1.7513	0.001066	TMCC2
dNK	chr22-25068026-25068397	2.87255	0.001098	KIAA1671
dNK	chr16-11143459-11143572	3.98005	0.00111	CLEC16A
dNK	chr1-167516527-167517223	3.15852	0.001149	CD247
dNK	chr1-67226663-67227061	3.39305	0.001156	IL23R
dNK	chr6-161243279-161243670	2.30339	0.001158	AGPAT4
dNK	chr11-117814678-117815402	0.947346	0.001183	FXYD2
dNK	chr2-234483614-234484340	1.99956	0.001184	ARL4C
dNK	chr2-20595602-20595761	2.36191	0.001221	HS1BP3
dNK	chr21-35051345-35051559	1.23911	0.001223	RUNX1
dNK	chr2-29314898-29315524	2.82698	0.001234	ALK
dNK	chr3-45105927-45106115	2.37338	0.001241	CDCP1
dNK	chr10-6052590-6052981	2.01786	0.001263	IL2RA
dNK	chr4-102614898-102615317	3.10516	0.001289	NFKB1
dNK	chr1-116738609-116739130	3.30802	0.001293	CD2
dNK	chr1-184843735-184844046	3.88197	0.001304	FAM129A
dNK	chr1-200888105-200888687	1.99766	0.001307	C1orf106
dNK	chr10-3961185-3961422	3.69444	0.001341	RP11-464C19.3
dNK	chrX-12956735-12957154	2.49841	0.001345	TMSB4X
dNK	chr22-37273547-37273903	2.76365	0.001366	CYTH4
dNK	chr17-68235092-68235334	1.72417	0.00138	AMZ2
dNK	chr6-90397988-90398388	3.19379	0.001401	RP1-45N11.1
dNK	chr7-104983637-104984387	0.474082	0.001407	RP11-325F22.2
dNK	chr3-51686511-51686774	2.56127	0.001435	TEX264
dNK	chr5-178116540-178116920	1.57583	0.001456	N4BP3
dNK	chr1-108590973-108591475	1.91201	0.00147	FAM102B
dNK	chr7-29196177-29196562	3.29199	0.001475	CHN2
dNK	chr11-2380778-2381328	1.30863	0.001486	CD81
dNK	chr15-75108291-75109086	0.845595	0.001494	PPCDC
dNK	chr19-38924418-38924697	3.38621	0.001498	SARS2
dNK	chr1-24992855-24993249	3.36668	0.001513	RP11-84D1.2
dNK	chr9-89499186-89499454	2.59514	0.001525	SEMA4D
dNK	chr15-28986240-28986439	3.19993	0.001526	APBA2
dNK	chr1-198621548-198621762	2.70983	0.00153	PTPRC
dNK	chr17-43701541-43701628	3.52061	0.001557	CTC-501O10.1
dNK	chr7-150755537-150755852	3.08549	0.001561	GIMAP5
dNK	chr14-101721954-101722544	2.43166	0.001574	RP11-1029J19.5
dNK	chr16-57609756-57610070	2.71708	0.001584	ADGRG1
dNK	chr18-77067110-77068057	0.854036	0.00159	MBP
dNK	chr8-133568536-133568736	1.96967	0.001598	ST3GAL1
dNK	chr8-65982234-65982509	3.25122	0.001609	DNAJC5B
dNK	chr14-68781269-68781561	2.09771	0.001613	ZFP36L1
dNK	chr3-149009871-149009964	4.30129	0.001629	GYG1
dNK	chr12-123076684-123076802	3.15987	0.001638	PITPNM2
dNK	chr3-46236330-46236624	3.57274	0.001646	CCR3
dNK	chr5-1518689-1519072	2.45616	0.001651	LPCAT1
dNK	chr11-67614302-67614472	1.0384	0.001655	NDUFV1
dNK	chr11-65652326-65652873	0.425664	0.001703	RELA
dNK	chr17-74474076-74474246	3.82134	0.001704	CD300A
dNK	chr19-14355922-14356141	3.2411	0.001732	CTC-548K16.2
dNK	chr14-52176085-52176301	4.26388	0.001735	RP11-1033H12.1
dNK	chr14-50061779-50062092	1.63521	0.001763	LINC01588
dNK	chr8-133138905-133139196	3.13473	0.001764	TG
dNK	chr12-89346307-89346641	1.32653	0.001767	DUSP6
dNK	chr19-13122323-13122833	2.35317	0.001775	NACC1
dNK	chr8-11015921-11016849	0.860449	0.001799	XKR6
dNK	chr12-122898501-122898881	1.61825	0.001808	VPS37B
dNK	chr1-109895576-109896289	1.39032	0.001812	RP11-195M16.3
dNK	chr1-192516718-192517433	2.54047	0.001815	RP5-1011O1.3
dNK	chr2-240621631-240621858	3.72168	0.001824	GPR35
dNK	chr7-3092574-3092686	3.86021	0.001831	AC024028.1
dNK	chr10-74978000-74978236	4.13071	0.00185	KAT6B
dNK	chr5-40441644-40442100	3.68197	0.001852	RP11-386E5.1
dNK	chr2-161077302-161078297	1.16013	0.001856	TANK
dNK	chr4-153439270-153439657	3.31549	0.00186	MND1
dNK	chr14-89720876-89721241	2.45545	0.001863	RP11-33N16.3
dNK	chr2-10278125-10278818	1.28685	0.001873	HPCAL1
dNK	chr9-136533020-136533570	2.11045	0.001875	NOTCH1
dNK	chr1-2642905-2643596	0.756206	0.001876	TTC34
dNK	chr11-14415236-14415520	2.67595	0.001901	COPB1
dNK	chr1-24922234-24922571	3.55801	0.001927	RUNX3
dNK	chr1-185559813-185560486	1.43741	0.001937	LINC01350
dNK	chrX-39855229-39855451	3.4423	0.001938	RP13-126P21.2
dNK	chr2-28390180-28391556	0.402553	0.001938	FOSL2
dNK	chr3-172107558-172107731	2.89398	0.001941	FNDC3B
dNK	chrX-129759831-129760077	1.87756	0.001945	XPNPEP2
dNK	chr12-6230788-6231105	1.64375	0.00198	CD9
dNK	chr21-42238186-42238951	2.00545	0.001986	ABCG1
dNK	chr3-111616377-111616689	2.89526	0.002014	CD96
dNK	chr4-6892256-6892672	1.46797	0.002064	KIAA0232
dNK	chr5-146751728-146752224	3.47486	0.002072	PPP2R2B
dNK	chr2-28544671-28545377	0.600384	0.002074	PLB1
dNK	chr2-43136923-43137332	2.86206	0.002081	AC093609.1
dNK	chr19-996297-996823	0.966144	0.002113	WDR18
dNK	chr16-66523937-66524205	2.35777	0.002119	TK2
dNK	chr7-2510786-2511702	1.25964	0.002148	LFNG
dNK	chr4-89294585-89294873	2.97613	0.002158	GPRIN3
dNK	chr2-8469906-8470152	1.72927	0.002163	AC011747.3
dNK	chr2-136008254-136008560	2.75444	0.002176	DARS
dNK	chr3-187999882-188000122	3.65191	0.002207	RP11-132N15.1
dNK	chr11-114159998-114160399	0.750768	0.00221	ZBTB16
dNK	chr3-46111149-46111590	1.02414	0.002246	CCR3
dNK	chrX-129777357-129777538	1.98525	0.002264	SASH3
dNK	chr13-41465253-41465597	1.83078	0.002268	RGCC
dNK	chr12-76158647-76159214	1.6809	0.002303	NAP1L1
dNK	chr3-71443940-71444588	1.8265	0.002306	FOXP1
dNK	chr11-35144067-35144735	1.88313	0.002307	CD44
dNK	chrX-15751295-15751771	1.82564	0.002314	CA5B
dNK	chr17-46194611-46194853	2.41498	0.002315	KANSL1
dNK	chr16-89315808-89315958	2.96389	0.002325	ANKRD11
dNK	chr19-16070236-16071031	1.23024	0.002356	TPM4
dNK	chr8-133568833-133569186	1.48017	0.002377	ST3GAL1
dNK	chr2-237898676-237898982	1.5413	0.002413	RAMP1
dNK	chr12-104682955-104683230	1.63492	0.002419	CHST11
dNK	chr2-113886523-113886787	2.42151	0.002426	RP11-141B14.1
dNK	chr9-114718883-114719195	2.05127	0.002427	RP11-402G3.3
dNK	chr16-2687268-2687492	2.7513	0.002473	KCTD5
dNK	chr1-206575188-206576124	1.50446	0.00249	RASSF5
dNK	chr5-141605419-141605986	2.30902	0.002508	DIAPH1
dNK	chr9-127906713-127907081	1.75444	0.00255	ST6GALNAC4
dNK	chr18-2636728-2637475	1.79025	0.002587	SMCHD1
dNK	chr2-25216032-25216266	0.838144	0.002604	DNMT3A
dNK	chr1-181062564-181063079	2.62023	0.002606	MR1
dNK	chr2-234488870-234489462	2.57154	0.002627	ARL4C
dNK	chr15-59300406-59300636	1.27374	0.002646	MYO1E
dNK	chr2-174595084-174595751	2.62013	0.00267	WIPF1
dNK	chr1-244319447-244320085	2.09936	0.002699	C1orf100
dNK	chr15-70258712-70258957	1.9645	0.0027	AC011648.1
dNK	chr12-104478400-104478892	2.56605	0.002702	CHST11
dNK	chr2-86036296-86036730	1.2661	0.002713	POLR1A
dNK	chr13-24265107-24265284	2.77439	0.002767	SPATA13
dNK	chr9-131238660-131238951	2.37291	0.002887	NUP214
dNK	chr1-111221705-111222137	2.1633	0.0029	CHI3L2
dNK	chr6-33905145-33905398	3.43009	0.002902	RP3-468B3.2
dNK	chr13-50678460-50678727	3.2106	0.002904	DLEU1
dNK	chr17-64709039-64709329	1.84567	0.002935	RP13-104F24.2
dNK	chr10-62732973-62733390	3.55017	0.002965	ZNF365
dNK	chr2-136135864-136136802	1.97392	0.002968	CXCR4
dNK	chr11-2898728-2899163	0.972341	0.002982	SLC22A18AS
dNK	chr11-104705586-104706295	2.19803	0.002983	RP11-886D15.1
dNK	chr16-807765-808150	0.559167	0.002993	PRR25
dNK	chr6-11975605-11975936	2.46057	0.003022	RP11-456H18.2
dNK	chr8-28411756-28412403	0.46693	0.00309	FBXO16
dNK	chr19-39941602-39942071	2.53008	0.003111	FCGBP
dNK	chrX-130082369-130082767	1.48691	0.003145	ELF4
dNK	chr13-27131251-27131531	1.98175	0.003189	USP12
dNK	chr10-43418021-43418348	2.21678	0.003215	RP11-517P14.2
dNK	chr7-30163431-30163802	2.02282	0.003293	MTURN
dNK	chr2-28438554-28438862	2.64682	0.00331	AC104695.4
dNK	chr17-78759248-78759789	2.13199	0.003311	CYTH1
dNK	chr10-132335582-132335959	2.19685	0.003318	LRRC27
dNK	chr11-118051614-118051988	3.13577	0.003425	TMPRSS4-AS1
dNK	chr17-36106502-36106796	3.61359	0.003465	CCL4
dNK	chr13-30740065-30740536	2.15813	0.003467	ALOX5AP
dNK	chr17-63701678-63702148	2.01404	0.00351	LIMD2
dNK	chr7-38305748-38306156	1.72319	0.003521	RP11-121A8.1
dNK	chr9-136538515-136538985	1.80467	0.003543	NOTCH1
dNK	chr17-78779817-78780454	1.44028	0.003546	CYTH1
dNK	chr1-28169069-28169533	2.9228	0.003567	PTAFR
dNK	chr12-121557646-121558103	3.04981	0.003593	KDM2B
dNK	chr1-108646895-108647096	1.64467	0.003594	HENMT1
dNK	chr6-149060339-149060836	1.93001	0.003611	UST
dNK	chr19-32498747-32499029	3.84696	0.003628	DPY19L3
dNK	chr11-14578564-14578885	1.49623	0.003653	PSMA1
dNK	chr12-120013810-120014255	2.30145	0.003658	BICDL1
dNK	chr14-61388588-61388968	1.89555	0.003702	PRKCH
dNK	chr5-40437498-40437877	2.16303	0.00371	RP11-386E5.1
dNK	chr8-8346277-8346673	2.27941	0.003722	SGK223
dNK	chr22-37267185-37267539	1.46652	0.003772	CYTH4
dNK	chr3-13069676-13069812	3.58265	0.003822	IQSEC1
dNK	chr20-58306851-58307364	2.06256	0.003846	RAB22A
dNK	chr12-96434286-96434485	2.26586	0.00385	RP11-510I5.4
dNK	chr16-81817327-81817852	3.44219	0.003892	PLCG2
dNK	chr7-7944684-7945381	1.98792	0.003917	UMAD1
dNK	chr6-107823011-107823345	3.47884	0.003921	SCML4
dNK	chr6-14449456-14449857	3.0972	0.003926	RP3-448I9.1
dNK	chr17-76191936-76192229	3.34355	0.003927	RNF157
dNK	chr5-67215627-67216097	0.912898	0.003945	CD180
dNK	chr14-61337806-61338135	2.65314	0.004035	PRKCH
dNK	chr12-92462190-92462376	2.88905	0.00404	RP11-693J15.5
dNK	chr3-196179491-196180204	1.26657	0.00405	ZDHHC19
dNK	chr7-100366686-100367208	1.7822	0.004078	PILRB
dNK	chr1-182616070-182616575	1.68936	0.004116	RP11-317P15.4
dNK	chr7-150481016-150481800	2.12102	0.00416	GIMAP8
dNK	chr15-70266844-70267110	1.33647	0.004178	RP11-543G18.1
dNK	chr17-35896297-35896441	2.07892	0.004191	AC015849.16
dNK	chr15-85668002-85668386	0.986353	0.004212	AKAP13
dNK	chr14-70886760-70887027	3.14996	0.004213	RP1-292L20.3
dNK	chr14-75230142-75230516	1.49526	0.004243	RP11-293M10.1
dNK	chr17-49715147-49715748	3.10024	0.004246	FAM117A
dNK	chr11-73995139-73995469	2.4416	0.004264	UCP3
dNK	chr16-53518819-53519287	1.958	0.00428	AKTIP
dNK	chr4-7652696-7652955	2.67328	0.004289	SORCS2
dNK	chr3-133490905-133491300	3.09765	0.00429	BFSP2
dNK	chr1-198556969-198557190	2.95771	0.004294	ATP6V1G3
dNK	chr9-89522561-89522683	2.91586	0.004294	SEMA4D
dNK	chr5-143693799-143694090	3.32355	0.004431	HMHB1
dNK	chr12-92030712-92031101	2.81523	0.004447	LINC01619
dNK	chr10-119268347-119269290	2.07476	0.004486	GRK5
dNK	chr21-37257301-37257956	1.29915	0.004502	DSCR3
dNK	chr4-36189942-36190101	4.67187	0.004519	ARAP2
dNK	chr16-84597914-84598230	2.32073	0.004541	COTL1
dNK	chr4-139898289-139898732	2.87384	0.004546	MAML3
dNK	chr7-8131900-8132547	2.79025	0.004553	ICA1
dNK	chr10-114403577-114403963	1.56511	0.00468	AFAP1L2
dNK	chr19-10731690-10731851	1.76082	0.004748	DNM2
dNK	chr10-77877705-77878030	1.70399	0.00475	DLG5
dNK	chr6-13454474-13454806	2.30585	0.004835	GFOD1
dNK	chr22-42892473-42892902	2.13161	0.004846	PACSIN2
dNK	chr11-62556911-62557108	1.84105	0.004846	AHNAK
dNK	chr16-28141956-28142306	2.47019	0.004853	XPO6
dNK	chr7-89434-89841	1.97009	0.004882	AC093627.7
dNK	chr17-64986397-64986724	1.87983	0.004901	GNA13
dNK	chr14-71555648-71556194	2.45527	0.004992	SIPA1L1
dNK	chr1-27630978-27632168	1.35127	0.005026	FGR
dNK	chr19-2621758-2622004	2.61815	0.005065	GNG7
dNK	chr2-233084383-233084813	1.30532	0.005127	INPP5D
dNK	chr19-2083491-2083718	2.23949	0.005174	MOB3A
dNK	chr19-39073704-39073928	2.43784	0.00518	ACP7
dNK	chr10-22436402-22436835	1.34244	0.005238	SPAG6
dNK	chr6-90284730-90284952	2.51819	0.005252	BACH2
dNK	chr20-43959328-43959758	2.88961	0.0053	TOX2
dNK	chr17-17712617-17712918	1.98756	0.005405	RAI1
dNK	chr15-38610858-38611501	2.00543	0.00541	RASGRP1
dNK	chr9-91131364-91131798	1.74859	0.005423	RP11-305L7.3
dNK	chr9-124216713-124216994	2.15158	0.005445	NEK6
dNK	chr12-121789177-121789416	1.75963	0.005455	RHOF
dNK	chr11-65652953-65653183	0.544293	0.005485	RELA
dNK	chr14-50065003-50065503	1.87066	0.005497	LINC01588
dNK	chr13-50713971-50714273	2.32456	0.005501	DLEU1
dNK	chr2-68423897-68424434	3.29379	0.005509	PLEK
dNK	chr20-43752547-43752850	2.07824	0.005534	GTSF1L
dNK	chr2-237674710-237675288	0.851608	0.00555	LRRFIP1
dNK	chr13-42377658-42378089	3.36682	0.005584	RP11-413N19.2
dNK	chr9-96009798-96010075	3.66021	0.005639	ERCC6L2
dNK	chr20-35768207-35768449	1.94011	0.00564	PHF20
dNK	chr1-115062585-115062990	1.45363	0.005708	TSPAN2
dNK	chr15-75046940-75047537	0.990131	0.005768	PPCDC
dNK	chr12-128817202-128818231	1.35044	0.005821	SLC15A4
dNK	chr17-74462731-74462954	2.82216	0.005943	CD300A
dNK	chr15-58517700-58518117	2.51414	0.005994	LIPC
dNK	chr3-187130788-187130992	3.121	0.006003	RPL39L
dNK	chr13-50080147-50081145	0.952201	0.006012	DLEU1
dNK	chr11-65566019-65566345	2.14245	0.006015	SSSCA1-AS1
dNK	chr19-2620827-2621154	2.33577	0.006038	GNG7
dNK	chr8-102106852-102107046	3.02275	0.006126	NCALD
dNK	chr8-133054710-133055326	2.08127	0.006149	SLA
dNK	chr7-949124-949637	1.5038	0.006167	ADAP1
dNK	chr11-128624276-128624693	2.69412	0.006232	RP11-264E20.1
dNK	chr6-32941443-32941731	1.32322	0.00627	XXbac-BPG181M17.5
dNK	chr14-89510501-89510673	3.06829	0.006319	FOXN3
dNK	chr4-2413994-2414248	2.31325	0.006381	ZFYVE28
dNK	chr17-17750687-17751067	1.97928	0.006389	RAI1
dNK	chr17-48440074-48440409	3.09628	0.006392	SKAP1
dNK	chr10-132586314-132586849	1.8086	0.006399	INPP5A
dNK	chr20-53949347-53949600	1.99132	0.006408	BCAS1
dNK	chr17-82200788-82201034	3.04112	0.006478	CCDC57
dNK	chr10-11180259-11180746	2.59062	0.006519	CELF2
dNK	chr19-3133347-3133762	1.62846	0.006524	GNA15
dNK	chrX-129772785-129773167	2.14144	0.00659	XPNPEP2
dNK	chr6-41560869-41561143	1.86209	0.006666	FOXP4
dNK	chr4-40301619-40302001	2.85573	0.006666	AC195454.1
dNK	chr12-10554627-10555247	3.26331	0.00667	RP11-291B21.2
dNK	chr4-26131755-26132055	3.44177	0.006732	RP11-263J14.1
dNK	chr13-46184194-46184429	2.57588	0.006748	LCP1
dNK	chr13-74135370-74135897	0.849681	0.006759	LINC00402
dNK	chr1-9413628-9413805	2.12527	0.0068	RNA5SP40
dNK	chr12-9363227-9363462	3.56487	0.006874	RP13-735L24.1
dNK	chr11-122856717-122857022	1.35528	0.006907	CRTAM
dNK	chr9-124202377-124202921	2.11021	0.006908	NEK6
dNK	chr4-26076172-26076607	2.02441	0.006988	RP11-263J14.1
dNK	chr7-139700286-139700765	2.94573	0.007023	HIPK2
dNK	chr7-139916430-139916710	1.67895	0.007051	TBXAS1
dNK	chr18-74994975-74995536	2.51337	0.007063	ZNF407
dNK	chr9-113523388-113523838	1.9175	0.007078	RGS3
dNK	chr11-69055836-69056053	3.26607	0.007084	TPCN2
dNK	chr6-90233955-90234356	3.1259	0.007177	BACH2
dNK	chr6-106117568-106117741	2.91568	0.007249	ATG5
dNK	chr6-16322651-16323006	1.1863	0.007251	ATXN1
dNK	chr10-33117776-33118201	3.27511	0.007251	RP11-342D11.3
dNK	chr17-39754158-39755141	0.252911	0.007311	IKZF3
dNK	chrX-9355826-9356104	3.78577	0.007323	GS1-519E5.1
dNK	chr6-137816092-137816794	2.19965	0.00733	TNFAIP3
dNK	chr11-1853757-1854083	2.363	0.007372	LSP1
dNK	chr9-136533806-136534166	2.17388	0.007398	NOTCH1
dNK	chr1-192605050-192605364	3.31174	0.007401	RGS1
dNK	chr3-46947303-46947527	1.55604	0.007409	CCDC12
dNK	chr2-8315917-8316049	3.10503	0.007438	LINC00299
dNK	chr22-26711327-26711550	3.50625	0.00749	MIATNB
dNK	chr5-139671413-139671608	2.03234	0.007512	CXXC5
dNK	chr14-22492140-22492350	3.65792	0.007522	AE000661.37
dNK	chr9-99058067-99058217	2.65848	0.007538	COL15A1
dNK	chr20-62740188-62740633	2.80014	0.007552	NTSR1
dNK	chr11-72736469-72737250	1.11767	0.007585	ARAP1
dNK	chr22-48098369-48098829	3.80016	0.007625	LL22NC03-27C5.1
dNK	chr10-84330066-84330689	2.36996	0.007663	CCSER2
dNK	chr2-233165942-233166297	1.94716	0.007682	INPP5D
dNK	chr10-8060975-8061502	1.72334	0.007784	GATA3
dNK	chr6-142926261-142927125	0.660336	0.00783	HIVEP2
dNK	chr1-92315794-92315969	4.05083	0.007883	RPAP2
dNK	chr3-43477615-43477824	2.95294	0.007922	ANO10
dNK	chr13-40485647-40486114	2.70845	0.00796	FOXO1
dNK	chr11-117951334-117951640	2.82619	0.008002	TMPRSS13
dNK	chr2-85706576-85706976	1.99628	0.008006	GNLY
dNK	chr9-110156930-110157308	2.23527	0.008038	AKAP2
dNK	chr2-53994821-53995129	2.99607	0.008039	ACYP2
dNK	chr19-14459696-14460043	2.98085	0.008101	PKN1
dNK	chr2-230794031-230794243	1.2955	0.008132	CAB39
dNK	chr11-73995806-73996080	3.06094	0.008232	UCP3
dNK	chr2-230441598-230442050	2.67713	0.00828	SP100
dNK	chr16-81818036-81818146	3.65064	0.008281	PLCG2
dNK	chr2-191115308-191115768	1.16543	0.008321	STAT4
dNK	chr10-17206180-17206701	2.6682	0.008329	TRDMT1
dNK	chr2-121699417-121700006	0.781666	0.008357	NIFK
dNK	chr7-24911134-24911323	3.8028	0.008371	OSBPL3
dNK	chr17-35536707-35537121	2.98462	0.008482	SLFN12L
dNK	chr10-128095577-128095847	2.70894	0.008484	MKI67
dNK	chr7-75617706-75618203	1.4279	0.008484	HIP1
dNK	chr1-108041825-108042270	3.1801	0.008533	RP11-356N1.2
dNK	chr19-35462557-35462882	2.23694	0.008549	FFAR2
dNK	chr15-74784865-74785666	1.95676	0.008585	CSK
dNK	chr19-10408895-10409191	1.91286	0.008607	CDC37
dNK	chr3-153221803-153222085	1.66296	0.008609	RAP2B
dNK	chr4-102518693-102519450	2.67682	0.008639	NFKB1
dNK	chr7-150665922-150666209	3.25279	0.008703	GIMAP2
dNK	chr16-81823308-81823763	2.14189	0.008715	PLCG2
dNK	chr20-53930272-53930547	3.276	0.008749	BCAS1
dNK	chr17-82782729-82782947	2.94366	0.008751	TBCD
dNK	chr2-134258763-134258860	3.71291	0.00876	MGAT5
dNK	chr14-89430885-89431275	2.28162	0.008945	FOXN3
dNK	chr10-132551185-132551923	2.20754	0.008988	INPP5A
dNK	chr15-75131016-75131581	1.98059	0.009018	PPCDC
dNK	chr1-2546837-2547378	0.538477	0.009065	RP3-395M20.12
dNK	chr20-53842188-53842577	3.1789	0.009079	AC006076.1
dNK	chr17-16416328-16417149	1.48002	0.00921	TRPV2
dNK	chr11-67613940-67614215	0.734131	0.009235	NDUFV1
dNK	chr10-124717990-124718642	1.68134	0.009243	RP11-12J10.3
dNK	chr6-150981175-150981432	2.84955	0.009257	MTHFD1L
dNK	chr11-57792276-57792500	1.71427	0.009261	CTNND1
dNK	chr1-101112034-101112552	2.60174	0.009358	DPH5
dNK	chrX-39870276-39870489	3.42647	0.009392	RP13-126P21.2
dNK	chrX-154368303-154369402	0.637817	0.009397	FLNA
dNK	chr17-58338605-58338955	2.40316	0.009425	SUPT4H1
dNK	chr4-77853228-77853464	2.93761	0.009549	MRPL1
dNK	chr14-89774054-89774277	3.10092	0.00969	RP11-33N16.3
dNK	chr6-15299693-15300081	2.11076	0.009719	JARID2
dNK	chr4-1177071-1177535	2.52059	0.009817	SPON2
dNK	chr6-144354067-144354363	2.95087	0.009853	UTRN
dNK	chr6-170146935-170147271	2.32592	0.010008	RP11-302L19.3
dNK	chr1-2290429-2291109	1.05073	0.010033	SKI
dNK	chr17-68296700-68297005	2.81684	0.010112	ARSG
dNK	chr13-30577339-30577572	2.53044	0.01018	HMGB1
dNK	chr5-40675683-40676107	2.95518	0.010199	TTC33
dNK	chr19-10813198-10813594	1.43935	0.010202	DNM2
dNK	chr10-15208806-15209189	3.28192	0.010267	FAM171A1
dNK	chr6-142913599-142913946	2.6886	0.010307	HIVEP2
dNK	chr15-85703326-85703534	2.79367	0.010317	AKAP13
dNK	chr14-93963119-93963491	1.9668	0.010335	ASB2
dNK	chr14-24674460-24674869	3.40899	0.010346	GZMB
dNK	chr11-9601502-9601738	2.37526	0.010404	WEE1
dNK	chr6-141483600-141483981	2.69479	0.010471	RP11-63E9.1
dNK	chr15-64895431-64896013	1.23337	0.010473	AC069368.3
dNK	chr7-142717578-142718347	3.31653	0.010486	PRSS1
dNK	chr8-80138716-80138884	3.24739	0.010515	TPD52
dNK	chr1-173410776-173411210	2.52051	0.010516	PRDX6
dNK	chr22-30255759-30257008	0.561302	0.010555	OSM
dNK	chr7-121530432-121530562	1.39579	0.010577	RP4-745K6.1
dNK	chr15-58515776-58516265	2.64713	0.010603	LIPC
dNK	chr8-129885591-129886114	2.82716	0.010685	FAM49B
dNK	chr1-168557760-168558118	2.18343	0.010792	XCL2
dNK	chr5-139458914-139459048	2.38041	0.010805	ECSCR
dNK	chr5-39176964-39177384	3.10275	0.010829	FYB
dNK	chr10-43690125-43690494	0.762291	0.010872	RP11-402L1.11
dNK	chr5-55101660-55101819	4.30159	0.010883	GZMA
dNK	chr7-143375396-143375845	2.29178	0.010923	ZYX
dNK	chr6-159979182-159979511	1.52873	0.010946	IGF2R
dNK	chr3-124812609-124813264	0.751878	0.010947	ITGB5
dNK	chr17-77869610-77870161	2.61077	0.011022	FLJ45079
dNK	chr3-183513304-183513654	2.67074	0.011041	KLHL6
dNK	chr13-46295672-46296054	1.68754	0.011132	LINC00563
dNK	chr16-31350264-31350624	2.75782	0.011256	ITGAX
dNK	chr6-130453264-130453593	3.06945	0.011296	TMEM200A
dNK	chr3-45994706-45995287	1.07961	0.011319	FYCO1
dNK	chr6-31559887-31560913	1.17373	0.011369	NFKBIL1
dNK	chr19-14381901-14382635	0.759559	0.011418	ADGRE5
dNK	chr15-90034316-90034637	1.27975	0.011487	ZNF710
dNK	chr14-52325124-52325478	1.65827	0.011543	PTGER2
dNK	chr21-42237611-42237890	2.42175	0.011545	ABCG1
dNK	chr2-43174394-43174896	1.54487	0.011568	ZFP36L2
dNK	chr8-22715698-22715978	2.05077	0.011633	RP11-459E5.1
dNK	chr1-230977308-230977677	2.34891	0.011648	TTC13
dNK	chr17-3770526-3770776	3.28313	0.011712	ITGAE
dNK	chr3-114214960-114215460	2.87475	0.01172	DRD3
dNK	chr2-191150064-191150594	2.27409	0.011745	STAT4
dNK	chr19-51461652-51462085	2.24453	0.011752	SIGLEC8
dNK	chr10-13787021-13787481	2.18762	0.011906	FRMD4A
dNK	chr19-14384040-14384773	1.02588	0.011928	ADGRE5
dNK	chr20-33555029-33555463	1.10167	0.011977	CBFA2T2
dNK	chr8-22693773-22696349	0.384326	0.012128	RP11-459E5.1
dNK	chr16-81470044-81470366	2.17359	0.01218	CMIP
dNK	chr12-121791681-121792566	0.759333	0.012318	RHOF
dNK	chr11-114065867-114066534	2.70416	0.012423	ZBTB16
dNK	chr15-101265083-101265591	1.96188	0.012428	VIMP
dNK	chr17-36149403-36149796	2.3797	0.012435	TBC1D3B
dNK	chr21-14533838-14534314	0.984123	0.012733	SAMSN1
dNK	chr6-137975168-137975572	3.2734	0.012803	RP11-240M16.1
dNK	chr7-24921055-24921355	3.08354	0.012857	OSBPL3
dNK	chr19-1028161-1028925	0.492394	0.012896	CNN2
dNK	chr2-27914500-27914802	2.83506	0.012968	BRE
dNK	chr5-107486551-107486770	2.20962	0.013018	EFNA5
dNK	chr11-47389753-47390073	2.48717	0.013043	SPI1
dNK	chr17-58333812-58334201	2.77786	0.013116	TSPOAP1
dNK	chr6-5174316-5174571	2.73564	0.013206	LYRM4
dNK	chr10-89333577-89334771	1.45026	0.013255	LIPA
dNK	chr20-53899514-53899968	1.692	0.013284	BCAS1
dNK	chr19-6802436-6802714	1.95356	0.013317	VAV1
dNK	chr19-14418039-14418405	0.987905	0.013353	DDX39A
dNK	chr1-183603900-183604798	1.73029	0.013398	SMG7
dNK	chr4-8409295-8409694	1.40281	0.013434	ACOX3
dNK	chr21-33205017-33205283	2.34644	0.013691	IFNAR2
dNK	chr19-6639503-6639773	3.54146	0.013709	TNFSF14
dNK	chr1-15837077-15837438	1.28693	0.013837	SPEN
dNK	chr2-136238748-136239322	1.11187	0.013846	CXCR4
dNK	chr22-46614237-46614577	2.78315	0.01398	GRAMD4
dNK	chr15-64430286-64430626	2.23101	0.01402	TRIP4
dNK	chr13-111189160-111189468	3.47223	0.014075	ARHGEF7
dNK	chr5-132427364-132427824	0.916507	0.014122	C5orf56
dNK	chr19-34350225-34350416	2.9945	0.014168	KIAA0355
dNK	chr6-137715555-137716177	0.629915	0.014246	RP11-95M15.1
dNK	chr5-177429255-177429654	1.55812	0.014269	GRK6
dNK	chr8-1745408-1745876	0.730186	0.014352	CLN8
dNK	chr20-25321701-25321913	2.95179	0.014353	ABHD12
dNK	chr6-31737880-31738365	1.02271	0.014421	CLIC1
dNK	chr8-142844696-142844927	4.01733	0.014425	GML
dNK	chr20-57619001-57619210	2.49849	0.014464	ZBP1
dNK	chr17-29706231-29706673	1.63255	0.01447	SSH2
dNK	chr6-14452401-14452667	3.59988	0.014513	RP3-448I9.1
dNK	chr2-108612137-108612485	1.88	0.014631	LIMS1
dNK	chr15-88639942-88640436	0.964761	0.014853	ISG20
dNK	chr1-7704483-7705138	0.392619	0.014896	CAMTA1
dNK	chr7-2259158-2259350	2.7697	0.015012	SNX8
dNK	chr3-66303562-66304048	2.86162	0.015024	SLC25A26
dNK	chr22-44182242-44182922	1.7094	0.015057	PARVG
dNK	chr6-106163226-106163772	1.9552	0.015068	ATG5
dNK	chr6-32685661-32686044	2.78458	0.015136	HLA-DQB1
dNK	chr3-56800563-56800705	2.10504	0.015185	ARHGEF3
dNK	chr21-35027193-35027416	2.93657	0.0152	RUNX1
dNK	chr16-81797619-81797775	2.85633	0.015208	PLCG2
dNK	chr3-39361568-39361839	3.3871	0.015397	SLC25A38
dNK	chr3-10223785-10223962	2.8864	0.015475	IRAK2
dNK	chr9-5851473-5851729	1.66139	0.015492	ERMP1
dNK	chr9-120584152-120584363	1.53471	0.015498	CDK5RAP2
dNK	chr7-3068653-3069075	2.38192	0.015522	AC024028.1
dNK	chr5-172881728-172882530	0.937603	0.01563	ERGIC1
dNK	chr6-52390490-52390672	2.55288	0.015797	EFHC1
dNK	chr1-10525221-10525512	3.19899	0.01591	PEX14
dNK	chr9-127970948-127971185	2.08213	0.01594	FAM102A
dNK	chr16-89247261-89247756	0.364778	0.015992	ZNF778
dNK	chr3-196274671-196274934	1.50821	0.016074	PCYT1A
dNK	chr4-3201666-3202416	1.77057	0.016143	HTT
dNK	chr20-32972210-32972623	2.56553	0.016415	EFCAB8
dNK	chr1-198934806-198935805	1.20347	0.016449	MIR181A1HG
dNK	chr15-45454547-45455204	1.07259	0.016549	C15orf48
dNK	chr5-132026765-132026899	4.0725	0.016738	ACSL6
dNK	chr1-26290036-26290528	1.61506	0.016999	UBXN11
dNK	chr2-84939509-84939958	2.51207	0.017	KCMF1
dNK	chr1-58755377-58755790	1.28827	0.017054	RP11-63G10.4
dNK	chr10-7407836-7408244	1.26578	0.017098	SFMBT2
dNK	chr22-20100536-20100825	1.99879	0.017137	DGCR8
dNK	chr5-151214664-151214890	1.45074	0.017338	GM2A
dNK	chr18-58615747-58616036	3.18892	0.017344	ALPK2
dNK	chr2-144183853-144184154	3.44365	0.017349	GTDC1
dNK	chr19-38214312-38214537	2.23119	0.017465	DPF1
dNK	chr11-128720437-128720765	2.69505	0.017545	FLI1
dNK	chr5-132102186-132102547	3.16107	0.017607	CSF2
dNK	chrX-45758141-45758691	2.51989	0.017734	MIR222HG
dNK	chr10-132616571-132616807	3.17084	0.0178	INPP5A
dNK	chr14-50044066-50044326	2.44387	0.01784	LINC01588
dNK	chr2-98448448-98448731	3.20973	0.017857	INPP4A
dNK	chr11-128345389-128345756	3.8248	0.018206	RP11-702B10.1
dNK	chr1-114341369-114341628	3.63356	0.018213	TRIM33
dNK	chr2-39216832-39217527	3.03919	0.018246	CDKL4
dNK	chr1-111470709-111471409	1.92484	0.018251	C1orf162
dNK	chr17-35022604-35023045	1.49257	0.018282	RAD51L3-RFFL
dNK	chr2-195536267-195536490	3.09413	0.018324	AC064834.2
dNK	chr12-94676091-94676557	1.8178	0.018555	TMCC3
dNK	chr15-60563618-60563895	3.57084	0.018627	RORA
dNK	chr21-42423471-42423679	3.7869	0.018641	UBASH3A
dNK	chr2-175575545-175575905	3.4903	0.018748	AC096649.3
dNK	chr3-46090211-46090600	1.89466	0.018905	XCR1
dNK	chr7-48087456-48087638	2.01791	0.018947	UPP1
dNK	chr6-118810438-118810741	3.29508	0.019108	MCM9
dNK	chr11-128476724-128477028	1.72773	0.019143	ETS1
dNK	chr11-44568514-44569667	0.970054	0.019183	CD82
dNK	chr5-54673615-54674289	1.93258	0.019234	SNX18
dNK	chr5-96816444-96816783	2.77144	0.019355	ERAP1
dNK	chr15-70486682-70487049	1.34005	0.019381	RP11-96C21.1
dNK	chr16-11562806-11563180	1.90311	0.019422	LITAF
dNK	chr13-50912047-50912517	1.41337	0.019484	RNASEH2B
dNK	chr1-40385759-40386096	2.01575	0.01967	SMAP2
dNK	chr14-105061429-105061900	1.45663	0.019745	GPR132
dNK	chr1-39196975-39197334	2.31824	0.019885	MACF1
dNK	chr1-9629165-9629530	2.56958	0.019941	TMEM201
dNK	chr6-2799965-2800497	2.68401	0.020068	WRNIP1
dNK	chr6-130132241-130132631	3.19709	0.020151	L3MBTL3
dNK	chr1-1208996-1209169	2.22686	0.020153	TNFRSF4
dNK	chr1-167454167-167455201	0.77219	0.020187	CD247
dNK	chr19-660293-660821	1.46206	0.020221	RNF126
dNK	chr4-184668425-184668823	2.83271	0.020275	PRIMPOL
dNK	chr3-46213188-46213789	2.22892	0.02042	CCR3
dNK	chr10-72248226-72248396	2.22367	0.02048	ANAPC16
dNK	chr1-172746350-172746620	1.14769	0.020576	RP1-15D23.2
dNK	chr3-187919101-187919362	2.92576	0.02068	RP11-44H4.1
dNK	chr17-64989089-64989451	1.19997	0.020769	GNA13
dNK	chr16-81834788-81835142	2.99937	0.020923	PLCG2
dNK	chr20-5078502-5078854	1.28455	0.020947	TMEM230
dNK	chr19-1895446-1895654	1.77294	0.020953	SCAMP4
dNK	chr3-10189459-10190298	1.12377	0.020973	IRAK2
dNK	chr5-1386275-1386785	0.773533	0.020975	SLC6A3
dNK	chr7-2530220-2530611	1.47085	0.021204	LFNG
dNK	chr2-144659368-144660140	2.48223	0.021264	TEX41
dNK	chr15-99452788-99453223	0.998183	0.021321	RP11-20G13.1
dNK	chr3-36912356-36912842	1.42902	0.021371	TRANK1
dNK	chr3-16511878-16512431	1.44691	0.021562	RFTN1
dNK	chr12-11981066-11981462	3.52376	0.021567	BCL2L14
dNK	chr1-206737138-206737444	2.35788	0.021638	MAPKAPK2
dNK	chr4-57110801-57111164	1.15906	0.021662	IGFBP7
dNK	chr5-176535178-176535699	1.187	0.021845	RNF44
dNK	chr8-27378835-27379044	2.72017	0.021869	PTK2B
dNK	chr21-14541320-14542272	2.15024	0.022003	SAMSN1
dNK	chr9-97907527-97907860	2.95018	0.022033	TRMO
dNK	chr9-127779232-127779712	1.56839	0.02224	SH2D3C
dNK	chr20-36975099-36975414	2.73779	0.022431	RBL1
dNK	chr1-160568119-160568603	3.07749	0.02251	CD84
dNK	chr10-79137889-79138144	1.97101	0.022548	ZMIZ1
dNK	chr12-120249223-120249716	1.47669	0.022557	PXN
dNK	chr17-67421895-67422261	1.25581	0.022572	PITPNC1
dNK	chr17-80454197-80455732	0.287772	0.022727	CTD-2526A2.2
dNK	chr11-118007717-118007896	3.23452	0.022824	TMPRSS4-AS1
dNK	chr21-37258007-37258485	0.940051	0.022982	DSCR3
dNK	chr3-12999219-12999738	0.940848	0.023058	IQSEC1
dNK	chr4-42656113-42656707	1.24448	0.023284	ATP8A1
dNK	chr15-40308884-40309135	1.83597	0.023333	PLCB2
dNK	chr5-172178793-172179321	1.22937	0.023547	STK10
dNK	chr17-35046562-35046950	2.48839	0.023573	RAD51L3-RFFL
dNK	chr2-197205672-197206223	2.3213	0.023601	ANKRD44
dNK	chr17-64024904-64025250	1.85978	0.023697	ICAM2
dNK	chr15-101135623-101135886	2.66298	0.024121	RP11-424I19.1
dNK	chr13-42396489-42396755	3.18799	0.024194	RP11-413N19.2
dNK	chr10-73865816-73866068	1.9819	0.024609	CAMK2G
dNK	chr1-200154186-200154459	3.19318	0.024743	NR5A2
dNK	chr2-6909811-6910035	3.68896	0.024796	RNF144A-AS1
dNK	chr11-128471272-128471637	2.65562	0.0248	ETS1
dNK	chr6-14276764-14277270	2.23772	0.02489	LINC01108
dNK	chr13-99403499-99403960	2.9323	0.024905	UBAC2
dNK	chr13-102596110-102596508	0.674678	0.024994	TPP2
dNK	chr2-238289362-238289656	1.00343	0.025003	PER2
dNK	chr14-49971165-49971488	1.27948	0.025205	LINC01588
dNK	chr6-14734821-14735426	1.66076	0.02524	RP11-146I2.1
dNK	chr1-111593076-111593247	1.17457	0.025273	RAP1A
dNK	chr19-2561940-2562233	1.87894	0.025445	GNG7
dNK	chr10-73894564-73894815	1.97881	0.025718	PLAU
dNK	chr19-8573553-8573985	2.62467	0.025771	MYO1F
dNK	chr1-160540252-160540492	2.72751	0.025961	CD84
dNK	chr10-6051185-6051595	1.42667	0.026478	IL2RA
dNK	chr14-92584763-92585130	2.20771	0.02686	RIN3
dNK	chrX-65697939-65698193	2.27309	0.026978	MSN
dNK	chr15-60582129-60582672	2.37486	0.027087	RORA
dNK	chr6-106164459-106164917	1.80411	0.027162	ATG5
dNK	chr16-68319376-68319535	3.66472	0.027197	PRMT7
dNK	chr15-44677561-44677846	3.27146	0.027572	PATL2
dNK	chr10-110504022-110504423	1.15199	0.027606	DUSP5
dNK	chr17-30363635-30363794	2.09986	0.027677	CPD
dNK	chr2-8302282-8302518	2.12901	0.027688	LINC00299
dNK	chr13-114148461-114149015	2.06891	0.027735	RASA3
dNK	chr18-77054646-77055066	1.10908	0.027803	MBP
dNK	chr1-26287396-26287880	1.38934	0.027847	UBXN11
dNK	chr10-6592128-6592475	3.86516	0.028044	PRKCQ-AS1
dNK	chr6-33344467-33344629	3.04575	0.028048	DAXX
dNK	chr8-140597756-140598091	1.73832	0.028169	AGO2
dNK	chr13-111166965-111167242	2.64916	0.028231	ARHGEF7
dNK	chr15-89140722-89140881	3.46247	0.028433	ABHD2
dNK	chr16-324933-325274	1.62481	0.028436	AXIN1
dNK	chr7-2698924-2699417	2.28125	0.028653	AMZ1
dNK	chr6-144063721-144063988	1.09573	0.028672	PLAGL1
dNK	chr11-9626801-9627329	1.82801	0.028677	WEE1
dNK	chr2-233060946-233061310	2.48314	0.028797	INPP5D
dNK	chr5-54744163-54744611	1.42875	0.028864	SNX18
dNK	chr12-6337286-6337680	1.12219	0.029209	TNFRSF1A
dNK	chr12-110079865-110080051	1.52348	0.029416	C12orf76
dNK	chr16-66525857-66526113	1.08641	0.029418	TK2
dNK	chr3-18741094-18741798	2.36646	0.02957	SATB1-AS1
dNK	chr17-74751596-74752039	1.37667	0.029621	SLC9A3R1
dNK	chr10-69056852-69057051	2.71133	0.029676	KIF1BP
dNK	chr4-89298854-89299267	1.88549	0.029679	GPRIN3
dNK	chr3-111610300-111610629	3.39739	0.029758	CD96
dNK	chr2-70043413-70043849	1.73399	0.029858	PCBP1-AS1
dNK	chr6-139290658-139291170	2.08618	0.029943	TXLNB
dNK	chr5-55590584-55590972	2.92258	0.029955	SLC38A9
dNK	chr1-172661237-172661361	3.51653	0.030025	FASLG
dNK	chr12-22409654-22409885	2.8116	0.030064	ST8SIA1
dNK	chr8-115218922-115219251	2.54581	0.030182	TRPS1
dNK	chr7-55533832-55534760	1.16015	0.030225	VOPP1
dNK	chr1-2578263-2578759	0.642405	0.030454	RP3-395M20.9
dNK	chr22-26648017-26648574	2.44698	0.03072	MIAT
dNK	chr15-63939630-63940084	1.42194	0.030776	DAPK2
dNK	chr13-48562378-48562552	3.51813	0.030815	LINC01077
dNK	chr10-102796463-102796701	0.797706	0.030825	WBP1L
dNK	chr1-1251011-1251127	2.53777	0.030842	RP5-902P8.12
dNK	chr1-221777734-221778274	3.05709	0.03089	DUSP10
dNK	chr2-10283297-10283544	1.93906	0.030975	HPCAL1
dNK	chr17-32503566-32503913	2.56725	0.030977	MYO1D
dNK	chr17-78748700-78748990	1.45003	0.030989	CYTH1
dNK	chr3-17964194-17964429	3.9754	0.031086	TBC1D5
dNK	chr1-185420638-185421078	3.0439	0.031092	GS1-279B7.1
dNK	chr3-15520169-15520545	3.13802	0.031178	COLQ
dNK	chr2-25558403-25558618	2.53478	0.031235	DTNB
dNK	chr17-63702409-63702506	2.80438	0.0313	STRADA
dNK	chr10-22681736-22682043	2.1871	0.031462	PIP4K2A
dNK	chr10-22436900-22437374	0.493663	0.031514	SPAG6
dNK	chr19-41546297-41546709	2.24717	0.031577	AC006129.2
dNK	chr10-69044423-69044846	2.43729	0.031769	KIF1BP
dNK	chr15-90852700-90852937	2.29939	0.031787	FURIN
dNK	chr2-106095587-106096165	2.20155	0.032067	UXS1
dNK	chr9-105127932-105128193	1.91614	0.032254	SLC44A1
dNK	chr1-42932132-42932604	0.466897	0.032283	SLC2A1
dNK	chr1-156508238-156508766	1.34309	0.032348	RP11-284F21.8
dNK	chr8-122799025-122799457	2.2017	0.032363	ZHX2
dNK	chr2-43127802-43127980	2.01779	0.032418	AC093609.1
dNK	chr12-128813953-128814173	3.18327	0.032524	SLC15A4
dNK	chr2-221517781-221518024	2.52139	0.03255	EPHA4
dNK	chr10-45419123-45419686	0.756008	0.032553	ALOX5
dNK	chr20-17859019-17859389	1.95618	0.032611	RP5-905G11.3
dNK	chr6-135128676-135128864	3.5335	0.032966	HBS1L
dNK	chr6-36592377-36592536	2.15712	0.033266	SRSF3
dNK	chr12-128796371-128796980	2.27117	0.033363	SLC15A4
dNK	chr9-111992642-111992813	2.07609	0.033387	SUSD1
dNK	chr21-33036531-33036790	2.51671	0.033464	OLIG2
dNK	chr4-77854827-77855203	1.81977	0.033937	MRPL1
dNK	chr17-78774930-78775276	2.0559	0.034123	CYTH1
dNK	chr6-136290322-136290970	0.652773	0.034288	BCLAF1
dNK	chr10-124719017-124719700	1.40818	0.034301	RP11-12J10.3
dNK	chr16-27232180-27232564	2.2996	0.03456	NSMCE1
dNK	chr3-40973363-40973751	2.69429	0.034597	RP11-520A21.1
dNK	chr2-8281999-8282145	3.64019	0.034656	LINC00299
dNK	chr15-75061375-75061814	2.51206	0.035181	PPCDC
dNK	chr6-137717451-137717988	1.01423	0.035384	RP11-95M15.1
dNK	chr1-9275624-9275871	1.47394	0.035434	H6PD
dNK	chr1-235642398-235642735	1.54849	0.035499	GNG4
dNK	chr11-2467403-2467612	2.75945	0.035668	KCNQ1
dNK	chr1-234600590-234600869	1.27646	0.035684	IRF2BP2
dNK	chr10-77799361-77799691	2.05025	0.035692	DLG5
dNK	chr1-116816552-116816841	3.05758	0.035712	CD2
dNK	chr11-2940611-2940830	1.0114	0.035843	NAP1L4
dNK	chr13-84137414-84137564	4.11792	0.035895	SLITRK1
dNK	chr20-49620378-49620767	2.18024	0.036009	B4GALT5
dNK	chr17-49339002-49339334	2.59191	0.036049	ZNF652
dNK	chr4-101020182-101020391	2.91825	0.036057	PPP3CA
dNK	chr14-91228529-91228714	2.62336	0.036135	C14orf159
dNK	chr3-5011145-5012023	1.55362	0.036225	BHLHE40
dNK	chr19-8609534-8610125	1.0334	0.036257	ADAMTS10
dNK	chr13-99420308-99420638	1.86473	0.036261	UBAC2
dNK	chr20-24953723-24954254	1.94336	0.036452	CST7
dNK	chr12-128794698-128795081	2.48645	0.036504	SLC15A4
dNK	chr3-187777412-187777604	1.98016	0.036506	RP11-30O15.1
dNK	chr16-17343779-17344134	2.01237	0.036738	XYLT1
dNK	chr12-6335417-6335965	0.665411	0.03683	TNFRSF1A
dNK	chrX-66046853-66047178	3.18816	0.036998	VSIG4
dNK	chr16-49463688-49463917	3.51136	0.037034	RP11-189E14.4
dNK	chr8-124757541-124757791	3.26743	0.037126	MTSS1
dNK	chr2-196234759-196234986	2.02559	0.03733	HECW2
dNK	chr7-100546545-100547005	1.65325	0.037771	AGFG2
dNK	chr10-26482032-26482613	2.34685	0.037802	APBB1IP
dNK	chr14-35416079-35416504	2.69809	0.037829	NFKBIA
dNK	chr8-27395022-27395417	1.76218	0.037848	PTK2B
dNK	chr15-89129499-89129850	1.55138	0.037914	ABHD2
dNK	chr10-30502370-30502629	0.982759	0.03803	MAP3K8
dNK	chr14-64445595-64445971	1.77142	0.038046	MTHFD1
dNK	chr19-8194579-8194729	2.8819	0.038127	CERS4
dNK	chr12-49670988-49671236	2.14036	0.038208	FMNL3
dNK	chr13-80361978-80362270	3.2011	0.03828	SPRY2
dNK	chr20-1357902-1358276	2.93592	0.038357	RP11-314N13.10
dNK	chr8-22059701-22060199	1.73103	0.038477	DMTN
dNK	chr17-81094606-81095452	0.435586	0.038542	BAIAP2
dNK	chr6-53335196-53335917	1.67411	0.038555	ELOVL5
dNK	chr3-4741306-4741678	1.30483	0.038619	ITPR1
dNK	chr7-142807670-142808149	3.43699	0.038658	PRSS2
dNK	chr2-65382859-65383268	0.738563	0.038717	SPRED2
dNK	chr10-79244667-79245193	1.34098	0.038769	ZMIZ1
dNK	chr1-159012410-159013067	1.67459	0.038973	IFI16
dNK	chr22-21868055-21868319	1.24644	0.039035	MAPK1
dNK	chr19-15836806-15837309	0.319518	0.039055	UCA1
dNK	chr14-92583064-92583434	2.57181	0.039117	RIN3
dNK	chr19-41940575-41940951	2.00604	0.039219	ARHGEF1
dNK	chr1-87334337-87335373	0.545673	0.039435	LMO4
dNK	chr6-149233355-149233686	1.583	0.039534	RP1-111D6.3
dNK	chr17-67258973-67259107	2.70624	0.040039	RNA5SP447
dNK	chr7-142804787-142805098	3.34639	0.040062	PRSS2
dNK	chr5-14595249-14595863	1.76147	0.040111	FAM105A
dNK	chr7-139648936-139649340	1.80544	0.040114	HIPK2
dNK	chr19-14368168-14368495	2.21638	0.040268	CTC-548K16.2
dNK	chr15-101127553-101127780	1.66401	0.040444	RP11-424I19.1
dNK	chr10-132588355-132588757	1.62869	0.04045	INPP5A
dNK	chr11-75537169-75537420	1.32539	0.04054	GDPD5
dNK	chr6-31568445-31569126	2.20191	0.040561	LTA
dNK	chr17-68253432-68253815	2.64143	0.040606	AMZ2
dNK	chr8-127981414-127981673	2.31978	0.040741	PVT1
dNK	chr2-8487771-8488595	1.72946	0.040774	AC011747.3
dNK	chr1-231530041-231530347	2.04214	0.040798	TSNAX-DISC1
dNK	chr11-122748993-122749477	1.42537	0.041034	UBASH3B
dNK	chr10-124642066-124642704	1.78327	0.04123	RP11-12J10.3
dNK	chr9-36166555-36166758	0.628413	0.041299	CCIN
dNK	chr11-48055823-48056223	1.44514	0.041341	PTPRJ
dNK	chr9-277612-278164	2.79527	0.041384	DOCK8
dNK	chr12-47885002-47885526	2.22026	0.041848	VDR
dNK	chr1-168535679-168536086	3.1422	0.042257	XCL2
dNK	chr6-11323625-11324088	1.41229	0.042309	NEDD9
dNK	chr12-121590704-121590936	1.91541	0.042349	RP13-941N14.1
dNK	chr1-107786400-107786967	2.94471	0.042385	VAV3
dNK	chr10-11226500-11227085	2.77386	0.042698	CELF2
dNK	chr20-32583156-32583510	1.14376	0.042724	AL034550.1
dNK	chr9-113519871-113520602	0.791476	0.042803	RGS3
dNK	chr6-111871033-111871432	2.46921	0.042887	FYN
dNK	chr20-38840853-38841198	3.50059	0.043211	PPP1R16B
dNK	chr17-77145673-77146343	0.739696	0.043346	SEC14L1
dNK	chr3-45101040-45101295	2.09234	0.04336	CDCP1
dNK	chr6-142871761-142872238	1.41003	0.043575	HIVEP2
dNK	chr17-10151997-10152347	1.86416	0.043596	GAS7
dNK	chr2-43129916-43130252	1.77141	0.043605	AC093609.1
dNK	chr2-108612806-108612919	2.17553	0.043958	LIMS1
dNK	chr1-235641798-235642375	1.52259	0.044166	GNG4
dNK	chr5-157172422-157172683	3.37643	0.044404	ITK
dNK	chr3-111547680-111548060	3.27186	0.044536	CD96
dNK	chr1-52635573-52635736	3.19168	0.044559	FAM159A
dNK	chr6-108896120-108896408	1.81737	0.044731	ARMC2
dNK	chrX-49172274-49172772	0.878159	0.044811	PLP2
dNK	chr7-3063245-3063471	2.85609	0.044826	CARD11
dNK	chr15-78034744-78035147	1.88089	0.045038	TBC1D2B
dNK	chr7-140252832-140253294	0.908683	0.045103	SLC37A3
dNK	chr21-42569970-42570347	2.14211	0.045146	SLC37A1
dNK	chr19-48259766-48260122	0.815122	0.045238	ZNF114
dNK	chr9-131274790-131275033	2.01363	0.045386	FAM78A
dNK	chr19-51395499-51395793	2.20059	0.045488	CTD-2616J11.14
dNK	chr8-124637423-124637991	1.86739	0.045788	MTSS1
dNK	chr1-206581650-206582176	1.68668	0.045855	RASSF5
dNK	chr11-35236068-35236224	1.34332	0.046024	CD44
dNK	chr19-12613800-12614091	2.39288	0.046033	ZNF791
dNK	chr8-73167311-73167511	2.32883	0.046376	SBSPON
dNK	chr10-132572087-132572206	0.919316	0.046573	INPP5A
dNK	chr17-39196639-39197058	1.28301	0.04659	CACNB1
dNK	chr17-68437943-68438281	1.85284	0.046713	RP11-120M18.2
dNK	chr9-134396221-134396575	1.65262	0.046746	RXRA
dNK	chr11-63553910-63554119	2.63399	0.046781	HRASLS2
dNK	chr17-49388280-49388500	2.88619	0.0468	PHB
dNK	chr21-35046172-35046509	2.9545	0.04732	RUNX1
dNK	chr1-209756767-209757434	2.04831	0.047376	TRAF3IP3
dNK	chr4-40284089-40284388	0.925537	0.047382	RP11-395I6.2
dNK	chr12-9761387-9761769	2.36845	0.047611	CD69
dNK	chr5-76473782-76474013	3.03465	0.047669	IQGAP2
dNK	chr10-32981845-32982166	1.32367	0.047695	ITGB1
dNK	chr19-14356411-14356556	2.78477	0.047725	CTC-548K16.2
dNK	chr8-19511152-19511487	2.40988	0.047849	CSGALNACT1
dNK	chr15-52481950-52482274	2.07166	0.048534	MYO5A
dNK	chr21-35227220-35227653	2.79397	0.048721	RUNX1
dNK	chr9-131269040-131269340	2.34027	0.048846	FAM78A
dNK	chr2-191206351-191206750	2.76351	0.048846	AC092614.2
dNK	chr8-27351783-27352276	2.26984	0.049169	PTK2B
dNK	chr5-169637763-169638147	2.44298	0.049253	DOCK2
dNK	chr14-105199182-105199548	1.30454	0.049341	BRF1
dNK	chr1-36373850-36374369	0.634518	0.04953	STK40
dNK	chr1-226711869-226712150	2.3718	0.049577	ITPKB
dNK	chr7-55569772-55570107	1.95639	0.049734	VOPP1
dNK	chr3-13072304-13072581	2.01428	0.04976	IQSEC1
dNK	chr17-77445192-77446004	2.94965	2.71e-25	SEPT9
dNK	chr17-77441307-77441844	2.62277	1.63e-08	SEPT9
dNK	chr17-77446039-77446194	2.43449	0.011628	SEPT9
DSC	chr19-8423900-8424252	0.709948	5.99e-15	MARCH2
DSC	chrX-119654244-119654371	3.09921	0.000257	SEPT6
DSC	chr7-35801571-35801924	0.309557	0.03845	SEPT7
DSC	chr17-77425029-77425605	2.05686	4e-34	SEPT9
DSC	chr17-77320619-77321148	1.93962	3.28e-09	SEPT9
DSC	chr17-77426277-77426566	2.23569	7.09e-08	SEPT9
DSC	chr17-77409295-77409651	1.36291	1.16e-07	SEPT9
DSC	chr17-77365834-77366272	1.13662	1.63e-06	SEPT9
DSC	chr17-77391824-77392302	1.9707	2.31e-06	SEPT9
DSC	chr17-77325630-77326119	1.52641	5.25e-05	SEPT9
DSC	chr16-51151814-51153358	2.26301	2.17e-232	SALL1
DSC	chr9-70418471-70421162	0.955291	2.11e-189	KLF9
DSC	chr2-28390180-28391556	1.58579	2.62e-188	FOSL2
DSC	chr11-75554371-75554808	3.30096	2.91e-154	SERPINH1
DSC	chr8-22693773-22696349	1.59745	6.99e-154	RP11-459E5.1
DSC	chr6-89035279-89036297	1.91873	2.23e-136	PNRC1
DSC	chr5-179265523-179266037	2.96626	6.43e-135	ADAMTS2
DSC	chr5-172795245-172795803	2.87608	3.09e-128	RP11-536N17.1
DSC	chr13-114065014-114066151	1.9527	9.66e-126	RASA3
DSC	chr17-50209552-50209954	3.57351	9.28e-124	RP11-893F2.5
DSC	chr7-5555859-5556950	1.48195	3.54e-118	ACTB
DSC	chr10-72260482-72261959	1.88643	7.35e-111	DDIT4
DSC	chr10-78972504-78975186	0.950669	1.91e-104	RP11-481G8.2
DSC	chr5-139697291-139698043	2.25173	5.89e-104	CTB-35F21.1
DSC	chr19-41225594-41226385	2.22838	1.62e-101	AXL
DSC	chr10-124525128-124525522	4.22525	1.85e-100	LHPP
DSC	chr12-4271440-4273408	2.10751	5.15e-100	CCND2
DSC	chr1-153790115-153790829	3.08463	8.56e-100	GATAD2B
DSC	chr6-30752100-30752937	2.45153	1.04e-98	IER3
DSC	chr10-63629987-63631122	1.07362	6.11e-97	REEP3
DSC	chr4-173522080-173522558	3.08748	1.13e-96	HAND2
DSC	chr1-236018892-236019374	3.85987	1.31e-96	NID1
DSC	chr2-11698112-11698703	3.75499	3.83e-94	LPIN1
DSC	chr20-50308353-50309053	2.13422	5.25e-90	LINC01270
DSC	chr2-240960572-240961244	3.15645	2.01e-88	CROCC2
DSC	chr2-240962289-240962612	3.63835	3.91e-87	CROCC2
DSC	chr2-237886668-237886995	4.39048	1.57e-85	RAMP1
DSC	chr5-78547648-78548263	3.52046	1.68e-85	LHFPL2
DSC	chr9-134456096-134456695	1.46275	3.11e-85	RXRA
DSC	chr6-32113875-32114265	2.7895	4.51e-85	ATF6B
DSC	chr1-203278115-203278944	2.99373	1.05e-84	CHIT1
DSC	chr1-29124553-29124964	1.98286	1.35e-84	TMEM200B
DSC	chr12-6763998-6764754	1.54104	1.45e-83	MLF2
DSC	chr6-159716092-159717354	2.00635	7.15e-83	SOD2
DSC	chr5-132258756-132260028	2.38997	1.74e-80	PDLIM4
DSC	chr2-23617244-23617983	3.95801	2.14e-80	KLHL29
DSC	chr19-10817620-10818031	3.26689	2.56e-80	DNM2
DSC	chr6-170049540-170050027	3.72797	1.71e-79	RP11-302L19.3
DSC	chr19-18660359-18660668	2.67353	1.72e-79	KLHL26
DSC	chr7-158431955-158432329	3.5958	1.82e-79	PTPRN2
DSC	chr9-70600854-70601966	3.17663	4.22e-79	TRPM3
DSC	chr17-78351501-78352029	2.1351	4.76e-79	AC061992.2
DSC	chr4-173519096-173519570	4.39168	5.47e-79	HAND2
DSC	chr11-297569-298028	3.10878	8.82e-79	IFITM5
DSC	chr4-168449907-168451253	3.50832	9.15e-79	DDX60L
DSC	chr3-46097752-46098921	2.56813	2.16e-78	CCR3
DSC	chr11-61971288-61972279	1.34573	1.96e-76	FTH1
DSC	chr20-50305320-50305693	3.0122	2.75e-75	LINC01270
DSC	chr10-72297075-72298441	1.0041	1.01e-73	DDIT4
DSC	chr8-102729541-102730027	3.01116	1.47e-73	KLF10
DSC	chr11-114162814-114163439	2.28349	1.67e-73	ZBTB16
DSC	chr17-78352696-78353290	0.982197	4.47e-73	SOCS3
DSC	chr16-2159204-2159785	2.88388	1.42e-72	TRAF7
DSC	chr9-95144030-95144428	3.81369	3.01e-72	FANCC
DSC	chr17-3888518-3888851	2.50678	3.94e-71	CAMKK1
DSC	chr14-103207090-103207629	1.57085	1.02e-69	RP11-736N17.10
DSC	chr22-46007845-46008282	3.28872	8.85e-69	CITF22-92A6.1
DSC	chr1-37995859-37996355	2.85227	1.81e-68	FHL3
DSC	chr7-74477898-74478450	2.41623	3.46e-68	GTF2IRD1
DSC	chr21-45294395-45294990	2.92677	1.46e-67	LINC00205
DSC	chr5-132225047-132225593	3.54363	2.23e-67	P4HA2
DSC	chr11-355877-356812	1.09814	3.68e-67	B4GALNT4
DSC	chr19-17107729-17108581	1.91488	2.46e-66	MYO9B
DSC	chr8-127949629-127950074	3.81105	8.12e-66	PVT1
DSC	chr7-191531-192350	2.38159	8.56e-66	FAM20C
DSC	chr19-18657811-18658171	3.66926	2.78e-65	KLHL26
DSC	chr1-96865840-96866269	4.45514	6.08e-65	PTBP2
DSC	chr1-155860048-155860768	2.38729	1.37e-64	SYT11
DSC	chr9-134644651-134645062	3.88428	6.29e-64	COL5A1
DSC	chr8-143952004-143952634	1.15447	1.44e-63	PLEC
DSC	chr15-85707004-85707871	2.99286	1.49e-62	AKAP13
DSC	chr1-99662594-99663110	3.88277	3.71e-62	PALMD
DSC	chr17-40098895-40099684	0.832166	1.7e-60	NR1D1
DSC	chr5-58891059-58891650	4.04894	1.48e-59	RAB3C
DSC	chr22-30205530-30206110	2.95296	1.75e-59	HORMAD2
DSC	chr20-310347-310804	1.61285	8.78e-59	ZCCHC3
DSC	chr19-15223288-15223785	1.37665	8.96e-59	AC004257.1
DSC	chr20-32475215-32475822	2.0727	1.25e-58	AL034550.1
DSC	chr19-17079629-17080429	2.71517	3.94e-58	MYO9B
DSC	chr17-76515207-76516012	2.5485	5.29e-57	CYGB
DSC	chr19-9945314-9945872	3.36157	5.68e-57	OLFM2
DSC	chr8-141152210-141152622	3.43238	2.96e-56	DENND3
DSC	chr7-5554879-5555346	1.59816	5.67e-56	ACTB
DSC	chr17-3891984-3892469	1.81235	6e-56	CAMKK1
DSC	chr14-76918637-76919271	1.32825	1.24e-55	RP11-488C13.4
DSC	chr2-67649436-67649821	4.19485	2.34e-54	AC010987.5
DSC	chr11-114179228-114179846	3.20763	3.93e-54	ZBTB16
DSC	chr1-204637543-204638197	3.39951	6.33e-54	LRRN2
DSC	chr5-151699139-151699467	3.3896	8.42e-54	SPARC
DSC	chr15-68608464-68608793	3.96214	5.07e-53	CORO2B
DSC	chr1-227887135-227887523	3.00422	5.59e-53	WNT9A
DSC	chr11-130522347-130522699	2.05368	9.48e-53	ADAMTS15
DSC	chr17-50210373-50210714	3.30249	1.24e-52	RP11-893F2.5
DSC	chr7-73895072-73895334	3.87745	1.34e-52	WBSCR28
DSC	chr4-173522705-173523151	3.5537	1.36e-52	HAND2
DSC	chr18-22683169-22683848	2.84035	2.66e-52	RBBP8
DSC	chr8-26449112-26449853	1.02494	3.2e-52	BNIP3L
DSC	chr1-203555811-203556436	2.74371	6.66e-52	OPTC
DSC	chr20-51366072-51366998	3.35351	1.01e-51	NFATC2
DSC	chr2-217902525-217903165	2.56851	3.64e-51	TNS1
DSC	chr5-139690489-139690771	3.3582	5.52e-51	CTB-35F21.1
DSC	chr7-101717754-101718927	1.3294	6.69e-51	AC004953.1
DSC	chr6-57257979-57258497	3.74321	1.86e-50	RAB23
DSC	chr11-121655635-121655986	2.08127	5.43e-50	SORL1
DSC	chr16-85436842-85437174	3.48666	8.18e-50	GSE1
DSC	chrX-154368303-154369402	1.57131	1.32e-49	FLNA
DSC	chr5-138463692-138464465	0.74852	1.74e-49	EGR1
DSC	chr2-130727470-130727992	1.87811	2.92e-49	GPR148
DSC	chr8-143948324-143948940	1.59032	3.05e-49	PLEC
DSC	chr6-170048407-170049428	3.19849	5.46e-49	RP11-302L19.3
DSC	chr1-15949533-15950052	2.45845	8.5e-49	ZBTB17
DSC	chr12-131074485-131074960	3.87911	1.26e-48	ADGRD1
DSC	chr7-5595322-5596608	2.07226	2e-48	FSCN1
DSC	chr1-13593561-13594143	4.01245	2.74e-48	PDPN
DSC	chr20-50224547-50225183	1.41924	6.91e-48	CEBPB
DSC	chr7-151459947-151460346	1.67803	9.85e-48	RHEB
DSC	chr18-12279060-12279583	1.89598	9.99e-48	CIDEA
DSC	chr6-113564630-113565036	2.61374	1.63e-47	RP11-346D19.1
DSC	chr5-83473108-83473920	1.50699	2.28e-47	VCAN
DSC	chr2-85437213-85438473	1.33586	5.98e-47	SH2D6
DSC	chr1-7704483-7705138	1.03811	6.77e-47	CAMTA1
DSC	chr3-189098989-189099486	2.45862	7.24e-47	TPRG1
DSC	chr19-5829084-5829613	2.92028	9.04e-47	NRTN
DSC	chr21-45875128-45875522	3.48339	2.15e-46	PCBP3
DSC	chr1-182144250-182144818	2.12739	4.02e-46	LINC01344
DSC	chr1-12518991-12519359	3.32829	1.42e-45	VPS13D
DSC	chr1-201713466-201713773	1.52757	1.7e-45	NAV1
DSC	chr11-121656020-121656436	1.77321	1.78e-45	SORL1
DSC	chr11-66970815-66971421	1.98432	4.13e-45	C11orf86
DSC	chr5-172798422-172798971	2.37932	4.43e-45	RP11-536N17.1
DSC	chr12-131830457-131831066	1.95739	1.07e-44	MMP17
DSC	chr11-32426833-32427277	3.73193	1.81e-44	WT1
DSC	chr13-20419791-20420182	2.08511	6.07e-44	CRYL1
DSC	chr17-80832588-80833507	1.64673	7.65e-44	RPTOR
DSC	chr17-81094606-81095452	1.2017	1.09e-43	BAIAP2
DSC	chr12-65536875-65537395	3.2513	1.71e-43	RP11-230G5.2
DSC	chr6-53359247-53359925	0.806741	1.77e-43	RP3-483K16.4
DSC	chr4-113762410-113763161	1.22762	3.15e-43	CAMK2D
DSC	chr1-150163033-150163602	1.43606	3.69e-43	PLEKHO1
DSC	chr6-148501165-148501547	3.44794	3.87e-43	SASH1
DSC	chr17-57662814-57663415	0.950131	4.25e-43	MSI2
DSC	chr10-79223339-79223750	3.2638	8.06e-43	ZMIZ1
DSC	chr17-78324383-78325087	1.90358	8.34e-43	AC061992.2
DSC	chr8-22383371-22384050	1.66024	9.69e-43	SLC39A14
DSC	chr10-132517113-132517680	0.887773	1.14e-42	RP11-432J24.5
DSC	chr13-110361429-110361789	3.24393	1.23e-42	COL4A2
DSC	chr3-48087292-48087932	1.71692	1.62e-42	MAP4
DSC	chr3-15646933-15647633	3.5394	1.99e-42	BTD
DSC	chr5-172418128-172418425	3.35211	4.92e-42	SH3PXD2B
DSC	chr19-18304221-18305306	1.09936	5.06e-42	LSM4
DSC	chr21-45364019-45364480	1.90478	1.54e-41	LINC00316
DSC	chr2-85745083-85745583	3.48841	2.81e-41	ATOH8
DSC	chr2-150681238-150681843	3.23603	1.04e-40	AC104777.4
DSC	chr8-102728437-102728834	2.10814	1.4e-40	KLF10
DSC	chr4-1043677-1044120	1.74242	1.42e-40	RNF212
DSC	chr9-112074425-112074811	3.034	1.68e-40	SUSD1
DSC	chr11-8709122-8709446	3.66767	1.78e-40	ST5
DSC	chr8-19171069-19171524	3.26624	1.87e-40	RP11-1080G15.1
DSC	chr9-129549752-129550569	1.42593	2.12e-40	LINC00963
DSC	chr4-3708124-3708545	3.72304	2.51e-40	RP3-513G18.2
DSC	chr16-9047777-9048168	1.51096	2.85e-40	RP11-473I1.6
DSC	chr19-3671009-3671296	2.70048	3.11e-40	PIP5K1C
DSC	chr2-235639256-235639743	2.87039	4.01e-40	AGAP1
DSC	chr1-27556938-27557629	1.04895	4.52e-40	AHDC1
DSC	chr20-50655482-50655925	3.43669	4.83e-40	FAM65C
DSC	chr6-169070607-169070917	2.3393	1.47e-39	RP3-495K2.1
DSC	chr12-57889586-57889902	3.052	2.5e-39	RP11-620J15.2
DSC	chr5-83474356-83474876	1.6544	3.53e-39	VCAN
DSC	chr1-21324313-21325191	1.55101	3.63e-39	ECE1
DSC	chr7-44633250-44634147	2.37099	4.8e-39	OGDH
DSC	chr21-45306942-45307417	3.11207	5.82e-39	LINC00315
DSC	chr3-64327511-64327803	3.77137	6.66e-39	PRICKLE2
DSC	chr13-50123192-50125067	0.586428	6.95e-39	DLEU1
DSC	chr19-40663192-40663417	1.804	8.37e-39	NUMBL
DSC	chr17-48972424-48972656	3.30972	1.43e-38	GIP
DSC	chr5-172412593-172413248	2.71415	1.54e-38	SH3PXD2B
DSC	chr10-5944414-5944862	1.81661	1.81e-38	IL15RA
DSC	chr17-10114948-10115510	0.955201	2.85e-38	GAS7
DSC	chr18-76352050-76352296	2.64513	4.95e-38	ZNF516
DSC	chr12-26274561-26275139	1.54754	7.76e-38	SSPN
DSC	chr1-145979340-145979961	1.05723	9.2e-38	POLR3GL
DSC	chr8-47512233-47512817	0.975302	1.33e-37	SPIDR
DSC	chr11-119337766-119338222	2.83828	1.71e-37	RNF26
DSC	chr17-40599120-40599679	2.72822	3.12e-37	SMARCE1
DSC	chr13-110094645-110094995	1.26193	6.71e-37	RP11-403A3.3
DSC	chr14-98957257-98957550	2.86639	1.9e-36	RP11-1127D7.1
DSC	chr2-238684542-238684790	1.51078	2.93e-36	AC113618.1
DSC	chr1-154326587-154327029	3.23919	3.53e-36	ATP8B2
DSC	chr5-82396898-82397286	2.99542	3.73e-36	ATP6AP1L
DSC	chr14-22850998-22851826	2.52719	3.78e-36	MMP14
DSC	chr13-33642432-33643019	1.17561	5.41e-36	RP11-141M1.3
DSC	chr9-134502868-134503140	2.927	6.09e-36	RP11-473E2.2
DSC	chr17-78341526-78342128	0.924798	6.74e-36	AC061992.2
DSC	chr13-35927603-35927946	4.46577	9.32e-36	DCLK1
DSC	chr8-38770174-38770608	2.3763	1.11e-35	TACC1
DSC	chr7-101953557-101953898	3.38018	1.11e-35	CUX1
DSC	chr2-26724066-26724471	3.07835	1.16e-35	KCNK3
DSC	chr14-55107747-55108172	1.4996	1.41e-35	LGALS3
DSC	chr2-174024933-174025678	1.28369	1.47e-35	RP11-394I13.1
DSC	chr11-66313245-66313770	2.31727	1.47e-35	CD248
DSC	chr2-96928314-96928555	3.99778	4.97e-35	FAM178B
DSC	chr1-21317338-21317702	2.82596	5.85e-35	ECE1
DSC	chr17-68380843-68381634	2.02009	6.33e-35	ARSG
DSC	chr9-127965437-127965959	1.35863	6.88e-35	FAM102A
DSC	chr9-95510676-95511156	0.695165	7.03e-35	PTCH1
DSC	chr2-47072076-47072684	1.7954	1.02e-34	C2orf61
DSC	chr9-117720461-117721052	3.2669	1.08e-34	TLR4
DSC	chr2-127086967-127087343	2.74309	1.2e-34	BIN1
DSC	chr14-75310596-75311011	2.06363	1.26e-34	LINC01220
DSC	chr17-40485723-40486845	1.43127	1.28e-34	TNS4
DSC	chr8-37142623-37143144	2.18225	1.36e-34	RP11-419C23.1
DSC	chr2-237687685-237688053	1.77694	1.37e-34	LRRFIP1
DSC	chr22-45997490-45997841	2.08834	1.72e-34	CITF22-92A6.1
DSC	chr1-13605134-13605569	4.00803	1.92e-34	PDPN
DSC	chr11-119375632-119375882	3.88028	1.92e-34	USP2
DSC	chr4-168816634-168817168	1.99655	2.66e-34	PALLD
DSC	chr5-139708710-139709611	1.59735	3.17e-34	CTB-35F21.1
DSC	chr17-77322012-77322309	1.49581	0.009949	SEPT9
DSC	chr2-28360917-28361361	2.74549	4.34e-34	BRE
DSC	chr2-43269134-43269472	2.99898	5.8e-34	THADA
DSC	chr20-37332165-37332618	3.5829	7.74e-34	SRC
DSC	chr19-17469114-17469640	1.30971	7.89e-34	SLC27A1
DSC	chr7-2757831-2758593	1.07027	8.47e-34	GNA12
DSC	chr2-42959348-42959805	3.55185	9.47e-34	AC016735.1
DSC	chr19-9791654-9792167	0.963715	1.13e-33	ZNF846
DSC	chr19-13022482-13023366	2.74614	1.15e-33	NFIX
DSC	chr10-79399579-79399823	2.65546	1.69e-33	ZCCHC24
DSC	chr22-44309181-44309452	3.62561	1.77e-33	KIAA1644
DSC	chr19-38004180-38004950	1.05192	1.88e-33	SIPA1L3
DSC	chr5-139696789-139697291	1.59367	2.27e-33	CTB-35F21.1
DSC	chr8-27872604-27873017	1.68373	2.44e-33	SCARA5
DSC	chr11-130897852-130898171	2.5947	3.96e-33	SNX19
DSC	chr22-44363356-44363803	2.09927	4.33e-33	RP1-32I10.10
DSC	chr21-45427770-45427965	1.95472	5.68e-33	COL18A1
DSC	chr18-79393556-79394505	1.43999	6e-33	NFATC1
DSC	chr11-67354517-67354973	1.81798	1.2e-32	RAD9A
DSC	chr9-135992819-135993247	2.18278	1.52e-32	NACC2
DSC	chr4-8247643-8247936	3.41533	1.58e-32	SH3TC1
DSC	chr14-96053993-96054231	4.16546	1.63e-32	C14orf132
DSC	chr17-7835467-7837296	0.408436	1.82e-32	DNAH2
DSC	chr4-113468269-113468649	1.87178	1.89e-32	CAMK2D
DSC	chr6-52595328-52595731	2.81617	1.98e-32	TRAM2-AS1
DSC	chr3-64266194-64266670	3.98607	2.04e-32	PRICKLE2
DSC	chr5-55597270-55597575	3.40596	2.15e-32	SLC38A9
DSC	chr14-26842014-26842269	2.07099	2.18e-32	RP11-384J4.2
DSC	chr21-46060736-46061113	3.70996	2.25e-32	AP001476.3
DSC	chr14-74619620-74620219	2.61063	2.7e-32	CTD-2207P18.2
DSC	chr21-45366938-45367351	2.87164	2.71e-32	LINC00316
DSC	chr11-69011066-69011321	2.1356	3.31e-32	MRGPRF
DSC	chr1-21337907-21338340	2.57703	4.12e-32	ECE1
DSC	chr16-85321959-85322499	1.85413	4.46e-32	GSE1
DSC	chr1-21261683-21262231	2.5159	9.19e-32	ECE1
DSC	chr15-66883307-66883681	1.173	1.29e-31	RP11-622C24.2
DSC	chr6-90369013-90369465	1.13123	1.37e-31	RP1-45N11.1
DSC	chr13-30870397-30870953	2.61195	2.01e-31	LINC00545
DSC	chr3-72891029-72891404	3.53772	2.24e-31	GXYLT2
DSC	chr6-44064145-44064927	2.24869	2.59e-31	RP5-1120P11.3
DSC	chr14-69059897-69060199	3.16416	4.38e-31	DCAF5
DSC	chr5-179314193-179314502	3.26177	5.63e-31	ADAMTS2
DSC	chr11-19680176-19680562	1.81972	5.71e-31	NAV2
DSC	chr1-9067054-9067505	2.25856	6.05e-31	SLC2A5
DSC	chr17-83203129-83203655	2.43851	6.76e-31	AC139099.6
DSC	chr22-32532379-32532848	2.18887	8.11e-31	SYN3
DSC	chrX-154369436-154370096	1.76041	1.26e-30	FLNA
DSC	chr13-110869325-110869668	2.43607	1.31e-30	LINC00346
DSC	chr22-30208583-30209286	2.42214	1.35e-30	LIF
DSC	chr16-1182354-1182689	1.54527	1.73e-30	CACNA1H
DSC	chr5-137146316-137146926	2.79394	1.78e-30	SPOCK1
DSC	chr21-45974115-45974631	2.47817	2.04e-30	AJ011932.1
DSC	chr8-26640953-26641419	2.66295	2.14e-30	DPYSL2
DSC	chr6-166005952-166006421	2.03194	3.09e-30	LINC00602
DSC	chr2-128379020-128379364	2.99742	3.16e-30	HS6ST1
DSC	chr16-84602924-84603484	2.02416	4.48e-30	COTL1
DSC	chr3-43001313-43001528	2.95139	5.42e-30	FAM198A
DSC	chr10-126247591-126248001	1.66686	5.56e-30	ADAM12
DSC	chr13-110520403-110521288	2.02869	7.78e-30	RAB20
DSC	chr9-136046032-136046474	3.16468	8.46e-30	NACC2
DSC	chr17-40542953-40543328	3.08873	1.17e-29	CCR7
DSC	chr3-129603260-129603518	2.59126	1.28e-29	PLXND1
DSC	chr4-1579484-1579893	2.1389	1.56e-29	RP11-1398P2.1
DSC	chr19-42280340-42280862	0.995875	1.6e-29	CIC
DSC	chr1-221097613-221098191	1.71764	1.61e-29	HLX
DSC	chr17-80942466-80942894	3.5146	1.83e-29	RPTOR
DSC	chr8-48554906-48555106	3.30972	2.21e-29	RP11-567J20.2
DSC	chr20-10671139-10672208	1.59719	2.39e-29	JAG1
DSC	chr1-12183795-12184614	1.38372	2.91e-29	TNFRSF1B
DSC	chr14-94600462-94601079	2.37382	3.42e-29	SERPINA3
DSC	chr19-40646196-40646561	2.31153	3.63e-29	AC010412.1
DSC	chr6-52517627-52517980	1.81194	3.94e-29	EFHC1
DSC	chr14-50045106-50045682	2.1147	4e-29	LINC01588
DSC	chr1-226821317-226821520	3.06275	5.13e-29	PSEN2
DSC	chr1-27528779-27529479	1.18833	5.71e-29	AHDC1
DSC	chr17-81472150-81472361	3.34624	6.73e-29	BAHCC1
DSC	chr9-134662140-134662344	2.22207	8.56e-29	COL5A1
DSC	chr8-11015921-11016849	1.59176	9.89e-29	XKR6
DSC	chr9-130847480-130847863	3.05041	1.04e-28	ABL1
DSC	chr4-168634259-168634883	2.99888	1.06e-28	PALLD
DSC	chr11-64637914-64638599	2.65881	1.09e-28	NRXN2
DSC	chr18-10041085-10041394	3.56434	1.11e-28	VAPA
DSC	chr6-43926674-43927097	2.038	1.21e-28	C6orf223
DSC	chr10-88951496-88952007	3.22123	1.41e-28	ACTA2
DSC	chr13-110412020-110412411	1.00735	1.43e-28	COL4A2
DSC	chr17-78879517-78880021	2.11953	1.44e-28	CEP295NL
DSC	chr15-38130712-38131070	2.86372	3.18e-28	RP11-346D14.1
DSC	chr8-22552588-22553081	1.46933	3.21e-28	SORBS3
DSC	chr20-47791980-47792337	2.27354	4.1e-28	SULF2
DSC	chr2-127084140-127084465	3.05363	4.17e-28	BIN1
DSC	chr8-125513018-125513506	1.30025	4.78e-28	RP11-136O12.2
DSC	chr2-160666367-160666842	2.79547	5.75e-28	RBMS1
DSC	chr3-59502731-59503243	4.11836	6.1e-28	RP11-719N22.2
DSC	chr11-121722388-121723010	2.97538	6.47e-28	SORL1
DSC	chr1-212636445-212637014	2.3509	6.5e-28	FAM71A
DSC	chr20-50724771-50725328	1.79573	6.54e-28	PARD6B
DSC	chr17-50564290-50564718	3.18946	8.53e-28	CACNA1G
DSC	chr2-11482918-11483788	1.75186	8.72e-28	GREB1
DSC	chr16-21626566-21627365	1.99893	1.16e-27	METTL9
DSC	chr8-38936684-38937019	1.71161	1.18e-27	PLEKHA2
DSC	chr19-555976-556322	2.36448	1.19e-27	GZMM
DSC	chr19-5048294-5048667	1.30494	1.63e-27	KDM4B
DSC	chr19-47719071-47719225	3.12786	1.67e-27	CTD-2571L23.8
DSC	chr11-114159998-114160399	1.32953	1.72e-27	ZBTB16
DSC	chr7-5531317-5532290	0.921667	2.21e-27	ACTB
DSC	chr17-75693585-75694203	2.47736	2.55e-27	SAP30BP
DSC	chr6-151616074-151616497	3.49304	2.69e-27	CCDC170
DSC	chr3-125061151-125061507	2.92299	3.2e-27	RNA5SP137
DSC	chr9-115649989-115650481	4.22363	3.43e-27	RP11-284G10.1
DSC	chr11-75583779-75584346	1.94217	4.12e-27	MAP6
DSC	chr21-26846395-26846928	1.34695	4.26e-27	ADAMTS1
DSC	chr10-79069407-79071512	0.727282	4.37e-27	ZMIZ1
DSC	chr3-127002232-127002403	2.82916	4.77e-27	PLXNA1
DSC	chr19-51726062-51726563	2.92409	4.9e-27	HAS1
DSC	chr10-122307984-122308310	1.82974	4.94e-27	BTBD16
DSC	chr14-105088235-105088586	1.39383	8.09e-27	RP11-44N21.1
DSC	chr13-114043556-114043796	2.32715	9.75e-27	RASA3
DSC	chr19-40602256-40602793	1.8949	1.01e-26	LTBP4
DSC	chr17-81391260-81393656	1.04294	1.17e-26	RP11-1055B8.4
DSC	chr11-69008824-69009077	2.16735	1.56e-26	MRGPRF
DSC	chr1-235917266-235917947	2.25441	1.81e-26	RP5-940F7.2
DSC	chr10-3095514-3096242	1.57591	2.61e-26	PFKP
DSC	chr12-2294631-2295216	2.14357	2.77e-26	CACNA1C
DSC	chr19-3404662-3404794	1.68997	2.79e-26	NFIC
DSC	chr3-4867843-4869115	0.53425	2.81e-26	ITPR1
DSC	chr10-78756722-78757135	1.5634	2.89e-26	RP11-31E13.2
DSC	chr2-237315262-237315726	2.4018	3.09e-26	COL6A3
DSC	chr15-62742532-62743087	2.31082	3.75e-26	TLN2
DSC	chr17-17693796-17695162	0.689282	4e-26	RAI1
DSC	chr17-77887481-77888247	1.53393	4.09e-26	FLJ45079
DSC	chr16-66266690-66266929	3.25026	4.33e-26	RNA5SP428
DSC	chr10-26486956-26487830	2.45341	5.62e-26	APBB1IP
DSC	chr19-3670234-3670425	1.80735	5.8e-26	PIP5K1C
DSC	chr6-30778939-30779802	1.477	6.71e-26	HCG20
DSC	chr12-54376633-54377012	3.30375	7.43e-26	ZNF385A
DSC	chr10-114541150-114541842	2.53755	1.02e-25	ABLIM1
DSC	chr4-99384000-99384294	3.93284	1.05e-25	ADH7
DSC	chr19-11142581-11142813	1.17876	1.48e-25	SPC24
DSC	chr16-4374158-4374554	1.62423	1.55e-25	CORO7
[truncated: 40,210 more rows]
