# Supplementary material for: Single-cell spatiotemporal dissection of the human maternal–fetal interface
Source: Nature. 2026 Apr 8;653(8113):167–79. doi: 10.1038/s41586-026-10316-x (PMC13149032; doi:10.1038/s41586-026-10316-x)
Supplement: Supplementary file 3 — Supplementary Tables 1–13 and Supplementary Tables guide [file 41586_2026_10316_MOESM3_ESM.zip › SuppTable3.xlsx]

## Sheet: S3a
Supplementary Table 3a. Transcription factors specific to trophoblast lineage differentiation
Shared TF	EVT-specific TFs	SCT-specific TFs
ATF3	ARNT2	AHR
CEBPB	ASCL2	BACH1
CREB5	BHLHE40	BCL6
DLX4	CEBPD	CEBPA
EPAS1	CREB3	CREB3L2
ETV4	CUX1	ELF3
FOSB	DLX5	ELK1
FOXN2	DPF1	HES1
GATA2	ELF4	HLF
GCM1	ELK3	HSF5
HES2	ETS2	JUNB
KLF4	FOS	JUND
MBD2	FOSL2	MAFF
SREBF1	FOXJ3	MAFK
XBP1	FOXN3	MXD1
ZNF281	FOXO1	NPAS2
	FOXO3	NRF1
	GATA3	PKNOX1
	GATA6	POU2F3
	GLIS3	ST18
	GRHL1	STAT4
	HES4	STAT5A
	IRF1	STAT5B
	IRF3	TBX20
	IRF9	TBX3
	IRX2	TFAP2A
	KLF10	TWIST1
	KLF5	USF2
	KLF6	ZNF468
	KLF8	ZNF554
	LHX2
	MBNL2
	MECOM
	MEF2C
	MLXIP
	MNT
	MXI1
	MYCN
	MYPOP
	NFIL3
	OSR2
	PBX4
	PLAGL1
	PPARG
	REL
	RFX2
	RUNX1
	RXRA
	SHOX2
	SMAD3
	SNAI1
	SOX30
	SOX4
	STAT1
	STAT2
	STAT3
	STAT6
	TBX1
	TCF3
	TCF7L1
	TCF7L2
	TEAD1
	THRB
	YBX1
	ZBTB1
	ZFP57
	ZNF354A
	ZNF432
	ZNF486
	ZNF704
	ZNF860

## Sheet: S3b
Supplementary Table 3b.EVT-specific transcription factor–target gene regulatory interactions
TF	Target Genes	regulatory strength	P values
CUX1	PAPPA2	0.527027	2.6241e-15
THRB	CSH2	-0.45983	6.19382e-10
ASCL2	PRG2	0.363757	2.63523e-15
THRB	TENM3	0.327677	2.69605e-16
FOXO1	KISS1	-0.321938	2.4979e-13
FOXN3	LINC02246	0.306361	2.9401e-12
KLF6	TIMP3	0.294993	2.47044e-12
FOS	CGA	-0.276206	2.03755e-15
KLF6	FN1	0.274699	1.82021e-13
TCF7L2	TEAD1	0.272022	7.79185e-16
THRB	CSH1	-0.269527	4.78858e-09
FOXJ3	HPGD	0.268352	5.48762e-25
FOXN3	TFPI2	-0.258786	8.85502e-13
GATA3	CSHL1	-0.243195	4.03572e-19
FOXN3	PLAC4	-0.241981	4.22286e-10
STAT1	AOC1	0.237507	2.98789e-13
TEAD1	GCM1	0.23671	1.76757e-12
CUX1	TNFSF10	0.236502	3.93949e-12
KLF5	TNFSF10	0.223837	5.49724e-12
FOXJ3	MYCNUT	0.214899	6.6352e-14
CUX1	DOCK5	0.211796	9.49024e-16
FOXN3	CGA	-0.207644	1.98053e-14
FOS	FLT1	0.205124	2.32692e-18
FOS	KISS1	-0.204841	2.23636e-15
FOXJ3	TCF7L2	0.201768	7.19025e-24
CUX1	FLNB	0.201045	3.03505e-16
SOX4	ACTB	0.199803	1.12269e-17
PPARG	NRIP1	0.198737	6.42248e-17
MBNL2	TFPI2	-0.193863	7.47625e-10
PPARG	TENM3	0.193383	3.94406e-08
ZNF704	IL1RAP	0.190578	1.99918e-15
ZNF704	SLC4A7	0.189166	5.33888e-16
FOXN3	CLNK	0.187887	2.03722e-17
CUX1	LHFPL6	0.18684	1.18521e-12
ZNF704	HTRA4	0.185503	1.13929e-17
TCF7L2	ISM2	0.185427	1.26739e-15
MECOM	FN1	-0.182681	4.36975e-09
GATA3	CGA	-0.18257	1.12228e-11
SOX4	MFAP5	0.182315	2.22606e-12
KLF6	NOTUM	0.181935	4.18148e-10
THRB	FLNB	0.180179	5.7132e-13
ZNF704	NOTUM	0.176077	2.6405e-11
SOX4	LINC02246	0.175629	1.43001e-11
FOS	FN1	0.172517	1.18619e-12
KLF5	PRG2	0.17216	7.74101e-13
FOS	HLA-G	0.171322	6.08378e-13
SMAD3	ZNF704	0.170223	9.8994e-18
ZNF704	ITM2B	0.169224	1.43983e-11
TEAD1	MAML2	0.168999	3.60333e-11
SOX4	COL17A1	0.167473	3.44218e-17
KLF6	MYCNUT	0.167035	3.15391e-12
PPARG	HSD3B1	-0.1636	2.62635e-18
FOXO3	PRG2	-0.162983	7.58855e-13
STAT1	TIMP3	0.162883	5.38625e-10
KLF6	TFPI2	0.162882	1.70203e-09
ASCL2	KRT19	0.162531	9.59539e-16
FOS	HEXB	0.161613	1.12888e-13
ZNF704	TFPI2	-0.160965	1.53281e-09
FOXO3	XIST	0.160609	5.61977e-09
CUX1	TCF7L2	0.159429	1.07481e-16
FOSL2	FN1	0.157182	3.47594e-11
ASCL2	RPS6	0.157007	1.26478e-18
KLF5	FN1	0.156222	1.01107e-14
KLF5	TIMP3	0.155508	7.98773e-10
THRB	RASGRF2	0.155246	2.46257e-16
ASCL2	ISM2	0.152833	1.25976e-17
FOXN3	HPGD	0.151864	2.28568e-16
GATA3	ITGB1	0.15157	1.83687e-12
THRB	MAML2	0.150673	4.5567e-14
FOS	MFAP5	0.149661	3.82956e-14
FOS	RPL3	0.149249	1.22916e-16
THRB	PDE10A	0.149011	1.0617e-13
KLF6	FLNB	0.148628	1.67349e-13
MECOM	SPARC	0.148594	1.75783e-11
ASCL2	LGALS3BP	0.147612	6.62126e-19
ELF4	MGAT5	0.146576	9.53066e-08
ETS2	FN1	0.146553	2.47031e-10
KLF6	PLOD2	0.146042	6.83443e-15
TCF7L2	CLNK	0.145486	7.39413e-13
STAT2	PLAC4	-0.145466	4.25806e-09
ASCL2	RPL15	0.144425	1.01213e-16
SOX4	CYP19A1	-0.143985	1.63921e-13
ASCL2	S100A11	0.143856	8.05188e-19
ZNF704	HUNK	0.143613	9.661e-20
SOX4	ITGB1	0.143366	3.06257e-17
FOXN3	MIR4713HG	-0.142714	9.14971e-16
MEF2C	PRG2	0.141962	2.3923e-13
KLF5	ITM2B	0.141596	8.06903e-12
FOSL2	CSH1	-0.140791	3.89092e-09
ZNF432	CSH1	-0.139991	1.01569e-11
ASCL2	PSAP	0.139726	3.44627e-18
ASCL2	PLAC4	-0.138904	1.13275e-09
ASCL2	EEF1G	0.138388	2.72316e-18
ASCL2	RPS12	0.138087	1.00902e-15
MBNL2	FN1	0.137738	7.44035e-08
ASCL2	FBN1	0.137354	4.31132e-17
PPARG	PAPPA2	-0.136847	5.51095e-05
STAT2	MFAP5	0.136609	3.32591e-10
THRB	MYCNUT	0.136428	2.29768e-10
STAT1	SPARC	0.136186	2.2008e-11
STAT3	PAPPA2	0.135582	4.85328e-05
ZNF704	ADAM19	0.13545	4.07427e-13
FOS	TENM3	-0.135029	2.38227e-08
ZNF704	FBN1	0.134901	9.99966e-15
MBNL2	GPR78	0.134283	1.19182e-18
MBNL2	DEPDC1B	-0.133639	1.62825e-11
FOXO1	MEG3	-0.133388	2.85393e-11
ZNF704	SLC35A3	0.131574	2.69897e-19
ASCL2	HEXB	0.131311	3.26123e-17
KLF6	TPM1	0.130035	3.38238e-11
TCF7L2	TRIO	0.12982	6.55352e-12
FOXO1	PTPRR	0.129393	4.78168e-13
FOSL2	FLT1	0.129206	3.3869e-12
ZNF704	LHFPL6	0.129048	8.64523e-11
FOXN3	GNGT1	-0.128915	3.4519e-10
ASCL2	FN1	0.128855	1.46282e-13
FOXN3	LCMT1-AS2	-0.128591	1.70501e-10
FOXN3	DDX60L	0.128497	3.81725e-16
STAT1	SERPINE2	0.125982	3.73867e-16
IRF1	B2M	0.12543	2.15057e-14
TEAD1	EHBP1	0.125013	2.93873e-17
ASCL2	SPARC	0.124681	5.25442e-15
ZNF704	ARHGAP31	0.123987	5.26621e-19
ZNF704	LINC00882	0.123824	1.88631e-13
ZNF704	TEAD1	0.122938	5.45799e-16
ZNF704	TPM1	0.122699	3.57491e-16
FOXJ3	MFAP5	-0.121637	3.3246e-12
ZNF704	INHBA	-0.121126	5.71232e-11
ASCL2	PTMA	0.12106	7.74114e-21
ZNF354A	ANXA1	-0.120509	1.1757e-14
TEAD1	WWC2	0.120039	7.84825e-14
CUX1	UBASH3B	0.119846	1.60716e-18
KLF6	HLA-G	0.118742	4.03598e-07
ZNF704	FMNL2	0.11851	1.18478e-15
TCF7L2	CCNH	-0.117783	2.04424e-12
ASCL2	LVRN	0.117295	6.40692e-15
ZNF486	PCSK6	0.116873	1.97582e-22
FOXJ3	RASA1	0.116349	6.62741e-16
KLF6	CDKN1C	0.116241	3.20746e-10
MECOM	TFPI2	-0.116205	5.35447e-07
KLF6	NRIP1	0.116072	6.06451e-15
ZNF704	HERC1	0.115812	1.59511e-14
THRB	LINC00470	0.115496	1.36363e-14
ASCL2	TIMP2	0.115379	3.15717e-21
ASCL2	MYCNUT	0.114432	1.06689e-10
GRHL1	CBLB	0.114416	1.12829e-17
STAT2	LINC02246	0.114306	9.69869e-13
STAT2	LINC00474	-0.114135	1.24097e-17
ZNF354A	CTNND2	0.11383	7.17957e-13
KLF6	TAC3	0.113753	1.12859e-11
MYCN	SERPINE1	-0.113237	1.02607e-12
MLXIP	CTNND2	0.113076	2.21249e-16
GLIS3	SYN3	0.113039	2.30657e-16
SOX4	COL4A1	0.112934	1.89884e-17
THRB	PPARG	0.112604	2.77499e-14
ZNF704	CTSL	0.112396	3.35973e-13
KLF6	CBLB	0.112196	1.7136e-15
KLF6	TCF7L2	0.111939	4.99818e-14
KLF6	FLT1	0.111569	1.24795e-10
THRB	TEAD1	0.111317	3.8676e-12
CUX1	HUNK	0.111299	7.87741e-10
KLF6	HERC1	0.111159	6.43312e-12
ASCL2	RPS16	0.111128	1.44165e-13
ZNF704	SYN3	0.111126	8.61544e-13
FOS	KRT8	0.110875	1.76282e-15
ASCL2	EBI3	0.110429	6.92666e-14
PPARG	PSG3	-0.110372	4.60575e-14
MECOM	CGA	-0.110189	2.00149e-07
ASCL2	HMGN3	0.109968	1.53141e-14
ZNF704	NOTCH2	0.109886	8.82439e-16
ZNF704	IL6ST	0.109708	4.52147e-12
ETS2	ADAM12	-0.109693	3.62398e-15
IRF1	PAPPA2	0.109321	1.74441e-07
KLF6	MYO7B	0.108799	4.61847e-19
ZNF704	B2M	0.108732	6.81406e-08
ASCL2	HTRA1	0.108612	6.71423e-17
ZNF704	PTPRF	0.108603	6.34309e-16
SOX4	CRH	-0.108167	3.06206e-11
ZNF704	RHOBTB3	-0.108093	2.01624e-17
ZNF704	HIP1	0.107934	1.12434e-21
KLF6	GATA3	0.107816	5.01825e-18
TCF7L2	LAMA3	-0.107458	2.21784e-12
TCF7L2	SSH2	0.107454	2.4348e-17
TEAD1	LCMT1-AS2	-0.107291	4.59423e-06
ZNF704	NEAT1	-0.106454	4.92788e-12
KLF10	TIMP3	0.10633	1.67955e-13
ZNF704	HSPG2	0.106287	4.00047e-14
FOXJ3	FNDC3B	0.106115	5.42585e-16
KLF6	SERPINE1	0.105632	5.88682e-11
ZNF704	SERPINE1	0.105115	4.04905e-12
ASCL2	SERPINE2	0.105111	1.11305e-13
KLF6	RAB8B	0.104513	7.48429e-13
MEF2C	CRH	0.104182	2.44963e-14
CUX1	DDX60L	0.104009	8.75917e-10
KLF6	TEAD1	0.103894	3.73862e-12
THRB	FTX	0.103889	2.66568e-13
ZNF704	LRCH1	0.103639	9.52441e-15
ZFP57	AOC1	0.10357	1.13488e-12
ETS2	ANTXR1	0.103447	4.54099e-16
MBNL2	MED13L	0.102897	6.66422e-15
FOXJ3	PTPRF	0.102838	4.04552e-18
FOXO3	NEBL	0.102666	2.67055e-14
KLF6	LHFPL6	0.102435	5.52264e-10
MECOM	DIO2	-0.102118	1.07283e-12
ZNF704	LGALS3	0.102086	1.66707e-11
KLF6	LVRN	0.101922	1.62567e-14
STAT1	DDX60L	0.101821	2.54094e-18
ZNF704	EXTL3	0.101714	3.92366e-13
THRB	RAD51B	0.101426	8.10459e-14
ASCL2	RRBP1	0.101093	4.77769e-19
TCF7L2	ARHGAP31	0.101061	4.22447e-11
CUX1	SLC1A3	0.101055	1.22436e-11
SMAD3	TFPI	-0.101049	7.69416e-10
THRB	ASAP3	0.100835	1.42385e-15
KLF6	MECOM	0.100738	2.75089e-14
REL	ITM2B	0.100709	3.07483e-08
KLF5	TPM1	0.100577	4.47764e-18
FOS	HSD17B1	-0.100391	8.02923e-15
THRB	RPS12	-0.100375	1.71947e-09
KLF6	RASGRF2	0.100085	4.83823e-15
KLF6	ITGA5	0.100073	1.42644e-11
STAT1	MIR181A2HG	0.0999797	4.27895e-14
ZNF704	SUGCT	0.0997199	3.18041e-13
SMAD3	SERPINE1	0.0994755	6.45606e-11
TCF7L2	COL4A1	0.099434	1.26437e-16
OSR2	MEG3	-0.099331	6.57945e-09
RXRA	KISS1	-0.0992664	1.61733e-07
ZNF704	SLC10A7	0.0992536	1.87045e-14
THRB	SEMA6D	0.0992169	6.99116e-15
MBNL2	BZW2	0.0990965	1.0465e-13
CEBPD	TENM3	-0.0984683	4.72495e-10
KLF6	C5orf17	0.0981879	9.80122e-17
ZNF704	FHOD3	0.0981812	1.37032e-17
MECOM	GRIP1	-0.0977825	1.71009e-12
ASCL2	HSPG2	0.0977083	8.89957e-15
TCF7L2	LIMD1	0.0977047	3.44615e-18
THRB	KCNQ1OT1	0.0974848	3.84152e-14
KLF6	FAT1	0.0973758	2.08847e-15
FOXO3	ITM2B	-0.0973578	2.4047e-08
FOXN3	SYNE1	0.0973193	1.73182e-19
ZNF704	ASAP3	0.0972733	4.02293e-18
ZNF704	RBFOX2	0.0967462	1.34318e-12
KLF6	FOXJ3	0.0965402	6.42171e-15
KLF5	TAC3	0.096341	1.0043e-10
FOXN3	SSH2	0.0962205	2.4528e-13
ARNT2	SERPINE1	0.095978	2.6502e-13
THRB	PSPC1	0.0959755	8.33979e-17
FOXN3	TCF7L2	0.0958267	7.98329e-13
THRB	MBNL1	0.0956739	5.87707e-11
ZNF704	HMGN3	0.095584	1.10559e-12
CUX1	PTPRF	0.09539	1.507e-16
ZNF704	TNS3	0.0953757	4.6503e-10
KLF5	FMNL2	0.0950518	7.7666e-17
THRB	SLC25A37	0.0949312	6.17431e-16
RXRA	GCM1	0.0948543	7.12777e-09
KLF6	MBNL1	0.0946054	2.77655e-12
FOXO1	LUM	0.0946004	1.15386e-10
ZNF432	COL27A1	0.0944983	3.2384e-14
KLF6	HSPG2	0.0942935	1.26952e-12
KLF5	SERPINE2	0.0941572	6.3734e-12
SMAD3	COL27A1	0.0941069	7.70373e-09
ZNF704	CBLB	0.093935	5.5644e-11
ZNF704	MYO1E	0.0938394	3.06407e-14
THRB	GNGT1	-0.0936838	3.75388e-06
TCF7L2	PLPP7	0.093661	3.30925e-18
FOSL2	GLIPR1	0.0936178	3.06867e-18
TEAD1	SCIN	-0.093578	2.73959e-12
ASCL2	GATA3	0.0934465	8.99339e-16
KLF6	IL6ST	0.092723	5.40313e-12
STAT1	PLOD2	0.0926167	3.10182e-14
STAT1	PLAC4	-0.0926165	4.84079e-08
ASCL2	LTBP1	0.091926	1.90689e-20
ZNF704	SMAD3	0.0918938	1.96992e-17
GRHL1	LINC00474	0.0918611	1.50743e-09
GATA3	LCMT1-AS2	-0.0917998	8.60546e-07
THRB	TRIO	0.0916698	1.2222e-11
GATA3	PSAP	0.0912893	2.88234e-11
GATA3	EBI3	0.0909714	4.95746e-11
ZNF704	REPS2	0.0909441	9.90392e-15
THRB	SLC4A7	0.090939	2.29413e-09
ZNF704	DIP2C	0.090938	6.96453e-19
ASCL2	H3F3A	0.0908977	7.46418e-16
FOS	DIO2	0.0907765	4.43977e-09
MLXIP	DIO2	-0.0907484	5.01469e-15
ZNF704	CBL	0.0906797	1.71849e-19
ZNF704	TSC22D1	0.0904157	1.1887e-16
SMAD3	SYN3	0.0902246	1.4724e-09
ARNT2	LINC02246	0.0902172	1.82556e-06
ZNF486	FBN1	0.090117	2.18137e-14
PPARG	STAB2	0.0896984	7.11795e-11
ASCL2	KRT7	0.0896857	1.16703e-15
KLF6	FSTL3	0.0893303	1.02326e-14
PPARG	DIO2	0.0889722	9.75734e-12
KLF5	TGFBR3	0.0888801	8.31676e-14
ASCL2	FTH1	0.0888443	5.98885e-16
PPARG	DENND2A	0.0880041	9.42394e-17
FOS	KRT18	0.0877482	6.73915e-10
TCF7L2	COL4A2	0.0876063	5.20246e-17
ZNF704	IGFBP1	-0.0875714	3.35111e-11
PLAGL1	ENPP1	0.0875703	3.58621e-19
ZNF704	TGFBR2	0.0875555	7.44925e-14
ZNF704	PLEKHA5	0.0873457	2.08602e-16
PPARG	PTPRF	0.0872203	4.30268e-11
ELF4	SOX4	0.0872072	1.33103e-10
TEAD1	LTBP1	0.0871923	1.53298e-19
FOS	MAMDC2	-0.0871485	9.61106e-17
ASCL2	SLC1A3	0.0871365	5.92492e-16
STAT3	B2M	-0.0868962	2.54468e-09
TCF7L2	MAP4	0.0868611	1.03788e-13
TEAD1	FRYL	0.0867848	1.19979e-14
ASCL2	SLIT3	-0.0865523	5.92949e-16
ZNF486	DOCK5	0.0865047	2.38899e-14
KLF6	ITGB1	0.0864807	1.17274e-12
TCF7L1	ADAM19	0.0864077	4.54351e-14
MBNL2	OSBPL10	0.0863384	3.15722e-16
ASCL2	RABAC1	0.0862975	1.85815e-18
TCF7L2	AFAP1	0.0861377	5.05153e-17
KLF6	TENM3	-0.0858586	3.74753e-06
TEAD1	CALD1	0.0857442	1.57771e-21
NFIL3	MIR181A2HG	0.0855963	1.77475e-16
KLF5	FERMT2	0.0855045	1.79295e-20
FOS	ITGB1	0.085304	2.00067e-09
KLF6	SAT1	0.0851208	1.15006e-13
KLF6	PARD3	0.0851046	7.2133e-16
TEAD1	XAGE2	-0.0849032	1.74681e-12
ZNF486	IGFBP3	0.0848872	6.50785e-19
FOS	XAGE2	0.084803	5.0854e-12
KLF6	CDC42SE2	0.084528	4.10367e-15
MBNL2	EPHB2	0.0845105	1.13806e-12
KLF6	S100A11	-0.0844451	1.40511e-10
FOXN3	FAM13A	-0.0844054	3.73611e-10
GATA3	NEBL	0.0842672	1.54191e-08
PPARG	ADAMTS1	0.0842456	1.22172e-16
ZNF704	TPP2	0.0842442	1.15151e-17
KLF5	FLNB	0.0842209	7.17143e-16
FOXO1	CATSPERB	0.0841298	2.863e-09
FOS	GRIP1	-0.0841113	5.27812e-09
FOXN3	CASC15	-0.0841061	6.30735e-17
TEAD1	MAMDC2	0.0840056	2.65848e-16
KLF6	SH3BP5	0.0837476	7.90595e-16
ASCL2	RPL30	0.0835419	1.69987e-15
GATA3	ZNF91	-0.0835019	9.08744e-09
PLAGL1	CSH2	0.0834672	5.20065e-07
KLF6	PDE10A	0.0833708	1.05635e-11
TCF7L2	ANTXR1	-0.0832919	5.56327e-10
STAT1	EXTL3	0.0831727	3.15743e-20
MBNL2	CRIM1	-0.0831469	1.91414e-10
SOX4	COL4A2	0.0830834	1.98407e-15
ZNF704	ITGB1	0.0829995	2.02032e-11
KLF5	ISM2	0.0829753	2.97383e-15
ZNF704	FER	0.0829569	2.31554e-12
PPARG	LIN28B	0.0828809	1.39422e-11
KLF6	PTPRF	0.0827631	1.4771e-15
GATA3	TSC22D1	0.0826327	8.72636e-18
TEAD1	PTK2	0.0824796	9.34249e-18
GRHL1	FHOD3	0.0824311	8.09312e-16
MYCN	SYN3	-0.0824037	1.35966e-11
MECOM	SNX25	0.0822258	7.76981e-18
ASCL2	ISG15	0.0819965	3.02588e-24
KLF6	SASH1	0.0819459	2.56402e-15
FOXO1	RAP2C-AS1	-0.0819256	6.32274e-09
SOX4	EIF4G2	0.0817929	1.38467e-18
GRHL1	GNGT1	0.0816252	2.85795e-06
KLF6	ASAP3	0.0815733	4.02687e-12
MYCN	ADAMTS20	0.0813022	3.16622e-11
FOXN3	RPS24	-0.0811893	5.44924e-15
KLF10	TNFSF10	0.0811607	3.30514e-13
GRHL1	TIMP3	-0.0811143	9.5925e-05
ASCL2	RPS9	0.0811003	1.83616e-11
KLF6	CCN1	0.0810908	3.6567e-15
ASCL2	CD63	0.0810358	7.71314e-16
THRB	COG6	0.0808962	2.73132e-18
ASCL2	RPL37	0.0807447	8.57743e-12
MBNL2	PLCG2	0.0806507	4.26739e-12
KLF5	IGFBP1	0.0806103	7.10427e-11
KLF5	NOTUM	0.0805086	2.62243e-09
FOSL2	CYP19A1	-0.0801783	5.6113e-12
PPARG	PSG5	-0.0801309	2.50782e-12
CUX1	LINC02428	0.0799886	4.64706e-11
KLF8	PDIA3	-0.0799517	6.11002e-14
FOXJ3	GRIP1	0.0799071	1.09961e-09
STAT1	IFI6	0.0797947	1.68758e-13
PPARG	NAV1	0.0797888	1.32564e-14
CUX1	PITPNM2	0.079781	1.83637e-13
FOXN3	ADAMTS6	-0.0796528	2.99602e-09
ZNF704	SRGAP1	0.0795245	2.07505e-11
KLF6	PPARG	0.0795029	1.21638e-14
MECOM	TGFBR3	-0.0794851	3.17875e-14
ZNF704	NRIP1	0.0794776	6.63603e-11
REL	MBNL2	0.0794431	2.32299e-07
ASCL2	RPL7	0.0793836	1.57535e-16
ZNF704	RALBP1	0.0793691	2.2616e-11
ZNF704	PSG5	-0.0792936	1.31302e-14
NFIL3	MBNL2	0.0791635	5.74723e-08
KLF10	KISS1	-0.0791369	7.29103e-14
FOS	PTN	0.0790154	5.32922e-16
GATA3	IL2RB	0.0789831	1.69138e-14
FOS	PRDX4	0.0789769	4.46545e-19
KLF5	PAPPA	0.0788384	1.05899e-14
FOXO1	CYP19A1	-0.0786364	1.15882e-08
PLAGL1	CDH11	0.0782317	1.438e-15
GATA3	RRBP1	0.0782132	1.1337e-15
ASCL2	CD9	0.0780701	1.49058e-18
ZNF704	MEG3	-0.0780308	4.51848e-09
RFX2	ANXA1	0.0779692	1.56979e-13
ZNF704	MAML3	0.0778254	2.05018e-15
ZNF704	LVRN	0.0777635	1.10036e-10
ZNF704	SH3PXD2B	0.0777503	1.74383e-13
KLF5	FSTL3	0.0777354	9.35431e-17
THRB	UBASH3B	0.0777303	3.82883e-13
ZNF704	FNDC3B	0.0777218	1.56993e-12
STAT1	GPR78	0.0776667	3.18429e-18
FOXN3	CUX1	0.0774668	2.75541e-15
MBNL2	MIR4713HG	-0.0773418	4.81711e-09
TEAD1	SH3D19	0.0772765	2.30527e-15
FOXN3	NHSL1	-0.0772509	9.56882e-17
SMAD3	CPM	0.0769829	3.4489e-18
PPARG	PSG2	-0.0769805	1.57791e-09
GLIS3	SLC12A8	0.076941	3.45761e-11
ZNF704	IPO9-AS1	0.0768736	6.41011e-14
CUX1	SH3PXD2B	0.0767877	6.54775e-13
GATA3	CRH	0.0767873	7.90658e-07
IRF1	IFI6	0.0767084	1.78823e-16
TCF7L2	XIST	0.0766986	1.00971e-07
ZNF704	FSTL1	0.0765788	1.2945e-13
TEAD1	ARHGAP26	-0.0765735	2.47142e-12
KLF6	MALAT1	0.0765589	5.25468e-10
KLF6	ITM2B	0.0764457	1.01978e-09
KLF6	MAP3K5	0.0764095	4.66513e-14
KLF5	SERPINE1	0.0763738	1.11308e-11
FOXN3	COL3A1	-0.0763669	2.44809e-09
FOXN3	FSTL1	0.0761201	8.0952e-14
FOS	CYP19A1	-0.0758955	1.13247e-09
KLF5	QSOX1	0.0758582	4.21652e-13
ZNF704	BCAS3	0.0757835	9.80699e-14
ASCL2	PHLDA2	0.0757586	1.31316e-17
THRB	TMC1	0.0757556	1.23831e-09
FOXN3	IL1R2	0.0753704	6.20869e-14
THRB	MIR4713HG	-0.0753599	2.84561e-07
KLF6	SUGCT	0.075353	2.05458e-08
MECOM	ABCA1	-0.0752569	1.42976e-13
FOXO3	CCSER1	0.0751644	4.49445e-15
ZNF704	SHTN1	0.0751288	1.5621e-20
MYCN	CRIM1	-0.075026	3.43203e-15
IRF1	TNFSF10	0.0750204	6.4539e-11
FOXO1	MYCNUT	-0.0748906	6.06045e-07
CUX1	HERC4	0.0747858	4.38371e-13
GLIS3	DENND2A	0.0747802	7.42522e-15
ZNF354A	TGFBR3	0.0747714	1.16038e-09
THRB	PLOD2	0.0747307	3.85068e-10
ASCL2	PTGES	0.074697	5.85172e-21
GATA3	SPARC	0.074624	5.63779e-07
MECOM	ATF7IP2	-0.0744717	3.09947e-16
PPARG	CYP19A1	-0.0744682	4.4799e-13
FOS	TGFBR2	-0.0741548	1.63059e-11
KLF5	FLT1	0.0741398	2.56235e-12
CUX1	CTIF	0.0740265	1.59926e-16
MBNL2	GSK3B	0.073948	1.415e-11
THRB	RCOR1	0.0739353	3.0018e-15
CUX1	RBM25	0.073906	1.91159e-17
ZNF486	SLCO2A1	0.0738409	1.51848e-15
ZNF704	PARVA	0.0738018	1.76438e-16
THRB	CLNK	0.0736861	2.57881e-09
KLF5	ITGA5	0.0736581	1.38337e-13
RXRA	CSH2	-0.0736351	3.40701e-05
KLF6	SERPINE2	0.0736296	3.37612e-12
ZNF704	RPLP1	0.0735985	9.97651e-12
KLF6	IPMK	0.073534	3.03847e-14
TCF7L2	SERPINE2	0.0735244	6.43985e-12
FOXN3	HOPX	-0.073493	2.18771e-13
ZNF704	ITPR2	0.0734866	1.44036e-14
FOXN3	AHR	-0.0734248	8.16871e-14
MBNL2	ARHGAP10	0.0734191	4.28034e-13
GATA3	SSH2	0.0733853	1.95916e-12
KLF6	NFKBIZ	0.0732604	2.69462e-16
FOXN3	COL17A1	0.0732508	4.06502e-11
ZNF704	BAIAP2L1	0.0731702	9.35062e-14
PPARG	RARS2	0.0731591	3.86498e-11
KLF6	FNDC3B	0.0728409	1.48864e-11
MEF2C	F13A1	0.0728285	6.15264e-22
CUX1	CRH	-0.0727203	4.95102e-07
KLF6	SESTD1	0.0727177	1.24797e-16
ZNF704	CDKN1C	0.072683	1.90744e-10
MECOM	SAMMSON	0.0726381	1.14033e-12
SMAD3	GLIS3	0.0725247	1.17674e-09
ZNF486	GLIS3	0.0724536	1.5585e-14
KLF5	PLCG2	0.0724405	8.9662e-11
TEAD1	EGFR	-0.0724289	6.39337e-09
MEF2C	TENM3	0.0724142	2.07654e-11
TCF7L2	REPS2	0.0723335	2.16688e-16
FOS	RPSA	0.0723014	2.25899e-11
KLF6	SLC4A7	0.0722093	3.92877e-09
ZNF704	RASGRF2	0.0722074	4.17227e-12
PLAGL1	SOX5	0.0720437	5.15468e-13
CUX1	PPARG	0.0719186	1.77087e-15
THRB	PLCL2	0.071912	1.05905e-10
ZNF704	VPS13B	0.0718996	5.28182e-22
FOXO1	CRH	-0.0718466	7.90237e-11
KLF6	DENND4C	0.0717697	3.86444e-16
KLF6	TNFAIP3	0.0717658	2.76041e-19
ZNF704	LTBP1	0.0717311	1.44318e-15
FOS	UBC	0.0715642	2.28228e-11
ASCL2	FGFR1	0.0713969	2.67119e-16
MXI1	COL17A1	0.0712922	3.67622e-13
GATA3	CPED1	0.0712844	8.02724e-13
KLF6	SRGAP1	0.071235	2.03533e-13
IRF1	CDKN1C	0.0712213	1.56392e-13
TCF7L2	THRB	0.0710212	3.06855e-15
ASCL2	PLK2	0.0709412	1.46351e-17
PPARG	AFAP1	0.0708536	1.18726e-16
THRB	ARID3A	0.0708281	1.68213e-12
FOS	GAPDH	0.0708196	1.69028e-17
ZNF704	ANTXR1	0.0707961	3.95883e-09
ZNF704	ARHGAP10	0.07072	2.78168e-16
MLXIP	LINC02246	0.0706449	1.04209e-09
ASCL2	CITED2	0.0706446	1.29479e-15
ZNF704	HEG1	0.0705886	1.50593e-12
ZNF704	PALLD	0.0704678	2.03071e-12
KLF6	LGALS14	-0.0703127	3.1912e-12
ASCL2	PLA2G7	0.070295	6.35624e-16
FOXO1	RORA	0.0702584	8.73742e-09
KLF5	ITGB1	0.0702541	5.6615e-11
PLAGL1	TFPI2	0.0701989	1.49968e-11
ZNF486	COL4A1	0.0701745	1.97955e-11
BHLHE40	B2M	-0.0701245	3.47113e-11
ZNF704	PPARG	0.0701109	1.39462e-10
STAT2	ANTXR1	0.0700696	9.42983e-10
ZNF704	FOXJ3	0.069971	1.57205e-12
THRB	LIMA1	0.06992	6.98122e-19
MBNL2	MYO9B	0.0698574	2.11915e-16
MBNL2	C12orf75	0.0698045	2.96031e-15
KLF6	MORF4L1	0.069798	1.18509e-14
IRF9	B2M	-0.0697878	3.76881e-12
YBX1	AFF1	-0.0697743	1.75189e-13
ZNF704	UGDH	0.0697402	7.83179e-16
STAT1	TMSB10	0.0696694	8.61173e-13
ZNF704	OPHN1	-0.069625	7.90908e-14
CUX1	PTPRR	-0.0694611	2.10552e-11
STAT2	ACTN1	0.0694348	5.44595e-16
ASCL2	BRI3	0.0693453	2.79147e-12
RFX2	LINC02246	0.0692362	3.03409e-07
ELF4	TFPI	0.0692208	1.97641e-08
ZNF704	GPC3	-0.0691632	1.76677e-12
PBX4	CPED1	0.0690914	4.62811e-18
IRF1	RPLP0	0.0690774	1.92592e-18
FOS	PID1	-0.068958	2.48138e-13
ZNF704	EXT1	0.0689211	1.63033e-09
PPARG	KIF21A	0.0688419	1.59513e-09
STAT1	KRT7	0.068802	5.78373e-13
THRB	ITPR2	0.0687124	2.42005e-13
FOXJ3	PAPPA	0.0686484	3.50652e-12
KLF6	NEURL1	0.0685578	6.82907e-13
ASCL2	HSP90AB1	0.0684894	1.2994e-13
FOS	EBI3	0.0684741	3.07801e-07
ZNF704	TVP23C	0.0684117	4.78874e-14
KLF6	DAB2IP	0.0684022	3.43098e-15
RXRA	SLC4A7	0.0683799	4.55988e-13
FOS	FAU	0.0683598	6.26179e-15
ZBTB1	HSPG2	0.0683532	2.53111e-09
CUX1	PID1	0.0683444	3.34801e-09
ZNF486	EPSTI1	0.0682742	1.17536e-15
TCF7L2	PSG5	-0.068263	1.64966e-07
KLF6	FOS	0.068242	5.0006e-11
MECOM	DLGAP1	0.0681593	4.87739e-11
KLF5	ABCA1	0.0680536	2.70647e-17
STAT1	CTNND2	0.0679839	4.63373e-10
PLAGL1	EGFL6	0.0679557	2.77858e-17
FOS	RPL41	0.0679283	3.8757e-11
MBNL2	LINC00470	0.0679253	7.0054e-08
FOXO3	SERPINE2	-0.067882	4.81611e-12
THRB	PSG11	-0.0678598	3.7617e-07
TCF7L2	SVIL	0.0678507	5.47114e-19
SMAD3	MAST4	-0.0678043	1.67518e-18
CEBPD	CD36	0.0677778	5.05694e-17
SOX4	F11R	0.0677624	4.19692e-13
ASCL2	XAGE2	0.0676992	5.16022e-11
THRB	NAV1	0.0676945	1.78301e-13
THRB	FOS	0.0676695	7.61664e-12
ZNF704	TUSC3	-0.0673734	8.02863e-13
STAT2	CGA	-0.0673594	8.15054e-10
STAT3	AOC1	-0.0673502	2.10291e-05
THRB	PLCG2	0.067348	2.3318e-07
MECOM	SAMD12	0.0672335	2.53166e-12
KLF6	UBASH3B	0.067117	7.0322e-14
ZNF704	BCL2	-0.0670031	5.79711e-12
ZNF704	DAB2	-0.0669994	2.5454e-12
KLF5	HSPG2	0.066901	1.13794e-13
THRB	SPARC	-0.0668903	1.49223e-08
ZNF704	SEC24D	0.0668485	2.04975e-19
TEAD1	HERC4	0.0666615	1.96777e-11
GRHL1	EXOC6B	0.066642	2.30474e-12
IRF1	TIMP3	0.0665824	2.22445e-08
KLF6	RBFOX2	0.0665707	3.47789e-12
ZNF704	RND3	0.0665133	1.98159e-12
FOXN3	MYCNUT	0.0663876	1.42058e-08
KLF6	RPS24	-0.0663277	3.48678e-14
GRHL1	ITGB1	-0.0662503	2.22116e-11
ASCL2	SLIT2	0.066172	7.4617e-11
MLXIP	SERPINE2	0.0661059	4.14522e-09
MYCN	PLCG2	-0.0660717	6.32168e-10
MBNL2	FOCAD	0.0660653	2.99517e-16
ZNF704	ANKRD13A	0.0660365	3.93679e-15
TCF7L2	FAM13A	-0.0660356	9.90729e-14
THRB	RPL32	-0.0660108	2.49904e-12
ZNF704	ISM2	0.0659744	5.64623e-09
KLF6	ERRFI1	0.0659551	8.1719e-09
ZNF704	PDLIM5	0.0659278	4.26063e-10
STAT2	GNGT1	-0.0657906	1.01581e-11
ZNF704	SASH1	0.0657772	6.07757e-14
ZNF704	FAT1	0.0656458	1.22577e-11
FOXN3	FAU	-0.0655654	1.49062e-16
MECOM	PTPRQ	0.0654563	1.26317e-07
STAT1	MYOF	0.0654543	8.43768e-14
KLF5	BGN	0.0654269	1.18211e-13
ZNF704	PLA2G7	0.0653776	1.63771e-10
KLF6	EGLN3	0.06534	2.69791e-09
ASCL2	HMGB3	0.065329	2.93848e-15
ASCL2	EXTL3	0.0653228	8.75633e-11
STAT3	HIP1	0.0652623	1.32615e-13
GATA3	NAV1	0.0652214	6.52142e-13
SOX4	DAB2	-0.0651951	5.51491e-10
HES4	RASA1	-0.0651511	8.42003e-16
STAT1	CGA	0.0651399	3.28368e-08
GATA3	DDX60L	0.0651084	2.50924e-10
CUX1	BIN2	0.0649492	8.97023e-14
KLF8	TFPI2	-0.0649316	5.4171e-07
THRB	EHBP1	0.064822	8.3616e-15
TCF7L2	CORO6	0.064822	1.25558e-15
KLF6	FSTL1	0.0647937	8.38368e-18
ZNF486	PKP2	0.0645879	6.70861e-13
FOXO1	PSG3	-0.0645652	2.20447e-09
FOXJ3	KRT8	-0.0645604	6.45887e-13
FOXN3	MGLL	0.064464	9.6362e-17
ZNF704	TCF7L2	0.0644619	2.13543e-10
MLXIP	SERPINE1	0.0644514	8.20886e-13
MEF2C	MIR181A1HG	0.0644065	5.16265e-15
MYCN	KISS1	-0.0644024	3.6363e-08
GATA3	SHROOM3	0.0643709	1.27927e-09
ZNF704	SND1	0.0643545	1.18889e-16
MECOM	JAM2	0.0643428	1.57131e-17
ASCL2	CYP19A1	-0.0643187	2.39815e-10
THRB	FBXL17	0.064313	1.926e-11
KLF6	PLEKHA5	0.0642055	3.50524e-12
THRB	MAN2A1	0.0641998	2.12486e-16
CUX1	ADAMTS1	0.0641837	1.373e-13
TCF7L2	PHACTR2	-0.0641138	1.47162e-10
ASCL2	RHOU	0.0640231	5.40252e-13
GATA3	LUM	-0.0640108	3.11893e-07
TEAD1	CYP19A1	-0.0638807	8.11131e-10
FOS	ANGPT2	0.0638564	1.01195e-14
ZNF704	MAP4	0.0637759	1.02122e-10
KLF5	DENND4C	0.0637557	3.68659e-18
ZBTB1	NCOA2	0.0637352	1.00311e-10
ZNF704	MAN2A1	0.0636986	1.30243e-15
TEAD1	CDRT4	0.0636624	1.61018e-10
ZNF704	DDX17	0.0636585	2.01507e-11
GATA3	PALLD	0.0636538	1.63776e-12
FOXN3	PTK2	0.063652	4.13298e-13
KLF6	ADAM19	0.0636446	2.04974e-07
TEAD1	BIN2	0.0635592	3.16718e-14
FOS	PHLDA2	0.0635423	4.75038e-15
SOX4	NACA	0.0635358	1.12231e-19
FOS	TNKS2	0.063407	2.22714e-08
ZNF704	ZCCHC7	0.0633981	3.51522e-15
ZNF704	SEMA5A	0.0633969	1.96658e-11
STAT1	DCN	0.0633812	3.8566e-14
GATA3	HSD3B1	-0.0633732	0.000233824
TCF7L2	MAST4	-0.0632892	2.33234e-12
TCF7L2	PLEKHA6	-0.0632829	5.13181e-18
FOXO3	LINC02246	0.063254	2.44315e-11
TEAD1	LIFR	0.0632234	9.94954e-08
TCF7L2	KIF5B	-0.0632075	5.95601e-16
FOSL2	TENM3	-0.0631829	7.70206e-08
KLF6	GPR78	0.0631764	2.24922e-13
SMAD3	HIBADH	-0.0630818	4.45276e-12
REL	ITGA1	0.0630106	1.05156e-16
MNT	HSPG2	0.0630013	7.04229e-14
THRB	DIO2	0.0628798	1.09654e-10
KLF5	HTRA4	0.0628763	1.71372e-11
ZNF704	PLCG2	0.0628559	6.24916e-10
GATA3	GULP1	-0.0627728	2.16208e-08
STAT1	SERPINE1	0.0627385	4.00946e-11
CUX1	ITGA1	0.0626993	6.95951e-09
ZNF704	STXBP5	0.062699	4.57735e-18
FOXO1	EGFR	-0.0626881	6.54237e-10
GRHL1	PPARG	0.062666	8.36103e-14
ZNF486	ACTN1	0.0626547	1.90502e-11
KLF6	UGDH	0.0626424	3.43036e-14
HES4	CRIM1	-0.0625432	6.8896e-18
ZNF486	COL4A2	0.0625358	6.81001e-11
TCF7L2	PSG3	-0.062521	1.7551e-07
KLF6	RALBP1	0.0625051	5.87155e-10
KLF6	NOTCH2	0.0624498	1.00225e-09
HES4	ADAM12	-0.0624482	9.58215e-14
TCF7L2	IL2RB	0.0623688	2.90225e-11
KLF6	FBN1	0.0623495	1.01231e-06
RFX2	RPLP1	-0.0623195	1.9695e-11
ZNF432	PLPP3	-0.0622444	1.20687e-15
ZNF486	MAN1A2	-0.0622409	1.754e-12
THRB	MORF4L2	0.0622259	8.16901e-15
ASCL2	UBC	0.0619609	1.13514e-12
ZNF354A	EPHB2	0.0619089	3.16e-15
MBNL2	AP3B1	0.0619042	1.45937e-17
KLF6	IMMP2L	0.061888	4.08433e-09
ETS2	PID1	0.0618867	4.89644e-12
GATA3	ZFP36L1	0.0618764	7.01428e-15
ASCL2	ERRFI1	-0.0618407	4.24934e-12
ZNF486	TRIO	0.0618321	4.71432e-13
KLF6	LIN28B	0.0617894	8.52509e-11
FOXJ3	CREB5	0.0617723	6.33443e-11
RXRA	PLOD2	-0.0617594	1.34048e-15
ASCL2	UGCG	0.0616889	1.10756e-14
SOX4	HTRA4	0.0616359	8.20559e-10
TCF3	RPLP0	-0.0616108	9.77633e-12
ZNF704	ZFP36L1	0.0614962	9.29027e-18
ZNF432	EGFR	-0.0614787	3.18238e-13
ZNF704	C5orf17	0.0614764	5.21814e-12
ZNF704	NCALD	0.0614605	2.38014e-13
KLF5	IQGAP1	0.0614537	7.69706e-15
THRB	SND1	0.0614268	3.94807e-11
TCF7L1	NEBL	-0.0613793	1.12672e-09
ASCL2	RHOBTB3	-0.0612899	2.36352e-11
STAT1	COL4A1	0.061269	1.00275e-12
CUX1	SEC31A	0.0612387	2.89066e-16
STAT3	FAM3C	0.0611992	5.47565e-13
MECOM	MIR181A2HG	-0.0611854	8.4805e-06
ASCL2	LMAN1	0.0611657	2.08812e-16
ZNF704	EVA1A	0.0611472	3.56683e-17
ZNF704	KIF21A	0.0610855	1.50352e-17
KLF6	FMNL2	0.0610507	2.31878e-08
GATA3	SIPA1L2	0.0610241	2.34403e-13
FOXO1	LINC01091	-0.0609597	1.22218e-11
MYCN	FHOD3	0.0609015	1.27547e-16
ZNF704	PIK3R1	0.0608439	2.09153e-13
FOXJ3	SERPINE1	0.0608134	5.97584e-09
ZNF704	NECTIN3	-0.0606937	1.28412e-11
ZNF704	UHRF1BP1L	0.0606072	6.48149e-14
GRHL1	FUT8	0.06047	5.0284e-06
ZNF486	UBASH3B	0.0604413	1.83134e-12
ASCL2	LMAN2	0.0604238	2.63199e-15
KLF5	ITPR2	0.0604052	4.52572e-14
MECOM	LVRN	0.0602927	1.07452e-08
ETS2	PSG4	-0.0602728	1.17663e-07
STAT2	MIR924HG	-0.0602607	2.39328e-10
ZNF704	SLC25A37	0.0602502	7.6605e-10
ZNF704	PTK2B	0.0601976	2.19062e-17
FOXO1	GALM	-0.0601869	1.577e-08
ZNF704	P4HB	0.0601639	2.11852e-11
STAT3	LINC02614	0.0601333	2.10254e-15
ZNF704	RASA1	-0.0600827	2.0899e-10
FOXN3	TGM2	-0.059987	1.02908e-14
MYCN	PRKD3	0.0599411	4.1993e-14
THRB	S100A11	-0.0599408	2.0859e-09
ZNF704	UBE2K	0.0598184	7.24041e-14
FOXJ3	CLNK	0.0597601	4.07264e-08
TCF7L2	RERG	0.0597098	8.45418e-14
MEF2C	PSG3	0.0596785	3.30185e-11
KLF6	UGCG	0.0596501	1.33591e-11
ZNF704	COL27A1	0.0596193	1.79859e-08
SMAD3	FBN1	0.0595934	1.81987e-06
FOSL2	FBN2	-0.0595702	1.11803e-12
FOXO3	XAGE2	-0.0595408	2.80157e-11
FOXJ3	KCNMB2-AS1	0.059539	1.82827e-16
GRHL1	SPARC	-0.0595293	4.44532e-06
GRHL1	DIAPH2	0.0594909	2.37537e-13
SMAD3	UGCG	0.0594867	5.54331e-09
FOXJ3	PDCD4	0.0594504	2.08078e-13
STAT2	COL5A1	0.0594435	1.75471e-15
KLF6	AFF1	0.0594281	1.92211e-11
ZFP57	RPLP1	-0.0594265	1.94337e-15
THRB	CCNH	0.0594048	3.05768e-07
THRB	XIST	0.0593888	6.47648e-05
THRB	HLA-C	0.0593819	6.08708e-12
KLF6	UBE2D2	0.0593487	4.59805e-08
KLF6	CRIM1	0.0592886	5.9226e-09
ZNF704	DNAH11	0.0592856	2.24508e-11
FOS	IL1R2	0.0592726	1.86051e-12
FOXJ3	CUX1	0.0591589	4.94228e-15
STAT3	ITPR2	0.059157	8.10987e-14
ASCL2	MORF4L2	0.059118	1.0782e-13
FOXN3	PLAC8	0.0590807	7.1021e-20
KLF5	ADAMTS1	0.0590248	8.99082e-16
TEAD1	SH3TC2-DT	-0.0590048	4.33571e-17
GATA3	PTN	0.0589544	8.32529e-14
TEAD1	SH3TC2	-0.0589004	9.12255e-14
ZNF486	DEPDC1B	-0.0589001	1.65394e-12
IRF9	PLAC4	-0.058882	1.46379e-08
ZNF704	EPHB2	0.0588174	5.92526e-15
FOXN3	CD59	-0.0588128	3.8976e-13
FOS	CD63	0.0587561	4.13863e-13
RXRA	PHACTR2	-0.0587474	2.30686e-10
KLF5	PSG4	-0.0587147	9.48271e-11
FOXO1	MECOM	0.0586669	7.62029e-08
STAT2	STAT1	0.0586643	5.20668e-19
ZNF704	ZNF292	-0.058623	7.28236e-12
KLF6	QSOX1	0.0585943	3.49059e-12
RXRA	FBLN1	0.0585441	1.07318e-12
MLXIP	PSG4	-0.0585306	1.2974e-10
THRB	RPL18A	-0.0585294	6.24646e-10
ASCL2	LAMA2	0.0584711	7.03452e-09
THRB	MAN1A2	-0.0584562	4.36191e-11
ZNF704	DLEU1	0.058384	1.34215e-13
RXRA	DIO2	-0.0583495	5.34897e-12
ZNF486	RPL27A	-0.0583308	9.02861e-11
ZNF704	NEK10	0.0583276	2.05894e-16
ZNF704	CDK17	0.0583139	2.16243e-16
KLF6	ATP11A	0.0582884	4.29351e-17
FOS	PERP	0.0582534	1.25025e-11
HES4	NEAT1	-0.0581158	4.4806e-14
ZNF486	SERPINE2	0.0581091	4.61147e-09
FOS	FGFBP1	0.0580626	1.25029e-16
STAT1	COL4A2	0.0579657	1.01731e-14
SOX4	PLAC8	0.0579165	5.97529e-14
ZNF704	DEPDC1B	-0.0578574	3.66409e-09
THRB	RPLP1	-0.0578213	4.24211e-10
THRB	ADGRG6	-0.0577992	4.42842e-09
FOSL2	LAMA3	0.0577666	2.76018e-13
ZNF704	ADAMTS19	0.0577533	6.4489e-14
ZNF486	TSPAN9	0.0576506	1.87622e-15
THRB	SH3D19	0.0576423	1.32494e-19
THRB	GREB1L	0.0575496	1.39725e-13
ZNF704	DAW1	0.057542	3.27868e-18
FOXO1	LINC02246	-0.0575126	9.40034e-08
ZNF432	XYLT1	0.0574899	5.16946e-14
MXI1	SERPINE1	0.0574656	1.01035e-12
FOXN3	EGFR	0.057326	4.23726e-09
FOXN3	IFI6	0.0572844	8.99433e-07
ZNF704	AGPAT4	0.0572765	3.69867e-13
CEBPD	RPL13A	0.0571654	4.63927e-13
FOXO1	RPL32	0.0571598	2.77897e-10
STAT3	STAB2	-0.057101	1.90308e-12
THRB	AFAP1	0.0570459	4.71263e-11
THRB	ANKRD6	0.0569989	3.38858e-16
ASCL2	LIMA1	0.0569969	1.97445e-17
THRB	ZCCHC7	0.056946	1.01586e-12
KLF6	IL1RAPL2	-0.0569381	1.43561e-10
KLF10	ITM2B	0.0569267	7.41661e-13
KLF6	STXBP5	0.0569245	1.57148e-14
TCF7L2	THSD4	-0.0569089	8.64981e-17
ASCL2	DPP4	0.0569022	2.95879e-16
TCF7L2	CDK17	0.0568993	7.55719e-11
ZNF486	FOXN3	0.0568625	1.36555e-14
GATA3	FBN2	-0.056862	2.16236e-11
KLF6	ADAMTS1	0.0568348	8.88029e-12
FOXJ3	COMMD10	0.0568252	2.29084e-14
MYCN	LIN28B	0.0568082	3.83132e-11
MEF2C	RPS23	0.0567936	5.86585e-13
RXRA	NCOA2	-0.0567929	7.35517e-11
FOXN3	ZNF117	-0.0567927	2.51113e-09
ASCL2	TMED2	0.0567907	4.13149e-19
MXI1	ADAM12	0.0567782	3.45285e-14
GLIS3	STAG1	0.0567339	2.67064e-10
FOXJ3	RBMS1	0.0567228	3.60621e-15
CUX1	PTBP3	0.0566638	1.42307e-11
MYCN	DNM2	0.0566137	9.68504e-14
KLF5	KISS1	0.056606	1.86466e-06
ZNF354A	ITGA1	0.0565563	2.60471e-12
FOXO3	LINC00474	-0.0565421	1.75068e-12
MYCN	DNAH11	-0.0565122	1.54873e-11
KLF6	MIR4713HG	-0.0564848	8.15872e-11
MEF2C	TIMP3	0.0564569	0.000863963
STAT1	RPS24	0.0564477	8.84997e-14
MXI1	DNAH11	0.0564398	5.59057e-14
ZNF704	SLIT3	0.0563635	5.65243e-09
KLF6	PLXDC2	0.0563619	3.95109e-13
FOS	MIF	0.0563242	6.39476e-10
GATA3	SCFD1	0.0563162	1.24952e-11
PLAGL1	PAPPA	0.0562771	7.84201e-08
ASCL2	SCIN	-0.0562751	1.77938e-13
ZNF704	DOCK5	0.056272	2.13215e-07
FOSL2	NRIP1	0.0561879	1.15109e-09
FOSL2	DIO2	0.0561598	7.22427e-11
TEAD1	TNFAIP8	0.0561532	2.12679e-13
THRB	UBE2D2	-0.0561277	7.96994e-14
ZNF704	MAN1C1	-0.056096	1.28977e-11
ZNF486	S100P	-0.0560845	6.04762e-12
GLIS3	CUX1	0.0559942	5.50627e-14
ZNF704	CCN2	0.0559895	1.37055e-11
STAT1	ISG15	0.0559824	9.35571e-15
ZNF704	CHIC2	0.0559506	1.41992e-13
CUX1	COTL1	0.0559448	1.02397e-14
ASCL2	ARHGDIB	0.0558808	5.07542e-15
KLF6	NRK	-0.0558189	2.12282e-13
FOXN3	ANK3	-0.0557508	7.12343e-15
ZNF704	PHACTR2	-0.0557348	1.58855e-11
RUNX1	TNFSF10	-0.055717	0.000910708
ZNF486	SEMA6D	-0.0557005	8.00398e-10
SMAD3	GPR78	0.0556965	1.56273e-10
PPARG	IFI6	0.055677	1.51475e-06
MBNL2	CDC42SE2	0.0556742	2.75964e-12
SOX4	ITIH5	0.0556604	1.76773e-18
KLF6	PIK3R1	0.0556068	4.45748e-12
THRB	FSTL3	0.0555808	2.82961e-12
THRB	PSG4	-0.0555803	1.60435e-06
OSR2	TAC3	-0.0555534	8.27839e-12
GRHL1	RPL15	-0.055544	3.11427e-13
ZNF704	GATA3	0.0555426	4.41489e-08
FOXN3	BBOX1-AS1	0.0555306	1.03482e-15
ZNF486	MYH9	0.0555216	2.531e-15
ASCL2	CPM	0.0554924	1.40039e-15
PPARG	FMN1	0.0554753	4.65125e-12
FOS	RPS28	0.05543	9.10996e-14
ASCL2	MYDGF	0.0554201	1.20812e-15
ASCL2	MAN1A2	-0.0554027	6.60106e-10
STAT3	NEBL	-0.0553621	2.69423e-10
ZNF704	ZNF91	-0.0553328	7.51886e-10
PLAGL1	PLCB1	0.0553222	5.21387e-15
ZNF704	PDE10A	0.0552987	2.20649e-13
KLF5	VMP1	0.0552228	1.97029e-10
FOXN3	PTPRR	0.0551581	3.81836e-08
MXI1	HUNK	-0.0550918	7.58108e-16
KLF6	KISS1	0.055082	0.000642306
KLF5	MYH9	0.0550812	1.15225e-15
FOXO1	PSG1	-0.0550749	1.21463e-11
THRB	LUM	0.0550458	5.2312e-09
MYCN	CDK7	0.0550305	1.26008e-17
FOS	PTPRK	0.0550139	5.7986e-14
HES4	NOTUM	0.0549903	5.94007e-10
ZNF704	PABPC1	0.0549778	2.14424e-12
ZNF704	PRCP	0.0549463	5.85466e-13
KLF5	MAN1C1	-0.0549115	1.71293e-11
ELF4	S100A11	0.0548987	2.79814e-09
SOX4	ANKRD50	0.0548547	5.96918e-15
CUX1	ADAM10	0.054847	1.20428e-16
KLF6	SH3PXD2A	0.0548324	1.35816e-10
KLF5	CLIC4	0.0548255	2.44326e-17
MECOM	CALD1	-0.0548209	2.04245e-17
MXI1	PLCL2	0.0547648	5.31924e-14
ZNF704	QSOX1	0.0547421	9.02379e-11
ZNF704	WIPI1	0.0547325	7.43016e-16
KLF8	ADAM12	-0.0547312	2.52044e-12
KLF8	S100P	-0.0547281	4.65807e-14
THRB	MAN1C1	-0.0547194	1.17612e-09
TEAD1	HPCAL1	0.0546891	3.9619e-16
STAT3	CUX1	0.0546857	1.50314e-15
KLF6	SSH2	0.0545939	1.38025e-11
ZNF704	GMDS	0.0545124	1.10339e-15
FOSL2	KRT18	0.0545114	7.54252e-13
ASCL2	EEF1B2	0.0545005	8.95649e-13
GLIS3	TBCK	0.054473	1.74913e-11
SOX4	GPR78	0.0544131	3.45419e-11
ZNF704	SESTD1	0.054309	4.53343e-13
PPARG	LGALS3BP	-0.054296	1.34633e-06
KLF5	LTBP1	0.054271	2.00755e-15
KLF6	TBC1D5	0.0542329	3.78495e-14
ZNF704	ANKRD6	0.05422	1.27882e-11
GATA3	ANK3	-0.0542029	6.75022e-15
TCF7L2	GRB2	0.0541672	3.20173e-10
ZNF486	SH3BP5	0.0541572	1.21373e-09
RXRA	PAPPA	0.0541563	1.5923e-10
ZNF704	UGGT2	0.0541248	1.50421e-17
THRB	PPP1R12B	0.054055	7.73638e-12
ASCL2	CERCAM	0.054018	1.58432e-14
ZNF704	EHBP1	0.0540092	1.26403e-10
ZNF704	PPIB	0.0539752	1.90985e-12
ZNF432	CDKN1C	-0.0539376	3.73183e-11
FOXJ3	TMC1	0.0539036	1.1674e-08
ZNF704	RHOU	0.0538919	5.82984e-09
ASCL2	RASGRF2	0.0538651	4.93471e-11
REL	MAML2	-0.0538629	2.65889e-11
GRHL1	RPL3	-0.0538591	2.40914e-12
KLF6	SLCO2A1	0.0538463	4.17329e-13
ZNF704	NTN4	0.0537016	2.13966e-16
ASCL2	S100A6	0.0536621	1.67457e-13
MXI1	NEURL1	0.0536613	6.62507e-16
KLF6	SYN3	0.053654	4.92651e-09
KLF5	CDKN1C	0.0536367	7.02703e-05
KLF6	LGALS3	0.0536134	1.00436e-05
ZNF704	PITPNC1	0.053589	2.2115e-15
THRB	SLC10A7	0.0535711	7.5167e-10
ZNF486	ZNF704	0.0535682	1.09022e-07
ZNF704	TNKS2	0.0535625	9.01984e-10
ZNF704	PCSK5	0.0534594	2.39121e-13
FOXO3	CYP19A1	-0.053453	1.19379e-11
KLF5	CTIF	0.0534187	1.30849e-14
GATA3	SLCO2A1	0.0534122	2.66407e-12
MBNL2	GRK3	0.0534113	3.01813e-14
ZNF486	RAB8B	0.0533882	1.05698e-14
THRB	CHIC2	0.0533091	7.66675e-16
ASCL2	MAST4	-0.0532884	8.08304e-09
CUX1	FAM13A	-0.0532685	3.10139e-08
KLF5	IL6ST	0.0532427	1.40732e-11
KLF6	SEMA5A	0.0532276	5.18018e-11
FOXN3	IL2RB	0.0531948	4.80902e-13
MLXIP	MSI2	0.0531879	5.88075e-15
CREB3	KISS1	-0.0531756	7.73791e-12
ARNT2	PSG11	-0.0531438	3.87196e-13
MYCN	AFAP1	0.0531132	1.07529e-16
ZNF354A	CYP19A1	-0.0530997	3.16344e-09
FOXN3	RPL21	-0.0530613	8.38557e-13
TEAD1	CSF2RB	0.053017	1.49761e-15
KLF10	SERPINE1	0.0530125	6.04023e-13
KLF6	RBBP6	-0.0530109	9.2878e-14
FOXJ3	SRGAP2	0.0530043	1.53887e-12
ZFP57	MBNL2	0.052995	5.98937e-07
FOXO1	LINC01541	0.0529883	0.000205418
STAT3	LIN28B	0.0529593	1.00035e-12
ZNF704	CRIM1	-0.0528291	9.93889e-08
RUNX1	ANXA2	0.0527578	1.17933e-10
MYCN	GRB2	0.0527299	2.95174e-18
FOSL2	TUSC3	-0.0527166	4.38858e-12
ZNF704	MYO9A	-0.0527051	3.25796e-12
KLF6	TRIO	0.0526894	3.78647e-10
ZNF704	DOCK7	0.0526576	7.65877e-17
KLF5	TEAD1	0.052643	1.07001e-14
THRB	LDLR	0.052626	1.42955e-13
ZNF704	NUFIP2	-0.0525583	1.18037e-12
MXI1	IMMP2L	0.0525072	7.39716e-15
THRB	PTK2	0.0524964	3.81507e-11
RUNX1	FGD4	0.052481	4.97877e-15
ZNF704	FBXL17	0.0524558	1.45061e-09
KLF5	PSAP	0.0524549	4.80912e-15
ZNF704	ARL15	0.0524437	1.09193e-05
FOXN3	INPP5B	0.0524356	8.2187e-18
SMAD3	GRAMD2B	-0.052421	3.09423e-18
MYCN	TET3	0.0523977	6.28159e-20
KLF5	FER	0.0523936	3.74297e-12
FOXN3	ANTXR1	0.0523873	4.26863e-10
ASCL2	TPT1	0.0523797	6.38981e-17
STAT1	PARP14	0.0523498	1.87128e-18
KLF8	RPL5	-0.0523336	1.49916e-13
RXRA	IL6ST	0.0523224	2.33061e-11
MBNL2	SRRM2	0.0522985	1.08126e-13
SMAD3	SLIT2	0.0522826	7.08322e-09
FOXJ3	ZNF117	0.0522689	2.68349e-09
ZNF432	BGN	-0.0522648	1.66119e-16
ELF4	ARPC2	0.0522596	3.08794e-15
GRHL1	HEXB	-0.0522454	4.62548e-11
FOXN3	CREB5	0.0522407	7.93601e-12
KLF6	ELL2	0.0522305	1.88325e-15
KLF5	SLC7A1	0.0521876	2.0892e-15
ZNF432	VGLL3	-0.05216	6.78673e-10
TCF7L1	CHRM5	0.0521565	2.87438e-16
MECOM	ZFP36L1	0.0521384	4.38009e-17
FOXN3	ZNF106	0.0520778	2.52652e-17
GRHL1	TNFSF10	-0.0520566	5.71335e-08
KLF5	ACTN1	0.05203	2.94681e-10
FOXN3	HPCAL1	0.0520224	4.11001e-16
KLF5	GLS	0.0520151	1.62106e-16
SMAD3	SPP1	-0.0520014	3.56604e-11
MYCN	APBB2	-0.0520009	8.92749e-16
ZNF704	RYBP	-0.0519626	4.36693e-13
KLF6	FNBP1	0.0519578	1.81747e-16
FOXO1	PIP5K1B	-0.0519352	4.0287e-15
TCF7L2	BAZ2B	-0.0519091	4.16306e-10
ZNF704	FBXO32	0.051889	7.04897e-14
MEF2C	GNGT1	0.0518867	1.46199e-10
FOS	JPT1	0.0518524	1.55947e-14
ZNF704	MSI2	0.0518471	7.30922e-15
ZNF704	LINC01194	0.0518332	3.68168e-09
FOXN3	ERVW-1	-0.0518159	8.84599e-14
ASCL2	TGM2	-0.0518149	6.51744e-15
CEBPD	CLNK	0.051806	1.06121e-14
ZNF704	GULP1	-0.051796	1.23545e-08
ZNF704	GRHL1	0.0517944	1.2337e-09
MECOM	TXNIP	0.0517746	1.27758e-09
ASCL2	LYN	0.0517643	9.23823e-10
FOS	ANXA2	0.0517369	3.13149e-13
TEAD1	LNPEP	-0.0517367	2.76976e-13
FOXO1	ITM2B	-0.0517151	4.34441e-06
GATA3	DIO2	0.0517075	4.10285e-08
KLF6	LYN	0.0517019	1.02852e-11
ARNT2	CDKN1C	0.0516784	5.61508e-08
CUX1	PALM2-AKAP2	0.0516059	8.87271e-15
FOSL2	CCN1	0.0515645	1.58089e-10
GRHL1	BCAR4	0.0515565	1.5024e-11
KLF6	REPS2	0.0515361	9.98824e-14
CUX1	RPL19	-0.0515221	1.48191e-08
ZFP57	TFPI2	0.0515156	2.76785e-08
STAT1	LVRN	0.0514943	8.19595e-10
KLF6	JPT2	0.0514859	1.27635e-13
FOXN3	SIPA1L2	-0.0514379	1.66996e-07
ZNF704	PCNX1	0.051437	3.73496e-13
STAT1	GCM1	0.0514178	8.73504e-05
ZNF704	RHOBTB1	-0.0514107	1.02765e-13
PPARG	PRKAG2	0.051391	8.677e-16
ZNF432	EGLN3	0.0513842	4.27205e-13
RUNX1	ROR1	0.0513323	2.62669e-16
ZNF432	CRH	0.0512828	4.81018e-12
FOXJ3	ANXA2	-0.0512816	2.44228e-12
TCF7L2	CTSL	0.0512603	4.04257e-07
HES4	IMMP2L	-0.0512411	2.7727e-15
ZNF486	HIP1	0.0512292	2.22673e-10
SMAD3	LINC00456	-0.0511651	2.52371e-15
KLF5	PABPC1	0.0511567	5.64194e-17
TEAD1	GFOD1	0.0511511	1.68232e-16
ZNF432	MICAL3	0.0511361	4.6885e-14
ASCL2	IPO9-AS1	0.0511291	6.43665e-11
FOXN3	HIVEP3	0.0510759	1.65894e-13
TCF7L1	PLCL2	-0.0510739	6.46314e-10
SOX4	SDC4	0.0510245	3.25872e-18
KLF6	FHOD3	0.051021	1.96044e-11
FOXO1	NHSL1	-0.0510159	1.57192e-14
RUNX1	BAIAP2L1	0.0510126	1.19448e-14
ASCL2	REPS2	0.0510029	1.79715e-14
FOXJ3	TFPI2	0.0509793	9.76472e-05
MXI1	DOCK5	0.0509226	1.95067e-15
MXI1	SERPINE2	0.0509105	1.20584e-11
STAT2	CDKAL1	-0.0508901	1.9345e-14
ZNF704	CLIP1	-0.0508327	1.48557e-12
FOXO1	MBNL1	0.0508215	6.06101e-09
GATA3	CCSER1	0.0508198	1.06529e-08
ZNF704	RPL28	0.050803	5.1573e-08
ZNF704	CDC42SE2	0.0507986	1.40177e-11
FOXN3	MME	0.0507861	2.53197e-15
FOXO1	XIST	-0.0507535	0.000369624
ZNF704	FRYL	0.0507215	1.2472e-11
FOXN3	SPTLC3	-0.0507028	9.30059e-15
STAT1	PALLD	0.050697	2.35583e-10
ASCL2	ARID3A	0.0506121	6.64057e-15
MECOM	C4orf19	-0.0505722	1.02472e-13
SMAD3	PRKAG2	0.0505663	3.56852e-12
KLF5	TRIO	0.0505485	2.97458e-12
ASCL2	FBXO32	0.0505032	2.84999e-15
ASCL2	PDZRN4	0.0504577	2.34023e-12
TEAD1	LINC00456	0.0504574	8.7304e-10
ZNF704	LPP	0.0504452	8.94884e-16
MXI1	HSPG2	-0.050425	1.80894e-09
KLF6	SLC7A1	0.0504103	3.8861e-11
ZNF704	PID1	0.0504018	2.89733e-12
FOXN3	GFOD1	0.0503881	4.18877e-17
ETS2	RPL37	-0.0503768	3.01383e-13
PPARG	FAT1	0.050353	2.47123e-10
KLF6	FTX	0.0503454	1.51424e-08
ZNF704	SYNE1	0.0503209	6.83329e-17
KLF6	FGFR1	0.0503135	1.9355e-10
MYCN	FAM13A	-0.0502978	3.3227e-13
THRB	KIF21A	0.0502767	7.45418e-10
TBX1	HTRA4	-0.0502722	9.95088e-13
ZNF704	KCNJ15	0.0502566	8.29828e-15
ASCL2	PLAC8	0.0502505	2.4297e-13
TCF7L2	BMPR2	0.0502002	2.21598e-12
ELF4	ADGRG6	-0.0501683	2.95393e-12
KLF5	HNRNPU	0.0501604	2.55037e-16
ZNF486	THSD7A	-0.0501549	9.48784e-11
ZNF704	FSTL3	0.0501458	5.20543e-13
KLF5	FNDC3B	0.0500683	2.05991e-13
KLF10	SLIT2	-0.0500402	5.71896e-14
ETS2	RPS18	-0.0500253	3.89958e-12
FOXO1	SLC6A2	-0.0500166	1.32432e-11
FOSL2	AUTS2	-0.0499715	1.88625e-13
IRF3	FN1	0.0499202	7.15011e-08
ZNF704	SLC2A13	0.0499034	4.66311e-14
FOXJ3	ODAPH	-0.0498555	1.91222e-16
TEAD1	TJP1	0.0498428	5.83939e-18
TCF7L1	MEG3	0.0497819	5.68655e-08
KLF6	PAPPA	0.0497683	5.10873e-07
MLXIP	RAP2C-AS1	0.0497302	5.05394e-13
MECOM	ZBTB20	0.0497216	2.49697e-15
GLIS3	ACTB	-0.0496596	7.68803e-12
ZNF486	LINC00511	0.0496468	8.71166e-11
RFX2	CCNH	0.0496166	3.00946e-09
KLF5	NFAT5	0.0496029	4.90311e-14
ZNF486	ZFAT	-0.0495802	9.12066e-16
THRB	FNDC3A	-0.0495735	7.10196e-14
MXI1	SLIT3	0.0495618	9.54199e-16
MBNL2	FAT2	0.0495551	1.86653e-14
FOS	RPL6	0.0495509	6.44352e-13
GATA6	SHROOM3	0.0495418	1.03112e-18
ZNF704	TMEM263	0.0495387	1.56281e-18
KLF6	ISM2	0.049501	2.22771e-13
KLF6	SNX9	0.0494622	2.10376e-11
TCF7L2	SLC43A2	-0.0494479	3.77926e-16
FOXN3	FRMD4A	0.0494173	4.08723e-16
ASCL2	HIP1	0.0494103	1.51004e-12
FOXO1	CPM	-0.0494034	1.60828e-10
THRB	KSR1	0.0494018	8.4459e-16
TEAD1	NCALD	0.0493422	2.04724e-14
SOX4	CHODL	-0.049342	1.53154e-14
STAT3	GBF1	0.0493384	6.09334e-16
KLF5	MIR4713HG	0.049326	1.38568e-08
PPARG	CASC15	0.0492517	2.42337e-11
ZNF704	PHLDB2	0.0492083	2.70165e-15
PPARG	ACER3	-0.0491628	2.18023e-12
MECOM	MBNL1	0.0491338	1.52045e-09
ZNF704	CHST11	0.0490841	2.51467e-08
GRHL1	RPL7	-0.0490806	1.05749e-08
KLF5	SLC12A8	0.0490593	2.25943e-09
ZNF704	KLF6	0.0490318	7.67471e-13
ZNF704	MPZL1	0.0490069	7.78112e-13
FOS	LINC01090	-0.0490047	7.20982e-15
PPARG	MLLT10	0.0489923	8.10863e-13
PPARG	HOPX	-0.0489878	1.67396e-11
CUX1	CSF2RB	0.0489694	1.3116e-11
KLF5	EDNRB	0.0489356	1.1953e-15
TCF7L2	DGKI	-0.0489298	1.99102e-14
MYCN	FMNL2	-0.048912	1.37411e-12
ZNF704	UGCG	0.0488953	8.84033e-09
STAT1	DSP	0.0488889	2.34296e-11
MECOM	RPTOR	-0.0488772	2.55241e-14
RFX2	SYN3	0.0488679	2.86593e-12
TEAD1	DAPP1	0.0488661	1.07958e-11
MEF2C	RPLP0	0.0488472	3.87808e-15
TCF7L2	BCAS3	0.0488451	1.66549e-10
KLF8	IGFBP3	-0.0488442	1.72594e-14
OSR2	TNFSF10	-0.04883	4.78344e-06
ZNF704	MICAL3	0.0488204	4.51982e-09
ZNF704	YEATS2	0.0488096	2.59532e-15
THRB	RAP2C-AS1	0.0488014	1.40057e-06
MBNL2	DENND2A	0.0487969	5.2035e-08
MXI1	REPS2	0.0487829	5.28599e-13
ZNF704	PTK2	0.0487713	9.24737e-11
ZNF486	SUGCT	0.0487502	1.91407e-11
STAT1	CYP19A1	-0.0487456	5.41093e-08
MLXIP	SLC12A8	0.0487424	2.22777e-15
PPARG	COL5A1	-0.048742	4.23088e-13
HES4	HTRA4	0.0487147	1.2188e-13
FOXO3	DIO2	0.0486945	4.70146e-10
PLAGL1	EXT1	0.0486877	5.68007e-14
FOS	AADACL3	0.0486223	9.6216e-14
FOXN3	GRAMD2B	-0.0485956	2.6374e-13
STAT3	RPL10	-0.0485723	1.01584e-07
ZNF704	PBX4	0.0485686	7.3548e-16
PPARG	SLAIN2	-0.0485447	1.12912e-14
FOXJ3	GRHL2	0.0485383	4.10268e-08
ZNF704	DAP	0.0484785	1.30425e-14
STAT3	RPS14	-0.0484713	1.53126e-14
THRB	MAML3	0.0484568	8.87046e-08
ZNF704	RBBP6	-0.0484222	5.78848e-15
STAT1	FTH1	0.0484191	2.37582e-13
TEAD1	PCCA	0.0483042	2.68849e-13
ZNF704	SHANK2	-0.0482647	5.58827e-12
STAT1	APOL6	0.0482592	8.26755e-14
KLF5	MYH10	0.0482591	1.46419e-11
THRB	UBE2Q2	0.0482574	2.10864e-14
PLAGL1	SETBP1	0.0482028	2.01916e-23
RFX2	SERPINE1	0.0481848	7.26177e-16
KLF10	PDIA3	0.0481668	2.09038e-16
TCF7L2	MIR924HG	0.0481236	1.6901e-07
ASCL2	MIF	0.0480885	3.95328e-12
STAT1	HLA-C	0.048079	2.8017e-10
MYCN	COL17A1	-0.048069	1.6306e-09
KLF6	TVP23C	0.0480271	1.28129e-09
CUX1	COX4I1	-0.0480221	4.31766e-13
KLF6	RPS9	-0.0480167	2.61456e-11
MECOM	F13A1	-0.0480138	1.60448e-09
ZNF704	CGNL1	0.0479049	4.30652e-14
GRHL1	ST5	-0.047895	1.92913e-15
MYCN	MSI2	-0.0478423	5.58824e-13
ZNF704	MGAT4A	0.0478064	6.15169e-16
KLF5	HLTF	0.0478016	1.2361e-15
MYCN	EPAS1	0.0478005	1.27229e-13
KLF5	BAIAP2L1	0.0477622	1.75354e-11
MXI1	FSTL3	0.0477489	1.47884e-10
SMAD3	NAV2	0.0477405	5.03474e-13
ZNF486	UBL3	0.0477222	6.64585e-14
RUNX1	PBX1	-0.0477168	1.36896e-08
TCF7L2	WWTR1	0.0477128	1.04732e-11
TEAD1	PTK2B	0.0476994	6.34379e-13
FOS	HSP90AB1	0.0476965	1.10064e-10
ZNF704	LIFR	0.047607	1.43797e-10
KLF5	CRIM1	0.0475893	1.10775e-07
ZNF704	LRRC8D	0.0475692	2.11438e-14
THRB	ITGB1	0.0475392	2.35525e-07
TEAD1	CMIP	0.0474477	9.90692e-12
KLF5	TNFAIP8	0.0474137	2.56454e-16
MYCN	TPP2	0.0473912	5.29733e-10
ZNF704	CUX1	0.0473791	5.61906e-09
ZNF704	SSR3	0.0473383	2.23873e-16
PLAGL1	ASAP1	0.0473344	4.53246e-14
ZNF486	LVRN	0.0473261	2.11577e-09
ELF4	TMBIM6	0.0473221	2.18494e-13
THRB	LRRFIP1	0.0473173	1.39922e-16
ZNF704	PCSK6	0.0472974	7.69235e-09
MYCN	KIF26B	-0.0472906	2.83925e-14
CEBPD	FBN2	-0.0472891	5.59917e-12
KLF6	SDK1	-0.0472796	2.6807e-09
MYCN	PLEKHA5	-0.0472741	8.99757e-17
THRB	CMTM4	0.0472597	4.2953e-17
FOXO3	GALM	0.0471599	5.91442e-12
ZNF704	RASSF8	0.0471439	5.3764e-12
TCF7L2	FAM155A	-0.0471318	1.36292e-08
KLF6	CORO6	0.0471241	5.52027e-13
ZNF704	MAN1A2	-0.0471148	1.9169e-09
ZNF704	COL4A1	0.04711	8.79575e-14
KLF6	RASSF8	0.0470957	1.435e-10
KLF6	THRB	0.0470836	5.0879e-16
GRHL1	RPL37	-0.0470451	8.50957e-11
STAT2	GRIP1	-0.0470382	2.90896e-07
CEBPD	GCM1	0.0470346	1.24256e-10
ZNF704	ATXN1	0.0470246	6.36801e-15
ASCL2	RPL6	0.0469177	4.14079e-16
FOS	MYH10	-0.0468964	6.16455e-12
ZNF704	VCL	0.0468923	1.9942e-17
ZNF704	PHF14	0.0468906	8.22638e-11
GATA3	PLAC8	0.0468821	1.97735e-14
RXRA	MIR4713HG	-0.0468524	8.00784e-10
RFX2	EGLN3	0.0468258	8.91062e-15
ZNF486	BPGM	-0.046818	5.16237e-13
MYCN	MME	-0.0467834	4.05191e-16
PPARG	EIF4G2	-0.0467732	7.09761e-16
ZNF704	FOS	0.0467187	2.61385e-12
OSR2	RPL27A	0.0467118	2.87305e-15
ZNF704	AFAP1	0.0466842	4.2592e-14
KLF6	DEPTOR	0.0466837	2.85194e-07
THRB	XYLT1	0.0466729	1.25234e-11
FOXN3	ANKS1A	0.046636	2.38895e-17
FOXN3	ELMO1	-0.0466097	1.09274e-12
PPARG	FGD4	-0.046596	3.78611e-12
TEAD1	CDKAL1	0.0465276	1.12602e-11
PPARG	S100A9	-0.0465048	1.98049e-09
ASCL2	TGFBR3	-0.0464182	3.5706e-11
SOX4	CKAP4	0.0464022	1.64755e-13
IRF1	FBN1	0.0463957	1.48292e-11
FOS	XYLT1	-0.0463682	7.2634e-14
KLF5	COL4A2	0.0463658	5.90307e-11
ZNF704	ZFAND3	0.0463489	1.477e-07
FOXJ3	GPRC5A	-0.0463489	8.99033e-13
SMAD3	ANKS1B	0.046328	1.41494e-16
HES4	MAN1A2	-0.0463105	9.31644e-10
MYCN	FBN2	-0.0462992	2.60924e-10
KLF5	RALBP1	0.0462916	2.4801e-11
STAT1	EPSTI1	0.0462611	5.06362e-11
ETS2	JAM2	0.046256	3.5473e-16
THRB	NCOA2	0.0462332	0.000130099
KLF5	MALAT1	0.0462275	2.83958e-09
KLF6	EXOC4	0.0462238	1.17084e-06
ZNF704	ABI3BP	-0.0461816	1.47357e-11
MEF2C	TIMP2	0.0461356	2.50731e-15
ZNF486	RPLP0	-0.0461353	1.25488e-08
TCF7L2	SVEP1	-0.0461301	8.06614e-09
THRB	SVEP1	-0.0461264	1.08132e-12
FOXO3	RPS26	-0.0460849	4.53358e-17
STAT3	MCAM	0.0460761	2.89837e-13
MBNL2	PARD3	0.0460718	2.0332e-13
KLF6	ZFAT	-0.046071	5.65631e-12
PPARG	FILNC1	0.0460635	9.73261e-16
MECOM	ADAMTS6	0.0460592	1.80314e-09
ZNF704	ADM	0.0460495	1.39073e-11
CREB3	IFI6	0.0460289	4.05027e-12
MYCN	LINC02246	0.0460167	4.63927e-05
ZNF704	SLCO2A1	0.0460015	2.93292e-10
KLF6	NAV1	0.0459618	2.77964e-14
MYCN	C5orf46	-0.0459392	9.99697e-16
ASCL2	SERBP1	0.0459251	6.44655e-15
TCF7L2	CHRM5	0.0458929	2.51145e-11
MLXIP	CTIF	0.0458695	1.8125e-14
FOS	CSF2RB	0.0458647	4.86587e-14
KLF6	TNKS2	0.045849	2.77364e-07
THRB	SCIN	-0.0458433	4.38195e-08
TCF7L2	KCNJ15	-0.0457999	1.69996e-11
ZNF486	RPS12	-0.045761	3.25138e-09
STAT1	KRT8	0.0457355	5.83861e-15
FOSL2	TLN2	0.0457321	8.24677e-11
KLF5	PHLDB2	0.0457174	8.47614e-13
THRB	HPSE2	0.0457146	9.75951e-09
ZNF704	RPL13A	0.045701	3.11666e-08
OSR2	SULF2	0.0456816	2.41907e-22
FOXN3	MECOM	0.0456789	2.55233e-09
FOS	HNRNPA1	0.0456382	1.81007e-13
ZNF704	PTPRG	0.0456271	2.63465e-12
MECOM	LINC01090	-0.0456226	3.54262e-11
FOS	SERPING1	0.0456168	1.23782e-14
ZNF486	LPCAT1	0.0455667	3.86681e-18
STAT3	PLCG2	0.0455413	1.71413e-06
KLF5	FBN1	0.0455069	4.38351e-09
ZNF704	RBMS1	-0.0455058	1.80606e-13
THRB	FBLN1	-0.0454929	1.54398e-06
GRHL1	ANXA4	0.0454919	2.90317e-13
GRHL1	EDNRB	-0.0454714	5.7349e-14
KLF6	C20orf194	0.0454445	4.85278e-15
KLF5	SCFD1	0.0454257	1.82586e-16
SNAI1	RPLP0	0.0454019	5.1381e-20
BHLHE40	LINC02246	0.0453976	1.76897e-06
IRF9	RPS12	-0.0453827	4.53958e-12
ZFP57	CDKN1C	-0.045358	4.17974e-11
MYCN	RHOBTB3	-0.0453542	1.98084e-12
KLF6	KIAA1211L	0.0453504	3.85965e-16
SMAD3	PLAC8	0.0453271	1.06639e-17
ZFP57	RPL10	-0.0453222	2.69381e-15
KLF5	RASA1	0.0453062	1.41662e-12
MECOM	LINC02532	0.0453022	3.34903e-05
REL	SMAD3	0.0452948	1.53501e-13
ETS2	RABGAP1L	0.0452905	9.64937e-15
FOXO1	IGFBP5	0.0452614	9.02025e-10
IRF1	LUM	0.0452546	8.4521e-11
ASCL2	PTPRG	0.0452335	7.45589e-18
KLF5	RAPGEF2	0.0452073	8.62142e-16
FOXO1	MAST4	0.0452004	2.67217e-12
BHLHE40	PLCL2	0.0451924	1.05992e-13
ZNF432	PLCL2	0.0451859	1.62199e-12
THRB	LVRN	0.0451594	4.1596e-09
RXRA	SMAD3	0.0451515	5.78572e-17
KLF6	HLA-C	0.0451429	4.17396e-07
RXRA	PTMA	-0.0451217	7.08007e-12
MBNL2	THRB	0.0451064	1.01736e-15
ELK3	GTF2I	0.0450762	2.45664e-15
STAT1	RICTOR	-0.0450657	1.88012e-16
PLAGL1	PDZRN3	0.0450521	2.74434e-11
ZFP57	ERRFI1	0.0450407	5.90618e-13
KLF5	TTC3	0.0450304	5.86605e-13
FOS	RPL18	0.0449694	9.37583e-16
KLF6	RAB2A	0.0449576	1.54313e-10
MYCN	AUTS2	-0.044948	7.3012e-10
ZNF704	RACK1	0.0449449	7.13968e-11
STAT1	LIN28B	0.0449231	1.01603e-13
KLF5	SLC25A37	0.0449115	4.46609e-15
MYCN	SCFD2	0.0448995	2.77371e-17
FOXO3	AOC1	-0.0448873	0.000394658
THRB	TET3	0.0448783	7.74452e-16
RFX2	NEURL1	0.0448631	2.87052e-11
ZNF704	DDX60L	0.0448622	2.39365e-08
ASCL2	UBE2D2	-0.0448545	5.10994e-14
ZNF704	USP53	-0.0448165	1.2127e-11
KLF6	MME	-0.0448132	4.8396e-12
THRB	DENND4C	0.0448007	3.70537e-13
FOXO3	ISG15	-0.0447987	2.36234e-16
RXRA	LINC00470	-0.0447648	5.93785e-17
THRB	GRIP1	0.0447354	6.77993e-07
KLF8	FTH1	-0.0446822	1.24666e-11
TCF7L2	C12orf75	0.04468	1.07571e-08
THRB	TMCC1	0.0446784	3.20872e-15
THRB	PRRC2B	0.0446724	6.63453e-06
MEF2C	PSG5	0.0446516	8.50869e-11
MLXIP	PTN	0.0446401	1.46335e-12
FOSL2	ANK3	-0.0446341	7.21519e-18
THRB	RPL34	-0.0446087	1.69254e-10
MYCN	TNS4	-0.0446074	2.87306e-13
KLF5	ANTXR1	0.044601	6.7403e-09
FOXN3	TGFB2	0.0445931	3.14108e-10
ZNF704	GNAQ	0.0445832	1.43724e-08
ZNF704	COP1	0.0445546	1.6047e-12
FOSL2	STAT5B	-0.0445482	2.14205e-12
THRB	COL27A1	0.0445332	5.94376e-08
ELF4	PPIB	0.0445249	7.08902e-14
THRB	NEAT1	-0.0445241	2.74996e-07
ZNF704	GOLGA4	0.0445214	1.99898e-11
THRB	MME	0.0445009	1.92868e-12
FOS	RPL23A	0.0444729	1.34224e-13
RFX2	FBN1	0.0444332	2.25088e-10
FOXN3	SNAP23	0.0444131	1.39427e-11
ZNF432	GATA3	0.0444067	3.58758e-15
MEF2C	COL1A1	0.0444051	5.58118e-13
PPARG	PAG1	0.0443171	9.48992e-07
TEAD1	GRAMD2B	-0.0443006	9.98913e-10
ZNF704	RPS6KC1	0.044299	7.51671e-20
KLF5	PDIA3	0.0442896	2.6547e-08
STAT1	IFITM3	0.0442844	3.87219e-11
ASCL2	PCYOX1	0.0442561	8.85978e-18
TCF7L2	ANTXR2	0.0442526	1.29442e-16
MBNL2	RPS12	-0.0442177	2.36211e-05
THRB	CSF3R	-0.0442115	2.59928e-07
ZNF704	TMED3	0.0441875	2.46485e-14
STAT3	RBM47	0.0440984	6.18701e-15
FOS	TRA2A	-0.0440934	2.63754e-15
KLF8	DOCK5	0.0440857	1.99721e-11
FOS	RAI14	-0.0440608	5.39813e-14
KLF6	GNAQ	0.0440464	7.61629e-10
KLF6	TRIM5	-0.0440322	1.51515e-12
MECOM	TRIP11	-0.0440112	3.35626e-11
CEBPD	RPS11	0.0440096	9.85282e-12
MXI1	SLC35A3	0.0439954	5.37162e-15
FOXJ3	DLEU1	-0.043989	1.13884e-10
KLF6	SLC25A37	0.0439757	2.88849e-07
ZNF704	ATRN	0.0439617	1.23489e-16
KLF6	PCSK6	0.043959	4.64282e-11
SOX4	RPL23	0.0439538	1.90135e-12
PLAGL1	RBMS1	0.0439303	8.11804e-15
MXI1	IGFBP3	0.043921	3.83774e-14
ZNF704	PLXDC2	0.0439044	8.67619e-11
FOS	CLDN4	0.0438169	4.49701e-11
THRB	IQGAP1	0.0437219	1.4707e-11
STAT1	SLC12A8	0.0437045	8.5885e-09
ASCL2	SARAF	0.043699	3.29089e-17
MYCN	RHOBTB1	-0.0436899	5.43001e-11
RXRA	ADAM28	0.0436748	4.90111e-15
GRHL1	LINC01004	0.0436683	1.70851e-13
CUX1	CPM	0.0436614	2.38964e-12
CUX1	IL1R1	0.0436508	3.7082e-18
STAT1	HM13	0.0436501	4.40886e-15
HES4	C5orf17	-0.0436457	2.32758e-11
ZNF704	DUBR	0.0436439	4.46168e-12
ASCL2	ANXA5	0.0436291	1.93812e-13
FOXO3	GLIS3	0.0436011	2.42349e-11
THRB	MICU3	-0.0435479	1.54568e-11
KLF6	DOCK4	0.0435315	3.42465e-13
ASCL2	RPL31	0.043527	3.50887e-15
MLXIP	FAM3C	0.0435242	6.49982e-12
FOXN3	SLC6A2	0.0435159	7.80384e-13
RUNX1	SPP1	0.0435029	3.65738e-09
CUX1	IWS1	0.0435009	3.4851e-13
ZNF486	UBE2K	0.0433768	1.4478e-14
ZNF486	RBFOX2	0.0433354	5.24929e-15
HES4	FAM13A	-0.0433103	5.52744e-17
KLF6	EEF1G	-0.0433093	2.66949e-07
STAT2	NAALADL2	-0.0433047	6.64787e-11
TEAD1	ARHGAP24	0.0432834	8.60507e-17
ZNF432	UGCG	-0.0432748	1.02996e-13
ASCL2	CLIC4	-0.0432695	1.96342e-11
MBNL2	HOPX	-0.0432664	6.98548e-13
CUX1	PRKAG2	0.0432627	5.62075e-15
ZNF704	RABGAP1L	0.0432617	2.0948e-11
ZNF432	MAML2	0.0432224	1.58862e-09
FOXJ3	SLC6A2	0.0432209	3.47949e-10
TEAD1	TACC2	-0.0432187	3.13805e-14
ZNF704	CCNE1	0.0432109	3.11749e-14
KLF10	FBN1	0.0432095	2.81387e-12
FOS	ARHGDIB	0.043197	2.80446e-16
ZNF704	ST8SIA1	0.0431732	9.48079e-18
KLF6	SH3PXD2B	0.0431731	1.65873e-09
KLF6	MAN1C1	-0.043167	6.07707e-10
THRB	CLIC3	-0.0431589	6.08485e-12
SMAD3	LNPEP	-0.0431457	1.28897e-12
KLF6	SH3BP4	0.0431146	1.20423e-11
TCF7L2	KATNBL1	0.0430999	3.50306e-11
ZNF432	FGFR1	0.0430929	2.72101e-11
FOXN3	EXPH5	-0.0430876	2.20496e-12
KLF6	TNS3	0.0430809	1.30648e-05
MEF2C	SCIN	0.0430745	6.85352e-12
FOXJ3	RND3	-0.0430726	3.31443e-08
KLF6	SHTN1	0.0430482	1.45905e-11
TCF7L2	USP48	0.0430241	2.47271e-13
ZNF704	HPGD	0.0430172	6.00872e-07
SOX4	TLN2	0.0430143	6.40421e-14
PPARG	ANXA2	0.0430127	6.34659e-11
KLF6	FBXL17	0.042997	1.44801e-11
KLF6	TAFA2	0.0429898	5.12789e-13
ZNF704	SUPT3H	0.0429642	4.18059e-13
RUNX1	GULP1	-0.042954	3.31888e-10
ZFP57	CRIM1	0.0429522	2.62254e-15
ARNT2	PSG3	-0.0429321	3.58204e-10
THRB	ARHGAP24	0.0429301	4.25766e-13
ZNF704	PRKAG2	0.0429132	5.52624e-12
MYPOP	SDK1	0.0428838	7.09398e-11
ZNF432	SPARC	-0.0428482	1.13828e-08
IRF3	LINC00882	-0.0428395	9.62848e-12
FOXJ3	CCDC91	0.0428259	1.29422e-13
SMAD3	EEF1G	-0.042822	5.92281e-09
KLF6	ANKRD6	0.0428168	4.39219e-12
FOS	CAP2	-0.0428124	7.67193e-12
KLF6	FDX1	0.0428113	3.31136e-10
ZNF704	NCOA3	-0.0428075	7.11805e-09
FOSL2	SEMA6D	-0.0427978	1.20156e-08
ZNF432	SH3PXD2A	0.0427812	2.30672e-10
ZNF432	DAB2	-0.042776	3.68568e-12
GLIS3	ARID5B	0.0427463	9.31295e-11
OSR2	TPM1	0.0427415	6.06915e-11
STAT1	DDX60	0.0427253	2.11472e-14
FOS	CREB5	0.0427041	6.14647e-10
RXRA	SLC12A8	0.0427032	1.92161e-12
ZNF704	SH3RF1	0.042701	5.76131e-13
SOX4	RBFOX2	0.0426997	3.46373e-12
MYCN	SLC12A8	0.0426634	7.12234e-08
MECOM	CYP19A1	-0.0426346	6.50334e-06
ZNF704	XPR1	0.0426234	2.69707e-19
FOS	RBM25	-0.0426005	4.48445e-16
YBX1	SERPING1	0.0425885	3.50487e-17
THRB	LAPTM4A	-0.0425723	4.43067e-13
ZNF432	RPS25	-0.0425676	5.64827e-19
KLF6	AP3B1	0.042566	4.5867e-12
FOXJ3	RPL23A	-0.0425581	1.12962e-14
ZNF704	MXRA7	0.0425507	5.54705e-15
KLF5	LMAN1	0.0425192	1.98564e-14
PPARG	GSE1	0.0424544	8.88022e-14
FOXJ3	CDK17	0.0424324	6.14102e-10
ZNF704	MYCNOS	0.0424255	3.60706e-10
ETS2	TSC22D1	0.0424249	3.52859e-14
KLF5	PSG6	-0.0424195	4.80803e-09
BHLHE40	PSG4	0.0424112	6.87732e-08
MYCN	CYP19A1	-0.042391	1.53899e-07
KLF6	PKP2	0.0423786	2.99428e-11
ASCL2	SH3GLB1	0.0423723	2.46113e-17
MYCN	SERPINE2	-0.0423397	2.10442e-09
KLF6	MTMR10	-0.0423267	5.185e-09
ZNF704	FAM110B	0.0423208	2.04136e-12
GRHL1	GMDS	0.0423113	1.44973e-14
FOXJ3	TCF12	0.0422894	7.63953e-12
ELF4	CAP1	0.0422334	2.57195e-11
KLF6	SYNE1	0.0422238	4.20031e-11
BHLHE40	SERPINE1	0.0422186	6.16176e-07
ZNF704	SRSF5	-0.0421995	2.26116e-09
STAT1	BMPR2	0.042176	2.71632e-10
MYCN	GRK5	0.0421752	1.6292e-14
THRB	PARVA	0.0421522	1.605e-13
STAT1	CRIM1	-0.0421266	2.49102e-07
FOS	MIR924HG	0.0421104	9.7183e-10
KLF6	MORF4L2	0.0421058	2.27623e-14
FOXO1	LINC02428	-0.0420971	8.98282e-09
ZNF704	TMSB10	0.0420968	1.57283e-07
ZNF486	FBLN1	-0.04209	1.06011e-08
STAT1	SP110	0.0420872	1.10372e-14
FOS	S100A10	0.0420572	5.4843e-15
KLF6	LTBP1	0.0420469	4.91269e-12
FOXO3	GULP1	0.0420383	1.52919e-08
KLF6	COL27A1	0.042033	8.73839e-06
STAT3	CTNNA1	0.0420235	2.72364e-08
OSR2	CCSER1	0.0420124	6.85933e-07
ASCL2	HUWE1	-0.0419965	2.1114e-14
FOXN3	BMPER	0.0419917	3.60571e-14
KLF6	RHOBTB1	-0.0419891	1.62046e-07
ARNT2	COL17A1	0.0419744	9.27615e-08
FOSL2	RBBP6	-0.0419692	2.3831e-15
FOSL2	BCL2	-0.041932	4.27612e-07
FOXO3	PTPRQ	0.0419278	1.60048e-10
THRB	SLC35A3	0.0418991	1.51448e-06
RXRA	MYO9B	0.0418991	3.82393e-15
KLF5	MSI2	0.0418922	1.14724e-12
ZNF432	GPR78	0.0418875	4.89518e-13
STAT3	DCN	0.0418861	5.81722e-11
THRB	KRT19	0.0418761	4.61038e-10
ZNF704	ARHGEF12	-0.041868	7.64609e-17
KLF5	SH3RF1	0.0418515	1.15236e-13
ZNF704	HSP90AA1	-0.0418353	2.2203e-09
ASCL2	PRKAG2	0.0418326	4.5615e-11
FOXJ3	ANXA5	-0.0418231	1.13143e-11
ZNF704	PHLDA2	0.0418205	5.15701e-09
SMAD3	MCAM	0.0418166	1.13918e-09
ASCL2	SH3BGRL3	0.0418155	5.53708e-18
STAT3	PDZD2	-0.0417827	2.43075e-11
ZNF432	IFI6	-0.0417752	6.09303e-10
ARNT2	SLC12A8	0.041757	1.23705e-13
CUX1	SLC23A2	0.0417493	4.10835e-11
FOXO3	FTH1	-0.0417453	2.41785e-14
THRB	GMDS	0.0417425	3.34141e-10
ZNF704	AHR	-0.0417306	1.52541e-10
ZNF704	MYH10	0.0417223	2.09561e-09
KLF6	ANGPTL4	0.0417195	6.5736e-10
MBNL2	MYH9	0.0417078	3.0826e-06
ZNF704	LAMB1	0.041688	2.52596e-16
ZNF704	GLS	0.0416806	1.20485e-11
KLF5	MAP4	0.0416718	4.63465e-11
RUNX1	AUTS2	-0.0416705	4.66155e-09
GRHL1	MIR924HG	0.041639	8.5054e-10
ASCL2	WIPI1	0.0416349	4.42474e-15
TCF7L1	ANTXR1	0.0416341	1.97715e-10
IRF1	PLAC4	0.0416328	4.3394e-05
ZNF704	DENND4C	0.0416291	1.79064e-14
FOXN3	MGAT4A	0.0416243	2.39517e-12
MXI1	RPLP1	0.0415853	2.29787e-08
ZNF704	SH3BP4	0.0415821	7.49277e-15
GATA3	TSPAN8	0.0415441	4.64741e-12
RUNX1	CMIP	0.0415363	1.18489e-15
SOX4	YWHAB	0.0414974	1.73716e-11
ETS2	HIF1A	0.0414925	6.17124e-14
KLF6	PHF21A	0.0414912	5.50822e-15
FOSL2	CTNNA1	0.0414886	9.75305e-10
KLF6	ITPR2	0.0414661	2.49706e-06
PPARG	GDF15	-0.0414622	3.3478e-10
ZNF704	PARD3	0.041453	1.4409e-08
PLAGL1	MEIS2	0.041452	1.43571e-27
ASCL2	RPL18	0.0414416	4.18916e-12
KLF6	SLC24A3	-0.0414283	8.76616e-11
ZNF704	SLC6A2	0.0414263	7.58366e-13
KLF10	HPGD	0.0413688	7.57004e-11
ZNF704	RTN4	0.0413559	2.39434e-12
KLF5	JPT1	0.0413505	1.98169e-13
FOXN3	MIR100HG	-0.0413458	1.00544e-11
GATA3	TMED9	0.041334	7.10906e-09
ZNF704	CCNYL1	0.0413255	2.43464e-18
ZNF704	SRGAP2B	0.0413243	2.16916e-12
MECOM	SGCD	0.0413186	7.86278e-10
ETS2	PAPPA	-0.0413155	1.97902e-07
FOXJ3	DCN	0.0412684	2.7477e-12
FOXN3	KYNU	-0.0412639	5.15954e-07
FOXO1	DIO2	0.041252	1.15063e-08
ZNF704	ZDHHC20	0.041242	7.31832e-15
GLIS3	SVEP1	-0.0412358	9.29277e-09
ZNF432	THSD7A	-0.0412194	7.03554e-08
HES4	ANTXR1	0.0412149	3.45772e-11
ZNF704	DYNC1H1	-0.0412099	2.25227e-09
FOXN3	GPRC5A	0.0412097	1.80031e-12
STAT2	HNRNPU	0.0411931	5.63005e-11
MLXIP	RPS23	-0.0411893	5.97891e-10
ZNF704	AP3S1	0.0411741	4.00973e-12
FOS	PFN1	0.0411556	1.16784e-13
TCF3	CTSL	-0.0411546	4.18307e-09
ZNF486	UGDH	0.0411465	4.83822e-11
THRB	FSTL1	0.0411415	2.80242e-11
RUNX1	RASA1	-0.0411344	2.49006e-08
ZNF704	CLN5	0.0411267	4.8971e-15
FOXN3	NEK6	0.041125	4.75297e-17
FOSL2	FNDC3A	-0.041105	1.7031e-09
FOS	TUBA1C	0.0410981	9.04763e-13
FOXN3	LINC00470	-0.0410866	1.64114e-06
GRHL1	ITM2B	-0.0410594	4.48651e-05
ASCL2	KDM4B	-0.041047	4.44407e-15
MXI1	RND3	0.0410253	1.2017e-17
IRF1	RPL14	0.0410069	3.04159e-13
ASCL2	GATA2	0.0409995	3.29125e-12
ASCL2	MYO10	-0.0409886	8.43775e-12
MBNL2	GFOD1	0.040972	2.76192e-17
SMAD3	COL17A1	-0.0409683	2.47747e-09
ASCL2	THSD7A	-0.0409518	4.44399e-10
IRF1	MFAP5	0.0409511	1.82233e-09
CREB3	RPL35A	0.0409364	9.22229e-18
ZNF704	IPMK	0.040897	6.86931e-10
ZNF486	TUBB6	0.0408665	8.58353e-17
STAT2	FAM13A	-0.0408485	3.02524e-10
ZNF486	EXOC6B	-0.0408454	9.68789e-10
THRB	CALM1	-0.0408441	1.33059e-12
THRB	PSG1	-0.0408278	1.67812e-07
ASCL2	MTHFD1L	-0.0408263	4.26765e-15
STAT1	CCNH	-0.0408008	1.3873e-14
GLIS3	RHOBTB1	-0.0407886	6.25382e-09
ZNF704	SLC7A1	0.0407692	1.42857e-09
KLF5	HUWE1	0.0407647	3.10179e-14
ZFP57	EEF1A1	-0.040751	1.60655e-11
MYCN	DOCK9	-0.0407302	1.279e-14
CUX1	TRIP4	0.0407288	5.11527e-12
SOX4	YBX1	0.0407007	1.52123e-13
GATA3	FRMD4A	0.0406927	2.16333e-11
ZNF704	ACTR2	0.0406512	8.11647e-15
KLF6	ZFAND3	0.0406453	2.65356e-10
SMAD3	IL1R1	0.040617	2.88897e-13
MYCN	DPP4	-0.0405868	7.60381e-18
FOS	AUTS2	-0.0405863	1.60162e-08
KLF6	SLC12A8	0.0405796	3.72526e-10
CEBPD	GRHL2	-0.040572	1.75739e-13
MYCN	TIMP2	0.0405544	1.87709e-12
THRB	ESYT2	0.0405381	7.71809e-12
MYCN	TMEM108	0.0405351	1.72548e-14
PPARG	CD59	-0.0405224	4.70824e-11
THRB	LINC01278	0.0405167	2.23083e-13
KLF5	COL4A1	0.0405142	5.51552e-09
ASCL2	MICAL3	0.040504	4.30221e-08
MYCN	RASGEF1B	0.0404928	4.34575e-13
FOXN3	DMXL1	0.0404762	3.27723e-11
ZNF704	DLG5	-0.0404333	7.89082e-12
FOXO3	IFI6	-0.0404302	2.77855e-08
ZNF704	PRKCA	0.0404281	9.6945e-10
GATA6	COL3A1	0.0404251	4.49095e-15
KLF10	S100A11	0.0404215	2.1827e-09
ZNF432	SCIN	-0.0404031	1.39017e-10
ZBTB1	CYP19A1	0.0404028	9.63017e-08
FOS	ENO1	0.0404013	5.56313e-21
KLF6	TSC22D1	0.040397	2.27132e-08
ZNF704	TTC19	0.0403786	1.28554e-20
MECOM	CHRM5	-0.0403677	6.32091e-11
TCF7L2	LARP1B	-0.0403648	2.40474e-13
THRB	AGPAT4	0.0403469	2.58688e-15
ZNF486	B2M	0.040261	5.01436e-06
KLF6	DENND2A	0.0402405	1.43937e-13
FOSL2	MYOF	0.0402265	3.91608e-10
TCF7L1	TGFBR3	0.0402148	3.83468e-11
TCF7L2	PALLD	0.040189	1.2104e-08
ETS2	NOTUM	-0.0401754	1.72043e-06
ZNF704	ATP6V0E1	0.0401538	2.85455e-10
THRB	MMP11	-0.0401494	2.96884e-15
SOX4	APBB2	-0.0401375	3.10981e-11
THRB	CDR2	0.0401171	1.33779e-08
ZNF486	FOXO1	0.0401146	9.34624e-15
MBNL2	ARHGAP24	0.0401053	1.61629e-13
ZNF704	STEAP4	-0.0400931	7.95463e-12
FOS	TNRC6B	0.0400871	4.16777e-15
STAT3	RNF213	0.0400708	1.04349e-14
TCF7L2	SH3D19	0.0400676	6.06231e-10
PPARG	EGFR-AS1	0.0400552	1.40645e-13
KLF10	KDELR1	0.0400393	5.4032e-16
ZNF486	NLRP2	0.0400257	2.95428e-17
KLF6	PIP5K1B	-0.0400025	1.2139e-16
ZNF704	PTPN12	0.0399877	4.30704e-10
CUX1	PDE4B	0.0399875	5.60275e-12
TEAD1	RBM25	0.0399799	2.115e-11
ZNF704	IGF2	0.0399792	3.2766e-11
STAT3	CYP19A1	-0.0399656	1.01709e-07
MLXIP	ABCA1	0.0399609	2.61658e-11
ZNF704	GLIS3	0.0399467	0.000124088
ZNF704	GIT2	0.0399446	1.02904e-21
FOXN3	TBL1X	0.0399434	1.61299e-06
MYCN	AHR	-0.0399342	1.40028e-14
ZNF704	EIF2AK4	0.0399326	1.56036e-14
TCF7L2	PHYHIPL	-0.0399318	1.02229e-11
ZNF432	RPS16	-0.0399304	8.00329e-12
THRB	FOXN3	0.0399093	3.48904e-10
MBNL2	ANK3	-0.0398864	4.81289e-12
MEF2C	PTPRC	0.0398846	5.15601e-10
ZNF704	GALNT3	0.0398625	5.68738e-16
PPARG	FHL2	0.0398464	7.59136e-15
GRHL1	LINC01876	0.0398339	1.78446e-16
STAT3	LINC02246	-0.0398302	6.46228e-07
MLXIP	GPRC5A	0.0398138	7.44596e-18
ZNF486	KANK4	0.039812	2.80085e-19
FOS	KDELR2	0.0398077	8.4572e-12
FOXO1	ZBTB20	0.0398039	1.11408e-14
ETS2	SYNE1	0.0397997	1.21095e-19
RXRA	TPM1	0.0397863	1.58866e-10
ASCL2	NEK7	-0.0397843	3.26982e-09
ELF4	RPL27A	0.0397728	2.05676e-09
THRB	EEF1B2	-0.0397696	3.96366e-13
MBNL2	GFPT1	0.0397529	6.67914e-12
KLF5	NOTCH2	0.0397369	3.0272e-10
THRB	DAPK1	-0.0397197	9.85541e-10
KLF5	ZNF486	0.0397144	5.0676e-16
STAT1	LIMA1	0.0397134	1.0478e-11
FOSL2	PTCHD1-AS	-0.0397128	4.14413e-11
ZNF704	ASCL2	0.0397087	9.99966e-16
MYCN	PRRC2B	0.0396983	3.19161e-08
RUNX1	BST2	-0.0396967	5.94111e-11
MBNL2	ZFAT	-0.0396921	9.4322e-09
KLF6	NCALD	0.0396846	2.34551e-11
MYCN	IGF2BP3	0.0396814	4.11495e-14
GATA3	ZNF117	-0.0396558	1.42104e-06
CREB3	RPLP0	0.0396373	3.57767e-14
STAT1	CACNA1C	0.0396299	1.23885e-14
FOXO1	CD55	0.039621	4.57559e-13
MLXIP	RPLP1	-0.0395895	1.33089e-06
ARNT2	PSG4	-0.039589	8.33403e-10
THRB	IL6ST	0.0395818	1.32069e-05
KLF6	UBL3	0.0395689	7.94951e-13
ZNF704	PRDX4	0.0395678	4.02471e-10
THRB	PLPP7	0.0395664	2.05286e-12
THRB	LNPEP	-0.0395578	6.20563e-17
STAT1	ADAMTS6	-0.0395467	5.61158e-09
THRB	HELZ	0.0395247	8.60882e-15
ETS2	UBASH3B	0.039521	6.71692e-15
MYCN	PSG4	-0.0395112	2.42464e-06
KLF5	KIF21A	0.0395003	2.88172e-14
KLF6	RRAD	0.0394736	1.56336e-11
MYCN	TLE3	0.0394623	1.03348e-13
FOXN3	CTSL	-0.0394433	6.81817e-08
ASCL2	FAM13A	-0.0394356	5.31361e-10
KLF6	SMYD3	0.039428	2.02753e-14
KLF6	FRMD4A	0.0394191	2.83303e-15
RXRA	ADAMTS1	-0.0394164	8.81028e-19
CEBPD	TPT1	0.0393943	6.22726e-12
ZNF704	WWTR1	0.0393909	2.12431e-13
TCF7L2	KLRD1	-0.0393862	6.59454e-10
TCF3	PAEP	-0.0393689	4.34438e-09
ZNF704	ARMC8	0.0393687	2.8493e-14
THRB	ZNF486	0.0393494	1.09462e-09
TCF7L1	SVIL	0.0393478	2.77176e-14
CUX1	ST3GAL6	0.0393336	1.50862e-11
THRB	CUX1	0.039329	1.28851e-12
ZNF486	PMEPA1	0.0393084	9.32547e-17
STAT3	FBN2	-0.0393063	1.84585e-09
ZNF432	S100A11	-0.039295	2.52666e-07
ZNF432	NECTIN3	-0.0392794	1.49541e-13
MECOM	THSD4	0.0392711	2.75055e-12
FOS	EZR	0.0392647	9.63783e-13
FOSL2	KRT8	0.0392365	5.1955e-10
FOXO3	ABI3BP	0.0392188	1.91682e-15
MECOM	COL21A1	-0.0392071	2.91282e-13
ZNF354A	CTNND1	0.0391837	6.98474e-10
FOXO1	REPS2	-0.039183	1.07106e-12
FOXJ3	AKAP13	0.039168	2.38265e-15
FOS	AKT3	0.039157	7.93342e-10
THRB	RPL31	-0.0391545	1.58956e-10
KLF6	IL1R1	0.0391504	2.44179e-14
STAT3	HS6ST2	-0.0391361	4.78146e-09
TCF3	NOTUM	0.0391328	3.54756e-09
STAT1	EDNRB	0.0391065	1.46114e-14
FOS	MYCNUT	-0.0391008	0.000999432
RXRA	HLA-C	-0.0390992	8.30384e-16
STAT1	MCAM	0.0390795	4.53628e-12
ZNF486	PROSER2	0.0390299	9.80315e-12
MECOM	APBB2	-0.0390204	3.20873e-12
CEBPD	RPL13	0.0390123	5.90284e-09
THRB	EPAS1	0.0389581	3.16622e-11
ZNF704	SSH2	0.0389463	4.40881e-10
ZNF704	PDZD2	-0.0389454	7.68491e-11
TCF7L2	FUT8	-0.0389281	1.20559e-05
CUX1	ST5	0.0389117	1.11035e-12
KLF6	PTGER3	0.0389095	4.52452e-12
ZNF432	MYO7B	0.0388832	7.08451e-13
ASCL2	MCAM	0.0388819	8.1409e-11
STAT1	RNF213	0.0388529	1.95981e-15
THRB	CEBPB	-0.0388522	5.81122e-11
THRB	OSBPL9	0.0388473	3.45328e-14
KLF6	SIK2	0.0388424	7.51224e-14
ASCL2	SPCS2	0.038838	1.82308e-14
KLF6	LRRFIP1	0.0388227	2.87869e-14
THRB	DOCK1	0.0388087	2.2236e-12
IRF1	RPS9	0.0387963	8.41716e-16
CUX1	N4BP3	0.038788	1.01452e-14
MLXIP	XAGE2	0.0387861	3.41193e-13
FOXO3	MBNL1	0.0387767	1.06882e-08
KLF6	HUNK	0.03877	6.35569e-07
MEF2C	PAEP	-0.0387658	8.87656e-09
GLIS3	SLC39A11	0.0387521	3.10143e-17
ZNF486	ANKLE2	0.0387338	9.42928e-18
KLF6	MED13L	0.0387291	2.66762e-10
MLXIP	MBNL1	0.0387278	4.38857e-12
KLF5	PTPRF	0.0387259	4.26973e-11
KLF5	PICALM	0.0387134	2.22187e-11
ZBTB1	SMARCC1	0.038698	1.24724e-19
KLF5	LVRN	0.0386979	4.10003e-09
STAT1	LDLR	0.0386468	2.26031e-12
ZNF486	AFF1	-0.0386458	1.22312e-09
STAT1	SRSF5	0.0386179	3.10467e-10
ZNF704	UBASH3B	0.03861	1.62713e-10
ELK3	FBLN1	-0.0385996	4.79461e-10
FOXO3	TSPAN9	-0.03859	4.57427e-13
CUX1	LINC02055	0.0385853	6.45891e-06
ARNT2	APBB2	-0.038569	3.81749e-09
STAT1	PLSCR1	0.0385622	2.10932e-13
FOXN3	TSC22D1	0.038557	7.42946e-14
FOS	DIO2-AS1	0.0385531	1.83173e-13
ASCL2	FUCA2	0.0385391	5.41405e-15
KLF5	PDLIM5	0.0384995	2.95005e-14
RXRA	RHOU	0.0384551	2.30712e-12
ZNF704	AEBP2	-0.0384539	1.5684e-14
KLF6	FOSB	0.0384074	3.4002e-14
MEF2C	ARHGAP26	0.0384025	2.44825e-11
ZNF486	MICAL3	0.0384004	8.35597e-10
TCF7L2	CSNK1A1	0.0383983	9.01442e-15
THRB	PSG3	-0.0383894	1.85511e-05
ZNF704	SEC23A	0.0383768	3.92982e-10
KLF5	RBM47	0.0383711	1.51126e-10
RUNX1	SLC2A3	0.0383577	9.23531e-12
ZNF486	FAM83B	0.0383408	6.125e-14
PPARG	RBPMS	0.0383332	2.54343e-13
IRF1	RPS12	0.0383283	5.46153e-07
KLF5	GPC4	0.0383272	3.96104e-18
ASCL2	AFAP1	0.0383239	9.28813e-14
THRB	LINC02245	-0.038321	9.65091e-11
STAT1	TNRC6B	0.038316	1.88838e-15
ZNF354A	KCNJ15	0.0383156	1.25135e-16
ELF4	RPS19	0.038307	7.88188e-15
KLF6	NDRG1	0.0382854	6.18957e-13
MXI1	BGN	0.0382796	4.97175e-10
ZNF704	MAP4K4	0.03827	6.82045e-11
ELF4	RAC1	0.038249	1.08315e-12
MXI1	UBL3	0.0382472	1.29577e-12
MYCN	CTNND2	-0.0382254	3.64797e-08
KLF6	CTIF	0.0382211	3.82702e-11
KLF5	AFF1	0.0382162	8.11193e-11
STAT1	PKP2	0.0382137	9.81148e-10
FOSL2	NEAT1	-0.038208	8.41298e-08
STAT2	BBX	-0.0381959	1.94229e-14
FOXO3	FSTL3	-0.0381738	1.52786e-09
STAT3	GPR78	0.0381471	2.4978e-12
TCF7L2	HSD3B1	-0.0381468	0.000679014
FOSL2	INHBA	-0.0381413	1.57993e-08
KLF6	ATP10D	-0.0381338	1.2576e-12
TCF7L2	ARHGAP24	0.0381242	3.56572e-14
GRHL1	ANKRD13A	0.0381106	1.12207e-10
MYCN	CDKAL1	-0.0381061	1.3238e-11
STAT3	LDLR	0.038088	2.57923e-07
ZNF704	GASK1A	-0.0380857	3.11428e-14
THRB	PSG2	-0.0380831	3.07698e-06
KLF6	ACTR3	0.0380822	3.37101e-14
STAT1	MMP2	0.0380819	1.83e-16
MYPOP	FBN1	-0.0380646	2.43392e-06
TCF3	RPS24	-0.038058	7.49261e-08
ZNF704	EGLN3	-0.0380563	4.07922e-06
FOXN3	CFDP1	0.0380443	9.42999e-14
MLXIP	MAPK8	0.0380203	6.09759e-16
MBNL2	STXBP5	0.0380114	2.74924e-09
SMAD3	DHX57	0.0380096	1.20917e-18
KLF6	PRUNE2	0.0380093	1.46098e-10
FOS	SIL1	-0.0379999	1.17151e-13
KLF6	FBXO32	0.0379857	2.72478e-10
KLF5	COBLL1	0.0379844	3.60203e-10
THRB	WEE1	0.037981	2.96096e-15
TCF3	KRT18	-0.037961	2.64038e-13
STAT1	GLRX	0.0379588	1.60751e-16
ZNF432	KIF26B	0.0379522	2.88512e-13
KLF6	IFI6	0.0379444	1.93292e-06
ZNF704	SVIL	0.0379366	3.13583e-10
THRB	FNBP1L	0.0379234	7.95193e-14
IRF9	CDKN1C	-0.0379075	2.54018e-09
KLF6	FAM13A	-0.0378923	1.13024e-09
FOXJ3	TIAM1	0.0378785	4.18479e-14
KLF6	JARID2	0.0378782	1.14924e-12
MEF2C	GDF15	0.0378655	4.57081e-12
CREB3	FLT1	0.037864	7.25611e-11
TCF7L2	KIAA1211L	0.0378387	6.75398e-13
KLF5	CYP11A1	-0.0378363	2.54631e-16
ZNF432	GULP1	-0.0378345	2.04022e-08
SOX4	FMN1	-0.0378253	2.72478e-12
SOX4	RBMX	0.0378132	2.7069e-10
ZNF860	IL1RAP	0.0378084	2.75951e-11
ASCL2	RBM6	-0.0377997	1.3106e-13
ZFP57	RPS18	-0.0377986	1.04514e-10
KLF6	ANKRD13A	0.037784	4.78408e-07
THRB	SECISBP2L	-0.0377819	4.67838e-13
KLF6	PAEP	0.0377774	3.4202e-07
MBNL2	PTPN14	-0.0377725	6.75226e-10
STAT2	AFF1	-0.0377526	9.69441e-09
TCF7L2	MAPK8IP3	0.0377411	1.35797e-11
FOS	TRPC4AP	-0.0377266	1.04896e-12
ASCL2	SLFN5	0.0377241	3.54126e-11
MBNL2	RABGAP1L	0.03772	9.6374e-12
FOS	RPL23	0.0377186	4.48704e-11
FOXN3	RHOBTB3	-0.0377179	2.74044e-06
ZNF354A	MAPK8	0.0376953	1.32772e-15
MBNL2	ASAP1	0.0376935	2.2319e-09
ZNF704	MAPK8	0.0376915	7.27247e-12
STAT2	SMC5	0.0376788	9.15578e-12
ZNF704	INSR	-0.0376607	1.34138e-10
FOXO3	RAD51B	0.0376408	7.76835e-12
OSR2	FN1	0.0376349	2.1644e-05
RUNX1	EDNRB	0.0376235	3.20729e-14
RXRA	DMXL1	0.0376224	5.75356e-19
KLF6	VPS13C	0.0376207	3.60278e-13
OSR2	ADAMTS1	0.0376128	1.39239e-12
FOXN3	HELZ	0.0375987	2.5814e-10
THRB	UBA52	-0.0375841	6.7044e-13
ZNF704	RPS14	0.0375789	3.41364e-06
MYCN	ADAMTS6	-0.0375749	8.00847e-07
THRB	RPS27A	-0.0375665	5.59641e-07
MXI1	RPLP0	0.0375507	5.52308e-09
MXI1	HMGN3	0.0375397	1.06957e-12
FOS	ATF3	0.0375337	4.80906e-12
OSR2	CDKN1C	0.0375297	2.74878e-11
STAT2	SEMA6A	-0.0375244	4.5948e-11
KLF6	EFNA1	0.0375186	7.56927e-14
CUX1	MAGI3	0.0375147	4.17693e-09
[truncated: 63 more rows]

## Sheet: S3c
Supplementary Table 3c. SCT-specific transcription factor–target gene regulatory interactions
TF	Target Genes	regulatory strength	P values
TWIST1	PAPPA2	0.317948	3.10659e-14
TFAP2A	CSH1	0.275873	7.99799e-12
STAT5B	TIMP3	-0.270121	3.28082e-13
TFAP2A	CSH2	0.264814	1.54966e-11
CREB3L2	PRG2	-0.235236	1.28418e-10
TFAP2A	TFPI2	0.232206	2.01183e-11
CREB3L2	PLAC4	0.228051	1.33952e-13
TFAP2A	KISS1	0.217585	4.31773e-13
BACH1	CSH1	-0.207994	1.4967e-13
BACH1	CSH2	-0.198722	5.72626e-11
STAT5A	PAPPA2	0.191081	2.65202e-15
CREB3L2	ADAM12	0.186768	2.89216e-16
CREB3L2	GRIP1	0.182805	4.07897e-15
MAFF	PRG2	-0.181592	2.52913e-11
TFAP2A	PLAC4	0.180611	6.17521e-10
MAFK	TFPI	0.173421	1.2272e-16
AHR	CRH	0.173307	3.75558e-11
JUNB	FN1	-0.173151	6.54687e-15
TFAP2A	S100P	0.168417	7.85352e-15
CREB3L2	INHBA	0.165326	5.26781e-18
JUND	CRH	0.161604	2.32912e-16
CREB3L2	VGLL3	0.149454	3.8881e-12
TFAP2A	CSHL1	0.148535	5.06972e-11
JUND	KISS1	0.148265	1.18295e-14
CREB3L2	NEBL	0.146381	3.48923e-14
CREB3L2	MAN1C1	0.145601	7.8688e-17
CREB3L2	PSG4	0.145438	3.51253e-14
CREB3L2	CYP19A1	0.144487	2.70622e-17
MAFF	PSG2	0.141972	1.29255e-13
BCL6	ADAMTS6	0.140373	2.3001e-14
TFAP2A	PSG1	0.140087	2.50572e-16
MAFF	PSG9	0.139955	1.00585e-15
STAT5B	GULP1	0.138151	3.5656e-14
CREB3L2	HSD3B1	0.137786	1.3256e-10
JUNB	PRG2	-0.137358	3.03444e-15
CREB3L2	DEPDC1B	0.13733	2.28459e-18
CREB3L2	NEAT1	0.137201	8.74375e-15
CREB3L2	ZNF91	0.136084	7.70044e-13
CREB3L2	OPHN1	0.132831	3.38926e-20
ZNF554	CSH2	0.132508	3.57535e-09
TFAP2A	PSG5	0.13126	3.03095e-20
CREB3L2	CSH2	-0.131191	7.24089e-06
STAT5B	ARHGAP26	0.130488	4.49302e-18
MAFK	LCMT1-AS2	0.12852	5.18198e-16
CREB3L2	COBLL1	0.12631	2.20614e-15
STAT5B	SPTLC3	0.12617	1.56693e-17
CREB3L2	FAM13A	0.1246	4.33742e-12
MAFK	FN1	-0.124133	1.83384e-11
TFAP2A	PSG3	0.121647	4.71811e-16
BCL6	PLCG2	-0.121272	1.19275e-12
TFAP2A	VGLL3	0.120072	6.51604e-13
BCL6	SPTLC3	0.11927	1.36578e-16
TFAP2A	MAN1A2	0.119043	1.59194e-13
TBX20	PAPPA2	-0.117952	4.52922e-07
MAFF	PSG1	0.114573	1.82625e-16
CREB3L2	RASA1	0.111364	7.78446e-17
ZNF554	CSH1	0.110498	9.97823e-13
JUND	GDF15	0.108526	3.84572e-15
STAT5B	NEBL	0.108449	1.13485e-08
AHR	PLCL2	0.107784	1.89e-14
JUND	CGA	0.10725	6.45893e-10
CREB3L2	PLCL2	0.105965	1.72913e-15
ZNF468	TFPI2	0.105837	1.07956e-13
CREB3L2	NECTIN3	0.10539	4.73621e-17
NPAS2	IMMP2L	0.105069	4.56152e-19
MAFF	PSG6	0.102859	2.50771e-15
TFAP2A	MAN1C1	0.101731	3.21094e-16
TFAP2A	ADAM12	0.100297	9.64218e-14
CREB3L2	RPS6KA5	0.100257	3.68022e-17
TFAP2A	BPGM	0.100241	8.48811e-15
PKNOX1	ZNF91	0.100137	8.74474e-13
AHR	RYBP	0.0998298	5.32666e-16
CREB3L2	RBMS1	0.0998228	7.60926e-13
CREB3L2	GULP1	0.0997473	9.19626e-13
TFAP2A	CSF3R	0.09959	2.03091e-11
JUND	PRG2	-0.099013	2.49804e-10
TFAP2A	LCMT1-AS2	0.0988928	4.1875e-10
CREB3L2	PLCG2	-0.0988863	7.86439e-11
TWIST1	CGA	0.0985471	5.76762e-14
BACH1	COBLL1	0.0981419	5.22541e-17
TFAP2A	AOC1	-0.0969179	3.92375e-10
BACH1	CYP19A1	0.0964335	3.92372e-15
ELF3	RHEX	0.0963931	2.16516e-17
NRF1	MICU3	0.0962035	7.08434e-11
STAT5B	CHODL	0.0960237	3.95398e-14
MAFK	THSD7A	0.0951569	1.97353e-11
AHR	PKIB	0.0951494	4.07929e-15
TFAP2A	B2M	-0.0949737	2.24845e-13
NRF1	ARHGAP26	0.0947613	1.68877e-17
CREB3L2	CSH1	-0.0941351	6.48056e-05
TFAP2A	AUTS2	0.094049	5.46644e-16
TWIST1	AHR	0.0939788	1.38975e-19
TFAP2A	PLCG2	-0.093743	1.16503e-12
CREB3L2	SVEP1	0.0936414	1.41968e-15
CREB3L2	ADGRG6	0.0935805	4.79692e-10
CREB3L2	PAPPA	0.0934441	2.15517e-13
TFAP2A	SDC1	0.0934237	4.60929e-11
STAT5B	ADAMTS6	0.0931637	5.24771e-14
NPAS2	CYP19A1	0.09252	2.15999e-13
CREB3L2	TUSC3	0.0923755	5.88939e-16
AHR	BZW2	0.0923385	4.63449e-18
MAFF	SDC1	0.0922909	1.91188e-12
TFAP2A	SVEP1	0.0921446	3.8929e-17
CREB3L2	PSG6	0.0917649	5.25587e-13
CREB3L2	KMT2C	0.0916745	7.83115e-20
STAT5B	EXPH5	0.0916549	5.53711e-19
PKNOX1	LINC00474	-0.0908588	1.69126e-06
TFAP2A	ITM2B	-0.0900315	1.61069e-07
TFAP2A	EPAS1	0.0898142	5.04579e-15
TFAP2A	DAB2	0.089778	1.7306e-15
CREB3L2	CCNH	-0.089742	2.11165e-12
CREB3L2	MALAT1	0.0894985	2.93914e-14
CREB3L2	RPS18	-0.0891801	3.57894e-12
BACH1	FAM13A	0.0891009	1.13235e-13
CREB3L2	AHR	0.088755	6.08882e-12
CREB3L2	NHSL1	0.0877262	1.1149e-16
TFAP2A	PAPPA	0.0876726	9.40753e-17
CREB3L2	STK3	0.0873581	1.72031e-19
TFAP2A	HTRA1	0.0873148	1.68086e-14
TFAP2A	NCOA2	0.0869543	4.91485e-13
STAT5B	LINC02246	-0.0867655	3.0309e-16
NRF1	AHR	0.0864349	1.98381e-15
CREB3L2	TRIM5	0.0861183	1.64022e-15
NRF1	FUT8	0.0856908	2.79102e-15
BCL6	KLRD1	0.0850623	1.56932e-13
HES1	S100P	0.0848137	7.87364e-14
TFAP2A	KYNU	0.084443	5.04491e-14
NRF1	ADGRG6	0.0839344	2.5266e-13
CREB3L2	CGA	-0.0838112	3.4326e-10
NRF1	CCNH	0.083774	3.00944e-12
MAFK	DIAPH2	0.0836921	2.59722e-15
NRF1	PRKCE	0.0836831	5.52224e-17
TFAP2A	CRIM1	0.0835192	4.6964e-17
PKNOX1	GRIP1	0.083145	3.47922e-13
NRF1	ADAMTS6	0.0831439	6.38916e-11
TFAP2A	LGALS14	-0.0830821	3.8153e-13
BCL6	EXT1	0.083004	2.17218e-17
MAFF	CRH	0.0829024	9.00749e-11
CREB3L2	FTX	0.0828881	1.95129e-11
TFAP2A	THSD7A	0.0826686	3.54661e-10
CREB3L2	FN1	-0.0825354	6.28029e-11
NRF1	SCIN	0.0825123	8.41968e-13
MAFF	HSPB1	0.0821508	9.91192e-14
CREB3L2	PDCD4	0.0816405	9.52846e-14
CREB3L2	PHLDB2	0.0815702	5.19997e-17
CREB3L2	OLAH	0.0812798	2.70382e-14
CREB3L2	CHODL	0.0805909	6.8985e-12
STAT5B	ZFAND3	0.0805519	2.25298e-11
STAT5B	EGFR	0.0804737	2.92335e-15
TFAP2A	TTBK2	0.0804636	8.88058e-16
CREB3L2	BCL2	0.0802398	1.24479e-17
CREB3L2	BZW2	0.0802308	2.56167e-11
NRF1	ARHGAP42	0.0801638	3.13419e-16
CREB3L2	MED12L	0.0800319	2.18644e-19
CREB3L2	ARHGAP26	0.0799082	2.0425e-13
NRF1	HPGD	0.0798662	6.60304e-12
STAT5B	ANK3	0.0797108	4.30541e-20
TBX3	RASAL2	0.0790894	9.99374e-17
NPAS2	ADK	0.0789047	7.30126e-18
CREB3L2	KMO	0.0788559	1.81675e-10
CREB3L2	MICU3	0.078763	2.30153e-11
NRF1	MAN1A2	0.0787614	1.93168e-16
JUND	CD59	0.0786119	2.17217e-15
TFAP2A	AFF1	0.0784078	3.13355e-13
TBX3	EXOC6B	0.0777705	4.34644e-16
MAFF	ADAM12	0.0773847	1.39875e-11
STAT5B	DCP2	0.0772278	8.03638e-15
NRF1	RHOBTB3	0.0772163	1.48049e-15
TWIST1	CAPN6	0.0772159	8.88159e-15
CREB3L2	SORBS1	0.0772131	3.41199e-15
TFAP2A	NECTIN3	0.0772044	2.02247e-17
CREB3L2	FNDC3A	0.0770349	1.86736e-15
STAT5B	LINC01483	0.0762042	3.3018e-07
JUND	ZNF117	-0.0759377	4.91977e-15
CREB3L2	RHOBTB3	0.0756981	6.33411e-14
TFAP2A	TUSC3	0.0752215	2.98919e-13
NPAS2	FBN2	0.0748909	4.59263e-15
MAFF	GDF15	0.0746217	5.87996e-12
CREB3L2	NRK	0.0744716	1.97516e-14
TFAP2A	CLIC3	0.0740376	8.2245e-15
JUND	INHBA	0.0736814	7.50441e-12
TFAP2A	NEK7	0.0734216	7.07029e-13
CREB3L2	HIBADH	0.0734017	3.10193e-14
CREB3L2	PDLIM5	0.0733131	9.91913e-13
TFAP2A	CYP11A1	0.0732079	5.30263e-18
NRF1	DEPDC1B	0.0731711	2.75893e-14
CREB3L2	TRIM25	0.0731231	2.03235e-13
MAFF	TIMP2	0.0730642	1.62657e-17
TFAP2A	DIAPH2	0.0728298	3.56786e-07
CREB3L2	FDX1	0.0727852	9.90438e-17
NRF1	ADAM12	0.0726268	4.10652e-14
CREB3L2	SPTLC3	0.072503	6.1426e-13
NRF1	RPLP1	-0.0723934	5.86122e-14
CREB3L2	EXPH5	0.0722215	1.83064e-12
TFAP2A	EXOC6B	0.0721208	4.34145e-16
TFAP2A	BMP1	0.0720896	5.84692e-15
CREB3L2	CLIP1	0.0720342	9.60039e-18
NRF1	FNDC3A	0.0718486	5.58365e-16
TFAP2A	LNPEP	0.0718111	1.62728e-14
CREB3L2	NFAT5	0.0716203	8.08796e-12
TBX3	FTX	0.0715991	4.09088e-14
TFAP2A	RASA1	0.0715977	4.72695e-11
BCL6	BAZ2B	0.0715495	1.3384e-20
NRF1	CRIM1	0.0713806	1.26035e-12
CREB3L2	S100P	-0.0712466	1.32831e-08
TFAP2A	STAT5B	0.070933	6.07187e-13
HES1	B2M	0.0707887	2.21414e-11
TWIST1	SVEP1	0.0707726	7.27e-14
TFAP2A	TRPV6	0.0707412	4.77087e-14
TFAP2A	DAPK1	0.0706365	4.5547e-15
CREB3L2	RPL21	-0.0704626	2.92947e-17
CREB3L2	KIF2A	0.070427	6.30078e-18
CREB3L2	PAM	0.0701797	2.94417e-15
STAT5B	PAM	0.0700732	3.58472e-14
BACH1	STAT5B	0.0699867	2.09565e-16
TFAP2A	ZFAT	0.0698402	1.88743e-12
TFAP2A	TGM2	0.0697731	6.91672e-16
NRF1	DIAPH2	0.0694608	2.51527e-17
NRF1	BCL2	0.0692112	7.33024e-17
NRF1	DAPK1	0.0690286	3.68427e-11
TFAP2A	AHR	0.0685605	2.71084e-14
CREB3L2	PLEKHA6	0.0685035	2.36434e-19
TFAP2A	ARHGAP17	0.068477	7.39309e-15
CREB3L2	RYBP	0.0681703	1.02578e-14
CREB3L2	EEF1A1	-0.0681164	5.61213e-09
TFAP2A	SEMA6A	0.0676591	1.56796e-16
STAT5B	RPL28	-0.0674866	1.14947e-13
TFAP2A	FBLN1	0.0673817	7.87166e-16
ELF3	FAM155A	0.0673624	9.36146e-18
TFAP2A	EFHD1	0.0673178	3.06441e-20
TFAP2A	ARHGAP26	0.0670496	7.58515e-12
STAT4	ADAMTS6	0.0669299	2.64682e-09
ELF3	PTPRR	0.0668652	6.37433e-09
JUND	MGAT5	-0.0667977	2.05949e-12
BACH1	PHLDB2	0.0667864	1.30941e-16
STAT5B	MIR100HG	0.0667115	9.44938e-15
PKNOX1	RPL32	-0.0666816	1.36782e-11
TFAP2A	EGFR	0.0666501	4.25705e-10
STAT5B	BAZ2B	0.0666448	1.72434e-15
TFAP2A	COBLL1	0.0664734	3.1395e-10
STAT5B	SBF2	0.0663998	1.58709e-15
TWIST1	GRIP1	0.0661972	9.21841e-12
NRF1	TBL1XR1	0.0658123	5.00141e-19
MAFF	PLPP3	0.0657984	1.07429e-12
CREB3L2	LIMCH1	0.0655809	4.15922e-15
NRF1	PLPP3	0.0653651	1.33776e-13
ZNF468	ADGRG6	0.0649825	9.24951e-15
TFAP2A	RBMS1	0.0647271	8.41866e-08
STAT5B	LINC02291	0.0645481	2.89327e-11
CREB3L2	SCAPER	0.064503	1.56748e-15
PKNOX1	FTX	0.0644047	3.37449e-11
TFAP2A	ZNF91	0.0642066	3.4861e-08
JUND	GPNMB	0.064177	2.61565e-18
CREB3L2	RBBP6	0.0638482	3.98938e-19
NRF1	NEK7	0.063681	3.99296e-14
TFAP2A	MFSD2A	0.0635625	1.05675e-17
TFAP2A	GPNMB	0.0634134	7.2373e-13
MAFF	ANGPT2	0.0632325	7.39596e-14
JUND	EBI3	0.0631701	1.72881e-13
TFAP2A	GPC3	0.0631698	3.7349e-19
MAFF	LNPEP	0.0630824	8.58713e-14
JUNB	MBNL2	-0.0629585	5.72256e-06
TFAP2A	GDF15	0.0628319	2.0568e-12
CREB3L2	SOS2	0.0627842	2.41002e-13
CREB3L2	RPS27A	-0.0626144	8.54095e-11
CREB3L2	NCOA3	0.0625839	1.38272e-13
MAFK	LINC01483	-0.0624168	8.2996e-09
NRF1	PID1	0.0622575	6.06922e-16
CREB3L2	SPARC	-0.0620766	2.3538e-14
CREB3L2	SH3PXD2A	0.0619507	1.57079e-14
TFAP2A	PDZD2	0.061822	4.53621e-13
BCL6	MAP3K13	0.0617199	5.88463e-20
CREB3L2	RPL30	-0.0617013	3.14603e-09
TFAP2A	OPHN1	0.061542	2.81251e-11
HLF	CYP19A1	0.0615149	2.29823e-18
TFAP2A	EIF4G2	0.0613805	1.80459e-18
NRF1	RPL37A	-0.0613738	7.3848e-14
NRF1	RPL10A	-0.0613603	3.72251e-14
CREB3L2	RAB3GAP1	0.0611955	5.00192e-15
MAFF	HOPX	0.0611846	1.05666e-12
CREB3L2	ADK	0.0611729	1.52417e-15
BACH1	TFPI	0.0611365	7.41386e-06
TFAP2A	SOS2	0.0608777	1.59418e-13
BACH1	CSHL1	-0.060734	6.86813e-07
NRF1	STK3	0.06059	4.92819e-14
TFAP2A	RYBP	0.0604859	4.53114e-10
NRF1	IGSF5	0.0603675	3.40511e-14
CREB3L2	RPS3A	-0.0603148	4.29416e-11
TFAP2A	RASAL2	0.0601749	2.41519e-15
CREB3L2	ESRRG	0.060086	1.15213e-11
TFAP2A	ARHGAP42	0.0600783	1.62045e-14
BACH1	LIMCH1	0.0600312	1.29302e-12
NRF1	RPS12	-0.0599004	1.1124e-07
BCL6	STS	0.0597358	2.15839e-16
TFAP2A	ALPP	0.0596856	4.60979e-16
MAFF	THSD7A	0.0596853	2.11475e-06
TWIST1	SPTLC3	0.0596582	1.43541e-11
CREB3L2	CRH	0.0596067	3.09046e-05
JUND	RPS13	0.0594877	1.6055e-12
BACH1	ANGPT2	0.0594864	3.23961e-13
CREB3L2	IGF2BP3	0.0594835	1.32356e-13
CREB3L2	ARID1B	0.0594741	5.28602e-13
NRF1	B2M	-0.0594612	2.22803e-12
TFAP2A	ITPRID2	0.0592596	1.23675e-14
CREB3L2	HS3ST3B1	0.0592529	3.89701e-12
JUND	PAPPA	0.0592394	6.34294e-11
CREB3L2	GSK3B	0.0591383	3.08991e-14
ELF3	PRG2	-0.0586272	8.14459e-07
HES1	HSPB1	0.058562	2.52066e-14
NRF1	PLCG2	0.0585596	2.09178e-06
MAFF	ZNF117	0.0584205	2.2811e-10
JUND	SEMA3B	0.0583568	5.42868e-18
CREB3L2	RPS29	-0.0582472	1.30899e-10
TFAP2A	SLC43A2	0.0582204	1.48666e-14
JUNB	FLT1	-0.0582181	2.86366e-10
CREB3L2	PAGE4	-0.0581878	4.73917e-13
CREB3L2	RPS8	-0.0580874	2.12308e-17
CREB3L2	ADAMTS6	0.0580217	3.9276e-09
JUND	HSD17B1	0.0578386	1.49233e-12
MAFK	LNPEP	0.057475	6.64437e-13
TFAP2A	SLC2A1	0.0574276	2.95561e-20
JUND	FN1	-0.0571662	8.30173e-09
NPAS2	MYLK	0.0569894	1.79364e-19
HLF	SECISBP2L	0.0569545	1.43918e-18
TFAP2A	CLIP1	0.0569485	7.17561e-13
MAFF	MIR4713HG	0.0568977	5.70929e-10
CREB3L2	RPL10	-0.0567694	1.6423e-13
JUNB	ADAMTS6	0.0567567	1.53587e-07
CREB3L2	RPS7	-0.0567469	6.83582e-14
STAT5B	DSP	-0.0566357	2.85609e-15
NPAS2	CSGALNACT1	0.0565592	1.43449e-16
NRF1	GRK5	0.0564966	2.06966e-16
TFAP2A	CAMSAP2	0.0564807	1.1903e-15
NRF1	FNDC3B	0.0564322	1.26662e-17
JUND	RPS27	0.0563759	5.53216e-15
TFAP2A	PHLDB2	0.056258	1.52313e-13
HES1	PSG3	0.0562083	1.39618e-14
NRF1	MTMR10	0.0560928	2.83935e-14
MAFF	CRIM1	0.0560528	2.46184e-13
NRF1	TNS3	0.0560189	3.20961e-11
CREB3L2	CYP11A1	0.0559992	8.77916e-15
NRF1	RPS18	-0.0557745	2.8384e-11
CREB3L2	FNDC3B	0.0557575	2.25478e-11
TFAP2A	RICTOR	0.0557431	1.83144e-14
CREB3L2	EGFR	0.0556467	1.17134e-08
CREB3L2	ZNF292	0.0555712	3.00644e-13
STAT5B	KLRD1	0.055481	1.28753e-08
TBX3	ATG9B	0.0554297	1.07755e-10
NPAS2	TGM2	0.0554158	2.98901e-17
TFAP2A	FDX1	0.0553463	5.37144e-14
TFAP2A	CEMIP2	0.0553248	1.16724e-18
NPAS2	AGAP1	0.0553163	4.30865e-13
BACH1	GAB1	0.0552482	4.88163e-18
BACH1	TRIM25	0.0552353	6.86113e-17
TFAP2A	PRKCE	0.0549948	1.17647e-12
CREB3L2	LCOR	0.0549642	1.49538e-15
CREB3L2	SBF2	0.0548877	5.02368e-17
NRF1	FBN2	0.0547646	1.38836e-11
CREB3L2	ELL2	0.0547355	5.89873e-16
CREB3L2	SHANK2	0.0546825	5.28952e-14
POU2F3	GCM1	-0.0546553	3.32675e-14
ZNF468	LGALS14	0.0546545	2.3398e-16
NRF1	EGFR	0.0546521	9.94843e-10
CREB3L2	STAG1	0.0546447	2.14401e-11
JUND	RPS19	0.0545213	3.82897e-17
CREB3L2	CCSAP	0.0544749	8.94774e-15
NRF1	ASAP1	0.0544519	4.22849e-15
CREB3L2	BACH1	0.0542402	3.91899e-12
BACH1	FNDC3A	0.0541879	3.97927e-16
CREB3L2	AGAP1	0.0539996	1.36721e-16
MAFF	RHOBTB1	0.0539922	4.59827e-10
CREB3L2	MED13L	0.0539911	1.19689e-12
POU2F3	ADAMTS6	-0.0539741	2.97977e-11
NRF1	LNPEP	0.0539727	1.52062e-16
MXD1	RPS6KA5	0.0539047	9.46907e-15
CREB3L2	RPL13	-0.053843	7.99204e-10
NRF1	PHACTR2	0.0538323	6.60583e-16
NPAS2	TACC2	0.0537973	8.01935e-14
ZNF468	CSHL1	0.0537586	4.10425e-10
TFAP2A	MFSD4B	0.0537193	1.59013e-18
CREB3L2	MAST4	0.0535472	4.27016e-13
ZNF554	RHOBTB1	0.0535447	4.96848e-12
BCL6	BCL2	0.0535126	1.00997e-12
BCL6	NEK7	0.0534384	2.81405e-12
ZNF554	THSD4	0.0533569	1.06888e-17
AHR	TENT5A	0.053324	9.45287e-16
NRF1	RASAL2	0.0531658	4.50056e-14
NRF1	KLHL5	0.0530309	2.28249e-18
TFAP2A	NEAT1	0.0529766	1.2988e-12
TFAP2A	CD59	0.0529307	2.63647e-17
ELK1	DAB2	0.0528977	2.48849e-15
BACH1	SBF2	0.0528366	2.93961e-13
AHR	NRF1	0.0528178	1.64957e-16
NRF1	THSD4	0.0527788	1.73143e-18
TFAP2A	STEAP4	0.0527708	7.21604e-12
TFAP2A	CD46	0.0527103	8.38433e-18
CREB3L2	GSE1	0.0526876	2.0645e-15
NRF1	PHYHIPL	0.0526337	2.42351e-16
AHR	STS	0.0525904	7.15527e-12
NRF1	VGLL3	0.0525621	8.69427e-12
TFAP2A	TBX3	0.0525285	6.60092e-16
TFAP2A	MTMR10	0.0524439	7.14439e-17
NRF1	AUTS2	0.0523383	1.65837e-12
TBX3	GLCCI1	0.0523228	3.59487e-14
MAFK	MIR181A2HG	-0.0522606	5.03956e-11
MXD1	AUTS2	0.0522415	1.18906e-12
NRF1	SCAPER	0.0521739	1.23213e-17
TFAP2A	HOPX	0.0521097	2.99757e-11
MAFF	S100A9	0.0520869	1.02029e-11
ELK1	KLRD1	0.0520862	4.91549e-13
JUND	RPL41	0.0519779	1.12981e-10
TFAP2A	INSR	0.0518556	2.25132e-17
BCL6	HPGD	-0.0517884	1.93811e-12
TFAP2A	FNDC3A	0.0516823	2.9255e-16
NRF1	RICTOR	0.0515373	4.52249e-13
TFAP2A	TGFBR3	0.0515266	1.22465e-12
TFAP2A	SERINC5	0.0514877	1.16314e-13
STAT5B	JMJD1C	0.0514759	5.98417e-14
NRF1	CBLB	0.0513465	2.98491e-15
JUNB	INHBA	0.0513013	1.87486e-10
TWIST1	TNFSF10	-0.0512967	1.17933e-10
CREB3L2	FAM172A	0.0511039	3.62705e-08
TWIST1	HS3ST3B1	0.0510476	2.16302e-16
CREB3L2	CDYL2	0.0509419	4.79651e-11
BACH1	CREB3L2	0.0509139	1.53574e-19
TFAP2A	SEMA3B	0.0509071	8.49166e-16
BACH1	PDE4D	0.0508976	1.30715e-13
TBX3	TENM3	0.0508677	1.59782e-06
NPAS2	PKIB	0.0508007	1.60001e-14
ELF3	PAX8	0.0507576	2.24773e-12
NPAS2	C4orf19	0.0507483	7.80559e-13
NRF1	THSD7A	0.0507034	1.29377e-10
JUND	RPL19	0.0506313	4.81446e-16
TFAP2A	DEPDC1B	0.0505985	2.91741e-10
ELF3	ACSL4	0.0505561	1.23624e-14
TFAP2A	HPGD	0.0505369	1.35714e-09
ELF3	LINC01320	0.0505368	1.42016e-10
PKNOX1	SH3TC2	0.05047	3.69436e-15
TFAP2A	CANX	0.0504517	1.50696e-15
TBX3	GPC3	0.0503912	2.54275e-12
BCL6	CHD2	0.0503654	1.49901e-14
CREB3L2	RHOBTB1	0.050254	3.53147e-08
JUND	PIK3C2B	-0.0501727	1.75881e-13
TFAP2A	ACER3	0.0499957	6.42435e-14
ZNF554	PSG6	0.0499945	9.10945e-13
NRF1	RPS6	-0.049981	1.60556e-14
NRF1	DTNB	0.049978	9.79723e-15
NRF1	CSPP1	0.0499537	4.55292e-17
CREB3L2	CPEB4	0.049898	2.18193e-13
AHR	USP9X	0.0498666	4.33929e-16
TFAP2A	TACC2	0.0498597	3.4339e-13
ZNF554	PRG2	0.0498548	5.92414e-09
NRF1	PKIB	0.0498393	1.56348e-15
STAT5B	COL4A1	-0.0497932	1.63296e-14
JUND	KLRD1	-0.0496657	9.70821e-10
ELK1	KMO	0.0496464	4.90284e-15
CREB3L2	RPL34	-0.0495507	5.10029e-10
HES1	LIFR	-0.0495198	3.95894e-15
MAFK	HPGD	-0.0495036	4.49284e-10
TWIST1	EXOC6B	0.0494248	1.74049e-11
BCL6	RASA1	0.0494178	7.97197e-17
ZNF468	S100P	0.0493769	4.11367e-15
NRF1	PSPC1	0.0493596	3.08708e-12
TFAP2A	MGAT5	0.0493554	3.15365e-08
TFAP2A	COL28A1	0.0493072	1.56115e-11
BACH1	TRPV6	0.0492892	4.2804e-12
BACH1	PLEKHA6	0.0492447	1.68085e-13
TFAP2A	HSPB8	0.0492218	3.69418e-13
TFAP2A	RHOBTB3	0.0491941	1.24309e-12
TFAP2A	HECTD1	0.0491162	6.16275e-15
TFAP2A	PHACTR2	0.0489441	3.46359e-15
TFAP2A	NHSL1	0.0489278	4.31109e-11
BACH1	ADK	0.0489087	3.81857e-13
TFAP2A	ADAMTSL1	0.0488299	8.37641e-12
CREB3L2	SRSF5	0.048787	1.09574e-13
ELF3	LINC01301	0.0487023	6.03374e-13
TFAP2A	CCSAP	0.0486798	9.69903e-14
MAFF	FLT1	-0.0486348	1.82387e-09
ZNF554	FAM13A	0.0486192	7.32666e-09
BACH1	DYRK1A	0.0485461	2.19332e-16
TFAP2A	GNG12	0.0485098	2.41272e-16
TFAP2A	GRN	0.0485084	6.73064e-14
HLF	SVEP1	0.0484593	3.74482e-15
NRF1	ANK3	0.0483715	1.66332e-15
PKNOX1	TFPI	-0.0483118	1.62445e-06
ZNF468	PSG4	0.048205	1.02078e-07
CREB3L2	TBL1XR1	0.0481662	2.0077e-12
CREB3L2	GAB2	0.048131	6.21376e-17
TFAP2A	ICK	0.0480816	1.93968e-14
TFAP2A	MYLIP	0.048072	3.9052e-19
MAFF	PGF	0.0480124	1.7311e-14
CREB3L2	TBC1D1	0.0479921	5.80009e-15
TFAP2A	ASH1L	0.0479521	5.1182e-17
NRF1	FN1	-0.0479465	4.86253e-07
STAT5B	CATSPERB	0.0478495	1.15966e-09
CREB3L2	HIST1H2AC	0.0478411	4.1861e-13
JUNB	TENM3	-0.0478273	1.47677e-08
NRF1	CSGALNACT1	0.047804	4.47302e-16
NRF1	COBLL1	0.0478012	1.12594e-09
TBX3	LINC01091	0.0477807	2.20082e-13
CREB3L2	CYTH3	0.0477052	1.36886e-15
PKNOX1	RPS18	-0.0476723	3.15455e-10
CREB3L2	DDX17	0.0476546	4.98504e-11
CREB3L2	PHYHIPL	0.0475865	2.01685e-13
TFAP2A	XRN1	0.0475449	9.51831e-12
STAT4	CHODL	0.0474543	1.22114e-13
ELF3	MECOM	0.0474457	1.06428e-14
CREB3L2	JMJD1C	0.0473554	3.88324e-12
TFAP2A	TIMP2	0.0473264	7.78046e-13
ZNF554	PHLDB2	0.0472825	1.15012e-13
BACH1	KMO	0.0472622	3.4869e-11
MAFF	CD59	0.0472456	6.62162e-12
TFAP2A	PHLPP1	0.0472435	5.64303e-16
AHR	CAMSAP2	0.0471979	1.10802e-10
NRF1	TTBK2	0.0471669	2.57586e-14
STAT5B	MPP5	0.047052	3.9042e-16
NRF1	BBX	0.046995	1.54639e-12
TFAP2A	LGALS3	-0.0469244	2.5319e-16
NRF1	CHSY1	0.0468743	5.82569e-13
TWIST1	EXPH5	0.0468523	5.98527e-17
ZNF468	MICU3	0.0468318	4.43588e-11
BCL6	PDE4D	-0.0468103	6.03374e-16
CREB3L2	RPS15A	-0.0467719	8.673e-15
TFAP2A	NOTUM	-0.0467652	4.4965e-09
CREB3L2	NF1	0.0467159	1.84889e-12
CREB3L2	PTEN	0.0466869	7.61774e-09
PKNOX1	CD96	0.0466104	3.50808e-15
TFAP2A	S100A9	0.0465817	9.27914e-11
STAT5B	RPL18A	-0.0465473	2.51615e-08
NRF1	BRWD1	0.0464632	4.98723e-14
CREB3L2	RPL12	-0.0464587	1.05745e-10
MAFF	FTX	0.0463957	9.26648e-13
NPAS2	ST3GAL1	0.0463893	2.44756e-15
JUND	TPPP3	0.0462429	6.17203e-14
STAT5B	USP25	0.0462369	2.21264e-13
TFAP2A	RPS18	0.0462304	3.58833e-08
JUND	CAPN6	0.0462049	8.92408e-12
CREB3L2	TPT1	-0.0460692	4.93649e-12
TFAP2A	BRWD1	0.0460076	1.2233e-11
BACH1	KDM6A	0.0459586	1.90789e-14
CREB3L2	RPL14	-0.0459208	1.05107e-12
BACH1	SHANK2	0.0459032	2.01881e-14
CREB3L2	RPL19	-0.045903	1.65915e-11
TFAP2A	HSPB1	0.0458976	2.20405e-08
NRF1	CDKN1C	-0.0458707	3.35924e-09
CREB3L2	TNS3	0.0458522	8.54493e-08
CREB3L2	RPS23	-0.0458329	1.08465e-11
STAT5B	GDA	0.0457497	1.0951e-16
CREB3L2	ERRFI1	0.0457492	5.64859e-11
CREB3L2	TACC2	0.0457365	1.04061e-09
BACH1	PICALM	0.0457313	1.36053e-15
TFAP2A	NUFIP2	0.0457261	1.18612e-10
CREB3L2	MAP4K3	0.0457202	2.02803e-11
TFAP2A	SPTLC3	0.0455426	8.12625e-13
TFAP2A	DLG5	0.0454909	7.49029e-14
NPAS2	HSD17B1	0.0454785	8.55649e-11
CREB3L2	SEM1	0.0454769	5.30435e-14
TFAP2A	MMP11	0.0454754	3.64546e-16
MAFF	SEMA3B	0.0454751	8.48478e-15
NRF1	LRCH1	0.0454563	1.00988e-19
TBX3	CYTH3	0.0454456	4.8853e-12
NRF1	RPL27A	-0.0454273	7.88406e-13
BACH1	ERVW-1	0.0454222	2.60723e-14
CREB3L2	RPL18	-0.0454167	4.52209e-14
STAT5B	CYP11A1	0.0453538	6.58508e-17
TFAP2A	CEBPB	0.04532	7.51435e-14
NRF1	ANKRD10	0.0452439	3.33871e-17
NRF1	RPL26	-0.0452427	1.70558e-13
MAFF	SLC43A2	0.0451531	2.3621e-16
CREB3L2	ANK3	0.0451298	2.9074e-14
USF2	TIMP3	-0.0451155	1.16202e-08
TFAP2A	SHANK2	0.0450637	6.03689e-10
MAFF	TPM1	-0.0450341	2.76186e-09
CREB3L2	DLG5	0.0449443	1.50449e-11
TWIST1	PHLDB2	0.0448774	5.02698e-13
TFAP2A	SYNE2	0.0448585	2.89421e-10
NRF1	PLCL2	0.0447273	3.50645e-13
CREB3L2	S100A11	-0.0447061	8.88301e-11
NPAS2	CLMN	0.0446984	1.81876e-18
NRF1	HSP90AA1	-0.0446544	2.30276e-15
MAFF	EVA1B	0.0445829	1.44145e-16
NRF1	CDYL2	0.0445392	1.00777e-11
CREB3L2	RBM47	0.0445199	1.32152e-11
CREB3L2	IFI6	-0.0444733	6.87821e-10
CREB3L2	DIP2B	0.0444054	1.27872e-15
BACH1	EPHA1-AS1	0.0443704	4.09203e-13
JUND	RPLP2	0.044365	2.10938e-14
CREB3L2	PICALM	0.0443492	1.91052e-15
NRF1	PDLIM5	0.0441255	2.54696e-08
NRF1	PDE4D	-0.0440382	6.20243e-11
NRF1	SNX9	0.0440281	7.86534e-17
CREB3L2	MED13	0.0440079	2.24977e-14
TFAP2A	IL6ST	-0.0439961	2.1671e-10
TFAP2A	ZNF292	0.0439937	2.32552e-12
AHR	CHODL	0.043939	4.30471e-09
TWIST1	DAB2	0.0437893	1.75516e-10
NRF1	PAM	0.0437848	1.22929e-15
NRF1	GAB2	0.0437749	7.36695e-17
AHR	PSG8	0.0437277	8.17067e-12
ZNF554	PSG4	0.0436486	1.70775e-09
STAT5B	CDKAL1	0.0435747	1.15666e-13
CREB3L2	FBN2	0.0435265	7.35642e-11
NRF1	SGMS1	0.0435155	2.91073e-17
HES1	TPM1	-0.0435031	1.82748e-11
NRF1	DENND1A	0.0433277	3.72839e-14
NRF1	S100A11	-0.0433098	5.25694e-13
PKNOX1	CGA	-0.043254	3.91187e-13
HES1	SERPINE1	-0.0431925	3.07218e-12
MAFF	RPL28	0.0431813	2.65495e-09
CREB3L2	RPS19	-0.0431506	5.3168e-13
TFAP2A	DENND1A	0.0431475	3.28164e-14
TFAP2A	ACER2	0.0430498	2.66442e-12
CREB3L2	TMSB10	-0.043042	5.06284e-16
USF2	LINC00882	-0.0430164	1.20935e-11
NRF1	ARHGAP17	0.043002	4.60628e-14
BACH1	TLK1	0.0429952	2.31002e-19
CREB3L2	RPS13	-0.0429824	1.50943e-10
CREB3L2	ANKRD10	0.0429582	5.21836e-13
BACH1	ZNF292	0.0429522	4.73876e-12
MAFF	RPL21	0.0428926	1.01243e-12
MAFK	CREB3L2	0.0428748	6.42056e-14
TFAP2A	ZFAND3	0.0428263	1.18579e-08
NRF1	RBBP6	0.0428085	9.53681e-12
STAT5B	SLC7A2	0.0427898	9.45909e-13
CREB3L2	PPP1CB	0.0427678	2.76768e-15
NRF1	EXOC6B	0.042653	1.05314e-11
ELF3	LINC02291	-0.0426456	4.46393e-10
HES1	TNS3	-0.0426193	1.16165e-11
JUND	CD63	0.0425763	2.58348e-12
TFAP2A	GRAMD2B	0.042563	2.29016e-12
TBX20	EXOC6B	0.0425068	2.91155e-12
CREB3L2	KLHL5	0.0423826	1.37447e-12
CREB3L2	LVRN	0.0423212	4.37091e-09
JUNB	PAEP	0.042249	2.44639e-07
ELK1	RPS18	0.0422365	4.38511e-13
CREB3L2	CLIC4	0.0421939	6.28135e-16
MAFF	SERPINE2	-0.0421349	4.66e-10
CREB3L2	RACK1	-0.0420813	6.44275e-13
NRF1	PHLDB2	0.042003	7.1428e-10
CREB3L2	ST3GAL1	0.0420019	2.26672e-17
TBX20	USP15	0.0419523	3.92638e-15
CREB3L2	USP25	0.041939	2.63741e-09
TFAP2A	ELL2	0.0419167	4.76622e-14
CREB3L2	MAOA	0.0418425	1.08402e-12
TFAP2A	KLHL5	0.0418308	5.29817e-14
CREB3L2	TGM2	0.0416607	5.4917e-12
CREB3L2	TMEM117	0.0416548	3.42317e-16
CREB3L2	GABRE	0.0416219	2.36888e-10
JUND	GSTP1	0.0416044	4.98085e-19
BACH1	DLG1	0.0415685	6.52824e-15
MAFK	TCF7L2	-0.0415301	2.94851e-12
HES1	MYO9A	0.0414485	1.5403e-15
NRF1	APBB2	0.0414064	2.07511e-11
CREB3L2	INSR	0.0413914	1.8135e-12
CREB3L2	USP9X	0.0413823	4.5967e-16
JUNB	MIR181A2HG	-0.0413533	2.03015e-09
ELF3	SAMMSON	0.0412199	2.69093e-11
TFAP2A	TENT5A	0.0411664	5.04415e-14
NRF1	RPS24	-0.0411641	2.85743e-12
TFAP2A	FBN2	0.0411298	1.30491e-09
TFAP2A	ANK3	0.0411115	3.76117e-13
TFAP2A	CREB3L2	0.0411094	2.65857e-14
CREB3L2	GRK5	0.0411062	1.98658e-11
CREB3L2	RPL32	-0.0411024	4.15893e-07
CREB3L2	RPL35A	-0.0410498	8.42764e-10
STAT5B	S100A9	-0.0410261	9.31581e-12
CREB3L2	TLK1	0.0410106	3.04277e-15
MAFK	COBLL1	0.0409605	3.05278e-08
CREB3L2	PRKCZ	0.04094	1.92465e-12
HES1	CALM1	0.0409382	1.73171e-13
NRF1	MPP5	0.0408839	1.28365e-15
NRF1	FAM135A	0.0408143	2.37143e-13
ZNF554	RAP2C-AS1	0.0407534	1.31097e-10
TFAP2A	PLEKHA6	0.0407526	8.07501e-13
CREB3L2	CHSY1	0.0406775	2.11753e-17
TBX3	KATNBL1	0.0406658	4.11542e-09
MAFF	HPGD	0.0406596	7.31917e-08
NRF1	MAP4K3	0.0406327	2.04327e-12
TFAP2A	SLC27A6	0.0406276	5.01131e-13
NRF1	PLCB1	0.0406154	3.77766e-12
NRF1	ISM2	-0.0404658	2.0395e-13
TFAP2A	SLC38A2	0.040433	1.78593e-13
BCL6	N4BP2L2	0.0404185	2.7327e-17
CREB3L2	APPBP2	0.0404096	6.45318e-15
HES1	PGF	0.0403972	3.53461e-16
CREB3L2	SLC41A2	0.0403866	1.82712e-16
ELF3	ARL15	-0.0403787	2.37275e-11
NRF1	ACER3	0.0403705	7.12135e-13
NRF1	RHOBTB1	0.0403451	3.52973e-07
TFAP2A	USP15	0.0403358	5.24115e-17
NRF1	COP1	0.0403341	1.75854e-21
ZNF554	GPC3	0.040324	1.1378e-11
TBX20	ENTPD1	0.0402725	4.89703e-13
MAFK	MAP4K3	0.0401513	7.51059e-14
ZNF554	MINDY2	0.0401345	6.95869e-17
HLF	DOCK8	0.0401336	2.03472e-17
TFAP2A	HNRNPK	0.0401227	6.17753e-17
STAT5B	GLDN	0.0400837	2.68435e-11
TFAP2A	NFAT5	0.040083	1.36999e-08
TFAP2A	EEF1A1	0.0400786	7.32523e-09
JUNB	STEAP4	0.0400763	9.65898e-13
TFAP2A	NCOA3	0.0400712	3.30218e-14
CREB3L2	STT3B	0.040037	5.67639e-17
CREB3L2	SERINC5	0.03997	4.72847e-10
CREB3L2	NIPBL	0.0399481	6.28182e-08
CREB3L2	MON2	0.0399392	2.654e-10
TBX20	TUSC3	0.0397913	1.20126e-11
BACH1	TIMP2	-0.0397863	3.46898e-10
CREB3L2	SERPINE2	-0.0397687	3.66483e-11
NRF1	IL1RAP	0.0397621	4.28728e-12
MAFF	PTMA	0.039739	3.26663e-14
CREB3L2	RPS24	-0.0397189	2.63917e-10
CREB3L2	SERF2	-0.0397111	3.35333e-17
STAT5B	IQGAP2	0.0397056	1.48274e-12
NRF1	MALAT1	-0.0396389	2.05076e-16
TFAP2A	IGF2BP3	0.0396269	1.79543e-12
NPAS2	SMOC2	0.0395968	8.60392e-14
ZNF554	SESN3	0.0395493	3.34431e-16
NRF1	RBMS1	0.0394989	3.13253e-11
CREB3L2	RPL7	-0.0394747	2.02223e-14
CREB3L2	KDM6A	0.0394642	5.94802e-14
TFAP2A	DIP2B	0.0394552	1.435e-16
CREB3L2	RPL27	-0.0394526	5.02757e-14
TFAP2A	KIF2A	0.0394325	1.22756e-14
NRF1	IQGAP2	0.0393992	6.66135e-12
TFAP2A	SIGLEC6	0.039384	5.67579e-12
STAT5B	MKLN1	0.0393796	1.59399e-13
CREB3L2	ENTPD1	0.0393355	1.21564e-09
BACH1	GH2	-0.0393204	3.62705e-14
MAFF	CHODL	0.0392827	5.31047e-12
MAFF	KIF2A	0.0392411	6.04259e-14
BACH1	STARD13	0.0392263	6.24502e-13
MAFK	ERVW-1	0.0392212	2.59029e-10
BACH1	ATXN7	0.0391795	1.2581e-11
TFAP2A	BZW2	0.0391658	7.23486e-10
TFAP2A	CBLB	0.0391349	4.16621e-10
CREB3L2	HSD17B1	-0.0391275	3.88388e-10
NRF1	SRGAP2	0.0389196	1.16724e-18
NPAS2	RHOBTB3	0.0389124	3.28406e-13
CREB3L2	BTG1	-0.0389108	3.26239e-18
CREB3L2	ESYT2	0.038891	5.25025e-15
HES1	GH2	0.0388851	5.25159e-15
MAFK	ADAM12	0.0388377	2.14984e-07
TFAP2A	RPN2	0.0388213	1.10462e-13
CREB3L2	AZIN1	0.0387416	3.13477e-15
TFAP2A	LYN	0.0387361	6.13099e-15
ELF3	TM4SF1	0.0387332	2.62171e-12
NRF1	GRAMD2B	0.0386534	1.60239e-15
AHR	SIPA1L1	0.0386185	5.05195e-14
CREB3L2	CLIP4	0.0386125	1.25344e-13
CREB3L2	SEMA3B	0.0386073	2.573e-16
ZNF468	EEF1A1	0.0385854	9.75223e-12
CREB3L2	N4BP2L2	0.038539	4.21096e-12
STAT5B	LIN28B	-0.0384921	2.41054e-11
CREB3L2	RPS11	-0.0384287	6.39554e-11
CREB3L2	BAZ2B	0.0383816	1.24285e-14
CREB3L2	RPLP0	-0.0383568	7.08989e-11
AHR	NSMCE2	0.0382483	1.46134e-16
STAT5B	COL4A2	-0.0382177	3.09333e-14
TWIST1	LINC00470	0.0381616	8.83838e-12
TFAP2A	HP1BP3	0.0381535	3.96851e-13
TFAP2A	STK3	0.0381384	9.65612e-11
CREB3L2	TPM1	-0.0380872	2.86519e-08
TFAP2A	S100A11	0.0380853	6.5592e-11
ZNF468	MAN1A2	0.0379752	2.76998e-10
MAFF	HIST1H1C	0.0379655	1.21909e-14
TBX20	RPL41	-0.0379441	1.27364e-12
TFAP2A	FAM135A	0.0379349	7.02051e-12
TFAP2A	SAT1	0.0379241	3.66178e-06
ELF3	TGFBR3	-0.0378852	1.73291e-12
NRF1	UBE2E3	0.0378818	1.40601e-15
ELK1	RPLP1	0.0378771	1.87583e-10
BACH1	ZNF638	0.0378353	4.11352e-15
MXD1	CSF3R	0.0378267	1.17398e-09
CREB3L2	USP34	0.0377816	3.92257e-12
ZNF554	LVRN	0.0377525	4.20096e-10
AHR	SASH1	-0.0377431	1.07726e-14
TFAP2A	ADAMTSL4	0.0377279	2.97688e-14
TFAP2A	ZNF703	0.0377086	1.78216e-19
HES1	SLC44A1	0.0376847	4.47471e-14
NPAS2	KDM4B	0.0376789	2.5715e-17
CREB3L2	KDM7A	0.0376553	4.60842e-12
CREB3L2	FAU	-0.037648	1.7339e-10
NRF1	RPS25	-0.0375989	7.34764e-11
NRF1	AFF3	0.0375942	9.71988e-18
CREB3L2	MBD2	0.0375706	9.37408e-17
TBX20	THSD7A	0.0375461	1.69576e-09
TBX3	PRRC2B	-0.0375186	1.7771e-09
JUND	PSAP	0.0375153	1.79304e-15
ZNF468	SH3TC2	0.0374676	1.12693e-14
JUNB	NEAT1	0.0374424	9.56175e-10
BACH1	RPS27	-0.0374392	3.29748e-10
NRF1	LINC00882	0.0373945	1.55943e-09
NRF1	OPHN1	0.0373757	7.18519e-11
CREB3L2	GRAMD2B	0.037334	1.45847e-10
PKNOX1	RPL19	-0.0373255	4.09244e-14
TFAP2A	ESRRG	0.0372689	1.35314e-08
CREB3L2	TRMT9B	0.0372408	2.58176e-11
BACH1	SIK3	0.03724	1.13825e-13
NRF1	HERC1	0.0371709	2.85227e-15
NRF1	MB21D2	0.0371234	2.47043e-13
CREB3L2	SLC27A6	0.037122	2.18085e-09
TFAP2A	GABRE	0.037121	3.28679e-10
TFAP2A	PSG8	0.037101	4.12323e-09
NRF1	ANO2	0.0370741	9.93051e-17
TFAP2A	PLCB1	0.0370581	1.22422e-07
HES1	RPL14	0.0370557	4.70914e-10
ZNF554	ACER3	0.0370523	4.96258e-13
JUND	LCMT1-AS2	-0.0370491	5.43671e-12
ZNF554	PSG8	0.0370484	4.21232e-15
CREB3L2	SIK3	0.0370418	7.8617e-10
NPAS2	SERPINE1	-0.0370289	9.15674e-10
TFAP2A	ERVW-1	0.0370226	3.13499e-06
MAFF	GH2	0.0370178	4.66746e-14
CREB3L2	SESN1	0.0370012	3.00607e-14
TFAP2A	TTC7B	0.0369816	5.66396e-12
CREB3L2	HNRNPH1	0.0369765	5.6186e-10
BACH1	SLC27A6	0.0369479	1.90629e-11
ELK1	NHSL1	0.0368644	3.99398e-13
CREB3L2	COX6C	-0.0367898	2.14016e-15
ELF3	EPS8	0.0367753	3.41089e-13
NRF1	SENP6	0.0367415	1.67396e-17
CREB3L2	EIF1	-0.0367177	7.68372e-19
STAT5B	STS	0.0367139	1.91787e-11
BACH1	MED13L	0.036705	4.80603e-11
ELF3	RPS12	0.0366908	1.21123e-06
JUNB	KYNU	0.0366537	1.49977e-10
CEBPA	PRG2	0.0366135	2.58776e-08
AHR	TLK1	0.0365783	1.09662e-14
JUNB	KRT18	-0.036571	3.75453e-11
NRF1	GPC3	0.036562	2.24427e-13
CREB3L2	RPL23	-0.0365573	1.81284e-11
PKNOX1	CNGA1	0.0365523	2.62869e-19
NRF1	NLGN1	0.0365454	3.42797e-16
MAFF	PRKCE	0.036539	6.74447e-14
TFAP2A	SGMS1	0.036512	1.29421e-15
CREB3L2	NBEAL1	0.0364775	1.43416e-13
TFAP2A	NEK11	0.0364566	3.19297e-15
CREB3L2	TAOK1	0.0364329	1.41633e-15
NRF1	MIR100HG	0.0364273	3.11878e-12
PKNOX1	RPL10	-0.036418	1.09282e-12
CREB3L2	CTNND1	0.0363858	5.98259e-14
CREB3L2	PTCHD1-AS	0.0363364	7.34129e-08
CREB3L2	EIF2S2	-0.0362352	1.17176e-14
TFAP2A	RPLP1	0.0362152	1.32158e-06
AHR	RASGRF2	-0.0361779	8.6851e-11
NRF1	AZIN1	0.0361498	1e-15
TFAP2A	ARHGEF12	0.0361399	3.07356e-13
CREB3L2	C4orf19	0.0361107	1.4811e-11
TFAP2A	PGF	0.0361105	2.8151e-09
TFAP2A	RBBP6	0.0360903	1.52206e-12
PKNOX1	LNPEP	0.0360227	8.22941e-13
TFAP2A	PDIA3	0.0360028	1.41968e-15
TFAP2A	SERPINE2	-0.0359941	3.37841e-08
NRF1	STARD13	0.0359512	6.96486e-13
CREB3L2	TMEM59	-0.0359418	2.40513e-12
TBX20	KATNBL1	0.0358973	9.09352e-15
NRF1	PAPPA	0.0358919	7.76573e-11
ELF3	MEG8	-0.0358835	3.0105e-15
TFAP2A	ST3GAL1	0.0358712	1.0735e-13
TFAP2A	ERVH48-1	0.0358642	5.10707e-15
TFAP2A	GRHL1	0.0358205	1.73681e-17
CREB3L2	C21orf91-OT1	-0.0357962	4.5836e-11
ZNF468	STK3	0.035781	3.60332e-17
NPAS2	RPS8	0.0356994	1.10539e-08
NRF1	ATAD1	0.035687	1.92083e-14
NRF1	MINDY2	0.0356688	5.03212e-15
TFAP2A	GCM1	0.0356389	5.81799e-10
TFAP2A	PLIN2	0.0356208	1.42559e-09
NRF1	C2CD3	0.0356181	4.79108e-17
TFAP2A	SECISBP2L	0.0355582	2.37737e-08
CREB3L2	CNOT6L	0.0355422	6.24533e-11
NRF1	PAGE4	-0.0354985	2.93037e-10
ELK1	QSOX1	0.0354947	2.1483e-14
TFAP2A	HS3ST3B1	0.0354904	3.11733e-07
CREB3L2	LSM14A	0.0354715	7.24666e-09
CREB3L2	KIAA0232	0.0354196	9.32382e-13
ELF3	SIK2	0.0353606	3.42085e-16
CREB3L2	MIR100HG	0.0353451	7.80639e-15
TFAP2A	GAB1	0.0353354	2.74984e-10
JUNB	GRIP1	0.0353338	8.82027e-11
JUND	MFSD2A	0.0353018	3.67577e-13
CREB3L2	RPL3	-0.0352945	3.41181e-10
HES1	GSE1	-0.0352694	3.71249e-14
STAT5A	CGA	-0.0352617	3.69396e-07
HES1	RASGRF2	-0.0352346	3.20388e-15
CREB3L2	NIBAN2	0.0352331	1.13572e-17
TFAP2A	RAB3B	0.0352251	4.49444e-12
BACH1	GPR78	0.0352219	8.78285e-12
CREB3L2	LRRC1	0.0352181	1.20951e-12
ZNF554	CBLB	0.0351075	1.56558e-09
NRF1	ST3GAL6	0.0350832	2.77127e-12
ZNF468	HOPX	0.035061	2.1454e-11
NRF1	ESRRG	0.0350514	4.19702e-12
MAFF	RPS27	0.0350512	4.73727e-08
HES1	PSG8	0.035036	1.21433e-16
STAT5B	GJA5	-0.0350259	5.22631e-13
TFAP2A	LYPLAL1-AS1	-0.0350151	6.894e-11
AHR	MAN2A1	0.0350111	4.66817e-11
TFAP2A	RAB3GAP1	0.0349954	2.03062e-12
NPAS2	TBX3	0.0349821	2.07852e-11
BCL6	RASAL2	0.0349816	9.66289e-13
BACH1	TENM3	0.0349647	2.99746e-06
BACH1	CDYL	0.0349625	1.39064e-15
JUND	RPS4X	0.0349396	2.46646e-09
TFAP2A	GLI3	0.0349367	2.12636e-10
JUND	TENM3	0.0349046	2.27693e-07
CREB3L2	SPATA13	0.0348262	5.37654e-14
TFAP2A	EPHA1-AS1	0.034808	3.13441e-12
TWIST1	LINC02246	-0.0347903	5.40112e-10
TFAP2A	RHOBTB1	0.0347897	6.84431e-07
ZNF554	DOCK5	-0.0347842	5.83253e-16
CREB3L2	FLT1	-0.0347431	1.58869e-07
CREB3L2	DAB2	0.0346635	9.6378e-09
MAFF	MALAT1	-0.0346572	6.55737e-11
CREB3L2	TBX3	0.0345954	7.40606e-09
HES1	AGPAT5	0.0345726	1.92631e-12
TFAP2A	TPM1	-0.0345687	3.83968e-09
NRF1	PLEKHA1	0.0345664	8.34679e-16
TFAP2A	KMO	0.034562	8.73551e-08
PKNOX1	IGFBP1	0.0345304	5.71441e-08
ZNF468	SERPINE2	-0.0344838	1.19301e-13
TFAP2A	APBB2	0.0344781	1.5447e-07
TFAP2A	LIMCH1	0.0344458	4.81186e-11
CREB3L2	AMOTL1	0.0344402	9.77197e-13
CREB3L2	PPP6R3	0.0344296	9.74536e-13
NRF1	SYNJ1	0.0344253	3.17179e-17
TFAP2A	LINC01091	0.0343897	1.15651e-09
USF2	CDKN1C	-0.0343875	3.03943e-13
TWIST1	AOPEP	-0.0343848	2.67448e-11
TFAP2A	RPL10A	-0.0343761	1.01822e-07
HES1	TIMP2	0.0343573	5.41376e-11
ZNF554	ERVH48-1	0.0343518	6.33147e-14
MAFF	LINC02246	-0.0343384	2.26489e-07
NPAS2	INSR	0.0343003	1.75024e-15
PKNOX1	LINC02246	-0.0342832	1.31377e-07
NPAS2	SHANK2	0.0342513	4.93861e-13
TFAP2A	ESYT2	0.0342203	8.92064e-14
TFAP2A	MINDY2	0.034195	3.73364e-10
TFAP2A	MICU3	0.0341859	1.42134e-07
JUND	ZNF83	-0.034185	4.78157e-14
TFAP2A	PRKCH	0.034181	5.95112e-17
NRF1	PSG1	0.0341771	2.62419e-07
CREB3L2	EMSY	0.0341746	1.25621e-15
CREB3L2	CTNNA1	0.0341736	4.98585e-12
MAFF	TCF7L2	-0.0341401	3.22607e-11
NRF1	SGPP1	0.0340868	6.27979e-22
BACH1	PUM2	0.0340686	1.07831e-14
ZNF468	FAM13A	0.0340595	1.41939e-13
JUND	MEG3	0.0340555	9.2115e-14
NRF1	LARP4B	0.034045	6.27329e-17
CREB3L2	AMMECR1	0.034041	3.85846e-15
BACH1	ACOXL	0.0340309	1.25167e-08
MAFK	DAB2IP	0.0339984	4.80219e-14
BACH1	ELMO1	0.0339818	9.34993e-17
TFAP2A	BCL2	0.03396	2.86633e-08
TFAP2A	ARL5A	0.0339369	6.03937e-16
CREB3L2	MFSD2A	0.0338918	2.59395e-11
NRF1	RPS9	-0.0338657	2.20734e-14
NPAS2	SLC41A2	0.033859	1.08549e-15
ELF3	TCF7L2	-0.0338313	3.19427e-11
ZNF468	PSG2	0.0338261	5.58514e-10
CREB3L2	XAGE2	-0.0337823	1.70622e-11
TFAP2A	SLC4A7	-0.0337653	8.23083e-12
CREB3L2	LYN	0.033759	1.61706e-12
ZNF468	CRIM1	0.033745	1.22305e-10
CREB3L2	TRA2B	0.0337081	2.35254e-10
HLF	FN1	-0.0336817	1.73719e-06
NRF1	NCKAP1	0.0336811	3.25773e-16
BACH1	PSG6	0.0336742	2.71948e-08
TFAP2A	C4orf19	0.0336694	3.90813e-12
CREB3L2	IGFBP1	-0.0336603	1.17052e-09
CREB3L2	COX4I1	-0.0336484	3.71067e-11
MAFK	FGD4	0.0336231	3.36623e-11
ZNF554	PSG7	0.0335942	3.37845e-07
STAT5B	PKIB	0.0335771	3.24837e-11
HES1	HERC1	-0.0335763	9.73692e-19
NRF1	DSP	-0.0335754	1.95581e-14
NRF1	STT3B	0.0335477	5.17183e-12
ZNF468	RHOBTB1	0.0335452	6.6704e-09
JUND	RPL18	0.0335244	6.17997e-11
TWIST1	SERPINE1	-0.0335244	3.74421e-11
BACH1	MFSD4B	0.0334929	6.9555e-14
NRF1	SLC2A11	0.0334896	2.10394e-16
STAT5B	BET1	0.0334816	7.47616e-13
NPAS2	MIR100HG	0.0334725	7.76934e-14
NRF1	CD200	0.0334589	5.36554e-14
MAFK	PSG1	0.0334412	5.46989e-06
JUNB	PTPRF	-0.0334402	3.48973e-12
TFAP2A	FRYL	-0.0334289	1.45083e-16
ELF3	SPAG16	0.0333914	3.40228e-17
JUND	HOPX	0.0333717	4.75109e-08
TFAP2A	MED12L	0.0333477	4.56998e-12
NPAS2	ISM1	0.0333243	5.67333e-15
JUND	MLLT1	0.0333166	6.13211e-12
ZNF468	MYO9A	0.0333147	2.64877e-12
TBX20	PDE4D	0.0332963	1.17004e-11
CREB3L2	ARHGEF37	0.0331629	6.31863e-14
CREB3L2	COG3	0.0331295	4.845e-11
TFAP2A	CLIP4	0.0331276	1.31538e-13
NRF1	RPL13A	-0.0331166	5.54112e-11
TFAP2A	DPYD	0.0330977	2.56316e-15
JUND	RPL27	0.0330816	1.71158e-14
CREB3L2	CD99L2	0.0330801	3.51791e-14
CREB3L2	SPPL3	0.0330597	5.11439e-16
MAFF	FGD4	0.0330568	3.14802e-15
TWIST1	NEAT1	0.033039	5.20033e-11
JUND	GPC3	0.0330097	3.68841e-11
STAT5B	CCSER2	0.03299	5.20868e-17
NRF1	CALM1	-0.0329424	5.2335e-11
CREB3L2	NACA	-0.0329422	3.35735e-11
HES1	CUX1	-0.0329216	4.93428e-14
CREB3L2	LEP	0.0329185	7.52695e-12
TFAP2A	AEBP2	0.0329151	4.07906e-12
TBX3	STK3	0.0328703	1.69421e-13
NRF1	PLEKHA5	0.0328542	1.601e-12
CREB3L2	CDYL	0.032845	2.10795e-14
MAFF	ERVW-1	0.0328444	8.89286e-12
CREB3L2	GCM1	-0.0328151	1.95691e-09
BACH1	DIP2B	0.032812	7.63862e-13
ELK1	PSG2	0.0328061	1.28868e-09
JUND	ESAM	0.0328037	1.57203e-17
BCL6	CAPN6	0.0327939	8.71619e-13
BACH1	C4orf19	0.0327883	1.73681e-13
NRF1	NDFIP2	0.0327608	1.26304e-12
TFAP2A	PAM	0.0327606	2.33595e-11
CREB3L2	NEURL1	0.0327391	3.07349e-13
CREB3L2	IGF2BP2	0.0327067	8.37347e-10
TWIST1	SERF2	0.0326897	2.19518e-14
BACH1	RALGAPA2	0.0326822	2.05184e-11
NRF1	RASA1	0.0326775	5.34078e-10
TFAP2A	MAFK	0.0325966	3.93791e-17
TFAP2A	SLC44A1	0.0325264	2.11615e-10
ZNF554	GRAMD2B	0.0325148	7.34396e-12
JUND	SVEP1	0.0325115	2.82614e-09
NRF1	ATXN7	0.0324966	3.58967e-11
TFAP2A	SNX9	0.0324949	4.80944e-10
NRF1	RPL21	-0.0324712	1.74062e-14
CREB3L2	EZR	0.032471	7.1096e-16
NRF1	RPS15	-0.0324074	9.52919e-10
TFAP2A	STT3B	0.032407	6.6305e-13
CREB3L2	CAPN6	0.0323698	2.68157e-08
TFAP2A	MED13	0.0323515	5.79926e-17
JUND	RPL23A	0.0323481	1.29176e-10
NRF1	GLCCI1	0.032348	2.45803e-11
CREB3L2	RHEX	-0.0323232	8.63233e-09
ELF3	MAP4K3	0.0323018	8.45435e-09
HES1	ADAMTSL4	0.0322924	3.73116e-15
CREB3L2	LINC02615	0.0322922	7.37179e-08
CREB3L2	PLEKHH1	0.0322901	5.30067e-16
CREB3L2	TCF12	0.0322837	1.59982e-13
TBX3	SCAPER	0.0322719	3.20803e-12
MAFF	SLC38A2	0.0322442	2.01222e-12
ZNF468	PSG5	0.032229	4.55472e-15
TFAP2A	EZR	0.032225	1.14563e-12
MAFK	WSB1	0.0322177	7.17447e-16
PKNOX1	PLCG2	0.032146	5.15377e-08
MAFF	ADAMTS6	0.0321367	1.41947e-07
NRF1	IMMP2L	0.0321348	4.70579e-10
MAFF	USP9X	0.0321076	3.04638e-13
TFAP2A	FAM126A	0.0320898	8.75844e-11
PKNOX1	SH3TC2-DT	0.0320807	1.00059e-13
BACH1	SLC23A2	0.0320764	1.67695e-14
ZNF468	MARCKS	0.0320374	3.11808e-15
TFAP2A	AZIN1	0.0320324	3.76225e-12
NRF1	AFF1	0.0320231	2.2743e-09
HES1	SH3PXD2A	-0.0319903	1.60212e-09
TFAP2A	MLLT1	0.0319696	4.98988e-12
NRF1	TENM3	-0.0319609	5.4155e-07
CREB3L2	EEF1B2	-0.0319601	1.39617e-11
NRF1	ARID2	0.0319482	2.6238e-12
ELK1	SERPINE2	0.0319415	6.99931e-15
NRF1	ZFAT	0.0319349	5.70881e-12
TWIST1	MAP3K13	-0.0319275	8.38712e-15
JUNB	MAOA	0.0318981	4.0057e-11
TFAP2A	MAST4	0.0318832	2.35143e-12
CREB3L2	STARD13	0.0318791	1.73071e-11
CREB3L2	MAP3K4	0.0318592	1.20733e-13
CREB3L2	PIK3C2B	0.0318588	1.40671e-10
TFAP2A	GAB2	0.0318577	3.94581e-10
NPAS2	TRAF3	0.0318506	3.18446e-17
NRF1	PTEN	0.031835	2.01769e-13
TFAP2A	NIPBL	0.0318012	2.26331e-09
HES1	DIP2C	-0.0317786	4.57384e-13
AHR	EGLN3	-0.0317609	3.01359e-09
NRF1	PGF	0.0317175	1.40982e-08
TFAP2A	FURIN	0.0317016	1.24166e-11
BCL6	TFPI	0.0316668	1.37968e-09
NPAS2	RPL19	0.0316612	2.72204e-11
NPAS2	RPS6KA5	0.0316565	1.25363e-09
TFAP2A	PPP1R15B	0.0316451	2.0766e-15
ZNF554	HOPX	0.0316043	3.50959e-13
CREB3L2	RPL29	-0.0315884	1.49908e-10
TFAP2A	RANBP9	0.0315823	1.51511e-08
NRF1	RAPGEF2	0.0315764	1.19062e-16
NRF1	LUC7L2	0.0315751	1.37153e-12
TFAP2A	TECR	0.0315712	6.07988e-17
NRF1	MED12L	0.0315644	5.72989e-15
NRF1	EXT1	0.0315139	8.13985e-10
NRF1	DYSF	0.0315075	1.1215e-14
NRF1	BTBD10	0.0315058	5.22099e-16
ZNF554	AGPAT5	0.0315034	2.84559e-09
MAFK	GAB1	0.0315005	8.88069e-09
BCL6	SH3TC2	-0.0314702	1.00541e-10
CREB3L2	PRLR	0.0314669	7.54653e-14
MAFF	PAM	0.0314431	5.13684e-12
CREB3L2	RALGAPA1	0.0314403	1.43093e-12
NRF1	TMEM135	0.031439	3.44725e-20
ELF3	BICD1	0.0314065	1.63143e-10
TFAP2A	HIBADH	0.0313958	8.80374e-10
TFAP2A	PLEKHA1	0.0313904	2.97633e-17
TFAP2A	SCIN	0.0313239	2.04717e-08
CREB3L2	PPIB	-0.031309	7.93783e-12
ZNF468	ANO2	0.0312915	4.61281e-19
CREB3L2	S100A6	-0.0312844	1.72757e-11
CREB3L2	GRHL2	0.0312774	1.39387e-08
AHR	CTSL	-0.0312627	9.72075e-13
JUNB	LINC01090	-0.0312409	4.85349e-08
TFAP2A	TMEM108	0.0311974	1.12567e-10
JUND	UBC	0.0311899	4.92387e-11
NRF1	IGF2BP2	0.0311878	1.14265e-14
TFAP2A	WAC	0.0311558	5.38722e-15
HES1	NECTIN3	0.0311549	1.82927e-13
MAFF	CEMIP2	0.0311392	4.50283e-12
TBX3	PRKCZ	0.0311326	1.17253e-09
NRF1	LRBA	0.0310646	3.35282e-14
CREB3L2	MAFK	0.0310063	5.21979e-20
NRF1	RPL7A	-0.0310044	1.177e-11
BACH1	USP9X	0.0310021	1.56209e-15
TFAP2A	TLK1	0.0309817	1.47949e-13
BACH1	GRAMD2B	0.0309808	1.17612e-14
NRF1	EEF1A1	-0.0309283	3.28774e-06
TFAP2A	NIBAN2	0.0308964	7.34946e-17
BACH1	TBC1D5	0.0308849	3.68745e-12
TFAP2A	ZC3HAV1	-0.0308714	4.38955e-12
CREB3L2	IMMP2L	0.0308405	8.1975e-08
CREB3L2	CD63	-0.0308373	4.5751e-10
TFAP2A	OSMR	0.0307926	6.44133e-13
NRF1	PICALM	0.0307595	2.44874e-14
POU2F3	KLRD1	-0.0307019	4.67442e-11
HES1	LHFPL6	-0.0306832	1.36453e-09
NRF1	SWT1	0.0306737	2.86979e-15
MXD1	CHODL	0.0306671	4.74059e-08
ELK1	ELMO1	0.0306368	3.02274e-11
NPAS2	LVRN	-0.0306308	1.66461e-08
CREB3L2	MGAT5	0.0306191	2.10541e-06
ELF3	ATP6V1A	0.030609	2.09391e-18
NPAS2	GPR1-AS	0.0306078	5.05133e-16
NRF1	LVRN	0.0305918	7.07255e-09
CREB3L2	PRRG1	0.0305874	7.41389e-09
CREB3L2	ANXA4	0.0305648	7.05944e-10
CREB3L2	ANXA5	-0.0305236	1.57353e-10
TFAP2A	CHSY1	0.0304687	1.63851e-13
TFAP2A	CPEB4	0.0304143	2.66149e-11
CREB3L2	TRAPPC9	0.0304092	2.07317e-16
ZNF468	PSG11	0.0303945	8.72965e-09
HES1	LVRN	-0.0303943	2.29264e-10
CREB3L2	SOD1	-0.0303746	7.69864e-15
TFAP2A	PTEN	0.0303608	4.43333e-10
