# Supplementary material for: Single-cell spatiotemporal dissection of the human maternal–fetal interface
Source: Nature. 2026 Apr 8;653(8113):167–79. doi: 10.1038/s41586-026-10316-x (PMC13149032; doi:10.1038/s41586-026-10316-x)
Supplement: Supplementary file 3 — Supplementary Tables 1–13 and Supplementary Tables guide [file 41586_2026_10316_MOESM3_ESM.zip › SuppTable4.xlsx]

## Sheet: S4a
Supplementary Table 4a. Metadata of tissue sections profiled using STOmics (Stereo-seq).
Sample ID	Tissue type	Gestational week	Fetal Sex	Library type	Staining Method	Chemistry	Slide No	Preparation
001	Basal plate	24+0	M	STOmics	mIF	v1.3	8	Fresh Frozen
002	Basal plate	22+3	M	STOmics	mIF	v1.3	7	Fresh Frozen
003	Basal plate	22+0	F	STOmics	mIF	v1.3	1	Fresh Frozen
004	Basal plate	22+0	M	STOmics	mIF	v1.3	8	Fresh Frozen
005	Basal plate	21+2	M	STOmics	ssDNA	v1.3	2	Fresh Frozen
006	Basal plate	20+0	M	STOmics	ssDNA	v1.3	2	Fresh Frozen
007	Basal plate	18+6	F	STOmics	ssDNA	v1.2	4	Fixed Frozen
008	Basal plate	21+5	M	STOmics	mIF	v1.3	7	Fresh Frozen
009	Basal plate	20+1	F	STOmics	ssDNA	v1.2	3	Fixed Frozen
010	Basal plate	20+3	F	STOmics	mIF	v1.3	5	Fresh Frozen
011	Basal plate	20+5	M	STOmics	mIF	v1.3	10	Fresh Frozen
012	Basal plate	24+0	F	STOmics	mIF	v1.3	5	Fresh Frozen
013	Basal plate	22+1	F	STOmics	mIF	v1.3	9	Fresh Frozen
014	Basal plate	24+1	M	STOmics	mIF	v1.3	10	Fresh Frozen
015	Basal plate	20+5	M	STOmics	mIF	v1.3	1	Fresh Frozen
016	Basal plate	21+0	F	STOmics	mIF	v1.3	6	Fresh Frozen
*The PFA fixed and fresh frozen samples had no detectable difference in QC metrics. Batch effects were not seen by harmonization.

## Sheet: S4b
Supplementary Table 4b. Summary statistics of Stereo-seq data prior to quality control
Slide ID	Total Reads	Cell Count	Mean Cell Area	Mean Gene Type	Mean MID	Total gene
1	3457902741	81561	742	561	818	50645
2	2960406758	138643	483	621	875	51622
3	4805052220	100637	573	277	411	46445
4	4445428242	195855	508	275	426	46851
5	3392644909	86088	680	572	793	50689
6	3357859873	81293	692	443	645	50981
7	5118718999	168722	623	438	627	53088
8	5047136436	191954	668	364	534	51547
9	7588658114	87305	635	462	772	52346
10	3518802307	111382	710	322	496	48520
			?

## Sheet: S4c
Supplementary Table 4c. Post-QC summary of Stereo-seq spatial transcriptomic data
Sample ID	number of cells passed QC	average total counts per cell	average number of genes per_cell	average area per cell	pct_counts_mt
001	118232	592.242	2572.75	676.76	6.80052
002	68820	929.344	3806.24	623.285	5.3177
003	19332	1256.79	4220.27	800.983	5.17591
004	70478	523.026	2355.19	665.037	6.4072
005	63522	871.389	3739.39	504.163	1.20916
006	73176	944.975	3959.25	469.194	1.21279
007	185225	469.544	1972.1	523.09	3.50489
008	97751	484.07	2310.25	629.812	3.25907
009	95573	442.547	2028.41	586.297	2.73336
010	39223	818.805	3462.73	689.574	5.31887
011	54601	681.703	2692.39	738.856	5.04982
012	46577	844.734	3635.29	672.255	5.59423
013	27244	1935.95	5639.77	779.566	5.52694
014	54057	396.989	1820.13	700.67	5.28309
015	61142	748.113	3207.14	725.79	6.10767
016	80133	689.95	2864.95	699.232	5.05035
* Cells assigned to the cluster of unknown cell identity were further removed; the remaining 1,077,690 cells were considered

## Sheet: S4d
Supplementary Table 4d. Spatial density quantification of EVTs in proximity to maternal blood vessel walls.
BV_ID	Slide	Area (px^2)	Density_BV (nEVTs per million px^2)	Density_Control (nEVTs per million px^2)
7-1	7	281044	120.977	133.787
7-2	7	97686.2	102.369	130.008
7-3	7	425300	173.995	132.142
7-4	7	156450	191.754	135.506
7-5	7	199654	205.355	129.724
7-6	7	442708	365.93	132.819
7-7	7	379202	221.518	130.274
7-8	7	131504	167.295	130.034
7-9	7	275251	385.104	134.06
7-10	7	208187	201.742	132.093
7-11	7	193577	154.977	129.148
7-12	7	71548.5	363.39	127.186
7-13	7	430648	176.478	132.823
7-14	7	158767	233.047	134.159
7-15	7	153368	117.365	136.926
7-16	7	143423	285.867	135.264
7-17	7	52556.8	627.892	133.189
7-18	7	106377	253.814	132.547
7-19	7	155480	353.744	135.709
7-20	7	680684	38.1969	135.599
6-1	6	154753	206.78	76.8965
6-2	6	95098.9	126.184	83.0715
6-3	6	113923	114.113	86.0233
6-4	6	85718.6	93.3287	79.3294
6-5	6	115225	208.288	86.7865
6-6	6	88540.4	169.414	79.0599
6-7	6	108950	174.392	87.196
6-8	6	92835.1	236.979	79.7112
6-9	6	113386	238.125	86.4305
6-10	6	100100	289.709	85.9137
1-1	1	105265	541.493	60.7992
1-2	1	535019	317.745	70.4647
1-3	1	86583.7	207.891	56.5926
1-4	1	35982.9	277.91	80.5938
1-5	1	186094	290.177	69.8573
1-6	1	43876.6	182.329	79.7691
1-7	1	204811	292.952	72.7498
1-8	1	158372	340.969	68.1937
1-9	1	93170.1	289.792	56.8852
1-10	1	81564.8	208.423	57.6229
2-1	2	849330	912.484	202.866
2-2	2	628562	128.866	208.571
2-3	2	362301	121.446	215.843
2-4	2	218544	933.45	215.517
5-1	5	203834	58.8715	63.7774
5-2	5	116344	111.737	65.3234
5-3	5	117340	221.579	65.6215
5-4	5	187054	53.4604	63.0833
5-5	5	127203	62.8914	66.0359
5-6	5	78607.6	114.493	63.6071
5-7	5	96121.7	20.8069	63.4612
5-8	5	115592	155.72	64.8832
5-9	5	166927	167.738	66.4963
5-10	5	129136	131.644	66.5963
5-11	5	109088	55.0015	66.0018
5-12	5	111487	170.423	65.4784
5-13	5	90284.6	287.978	62.0261
5-14	5	229198	157.069	64.1366
5-15	5	283687	141.001	60.2777
5-16	5	188276	42.4909	63.7363
5-17	5	81354.4	36.8757	61.4595
5-18	5	147302	61.0989	63.8144

## Sheet: S4e
Supplementary Table 4e. Endothelial cell state classification performance by bootstrapping
EC state	Mean AUROC	SD AUROC	95% CI AUROC (n=10)
caEC	0.755	0.014	(0.7293442507445048, 0.7789852850294582)
R0	0.663	0.02	(0.6234784931567906, 0.7004399936770556)
R1	0.788	0.018	(0.7450674581894191, 0.8171898417139287)
R2	0.701	0.026	(0.65126771512302, 0.7447779790079027)
