# Supplementary material for: Single-cell spatiotemporal dissection of the human maternal–fetal interface
Source: Nature. 2026 Apr 8;653(8113):167–79. doi: 10.1038/s41586-026-10316-x (PMC13149032; doi:10.1038/s41586-026-10316-x)
Supplement: Supplementary file 3 — Supplementary Tables 1–13 and Supplementary Tables guide [file 41586_2026_10316_MOESM3_ESM.zip › SuppTable5.xlsx]

## Sheet: S5a
Supplementary Table 5a. List of top-ranked genes downregulated in R0 aECs vs canonical aEC
Gene	logfoldchanges	pvals_adj
MPZL2	-1.88853	5.72472e-30
MMP1	-0.793245	3.01084e-26
CLEC14A	-0.903691	4.75301e-23
SULF1	-0.865791	2.8111e-22
PTHLH	-1.46194	7.6798e-20
EFEMP1	-0.479025	1.22891e-19
SEMA3F	-0.744843	1.64452e-19
CYR61	-0.654268	3.34212e-19
CTGF	-0.630419	4.63849e-17
ITGA3	-1.61862	6.45851e-16
MCAM	-0.62048	7.28683e-16
COL8A1	-0.843137	1.13002e-14
S100A6	-0.442172	3.13848e-14
IFI27	-0.558294	3.13848e-14
VIM	-0.422347	2.40061e-13
S1PR1	-1.2306	6.15456e-13
LAPTM4A	-0.5063	3.89032e-12
HYAL2	-0.870469	4.34147e-12
MED10	-1.44376	7.74963e-12
FGF2	-1.52331	1.08412e-11
PECAM1	-0.472419	1.08412e-11
CRIM1	-0.412437	5.532e-11
TM4SF1	-0.680178	7.30038e-11
SLCO2A1	-0.555325	1.27366e-10
PODXL	-0.638252	1.62446e-10
THBS1	-0.809944	2.6305e-10
SRGN	-0.706547	4.5345e-10
RAB11A	-0.881075	5.80122e-10
ENG	-0.57148	1.49444e-09
HLA-A	-0.350141	1.80568e-09
HAPLN1	-0.941917	2.69042e-09
MMRN2	-1.04416	3.65265e-09
GPR4	-2.00568	4.39933e-09
HOXD10	-1.227	5.98692e-09
CDH5	-0.788891	1.26121e-08
SOX18	-1.22708	1.2876e-08
PLAUR	-0.841449	1.48049e-08
PLLP	-1.20284	3.06933e-08
GPRC5A	-0.628893	3.28e-08
WBP2	-1.37706	3.39291e-08
CALCRL	-0.938401	4.0842e-08
SMAD6	-1.00219	5.38006e-08
NDUFA13	-0.979365	5.44449e-08
EDN1	-0.849223	6.32882e-08
DSTN	-0.677703	8.00008e-08
RCN2	-0.845604	1.45048e-07
GIMAP7	-1.75354	1.76407e-07
EXOSC7	-0.748005	1.96689e-07
MGP	-0.623522	2.03141e-07
HSPA8	-0.525089	2.25295e-07
CRABP1	-1.00389	2.30894e-07
PRSS23	-0.410061	2.5646e-07
TMEM132A	-1.65661	2.9607e-07
DKK1	-0.636088	2.9607e-07
MYL6	-0.393958	4.03969e-07
HOXD-AS2	-1.33703	8.16755e-07
RCC2	-0.971994	8.27613e-07
FSTL1	-0.288065	1.04819e-06
MALL	-0.77904	1.39445e-06
ENDOD1	-1.39957	1.39445e-06
CD34	-0.506643	1.39445e-06
EOGT	-0.9829	1.46235e-06
LRPAP1	-0.728524	1.49654e-06
MYL12A	-0.660766	1.51408e-06
TEK	-0.810086	1.85408e-06
B2M	-0.164225	1.85408e-06
CD151	-0.909605	1.85408e-06
TAGLN2	-0.416454	1.86521e-06
HSCB	-1.84658	2.13549e-06
MMP28	-1.53133	3.12852e-06
CGA	-0.585513	3.48233e-06
KLHL9	-1.48206	3.54027e-06
MSN	-0.437603	3.57868e-06
STAB1	-0.641508	3.57868e-06
CD9	-0.724309	4.2148e-06
MRFAP1L1	-1.18738	4.95396e-06
EID1	-0.870588	5.25023e-06
IDS	-0.886641	5.39458e-06
MBOAT7	-0.896908	5.40831e-06
MRFAP1	-0.770829	5.40831e-06
PTPN1	-1.08957	5.70483e-06
IPO7	-0.925656	5.72776e-06
SEC22C	-1.11988	6.02001e-06
UBL5	-0.858274	6.06778e-06
TMSB4X	-0.252257	6.14675e-06
CLDN5	-0.640883	6.29665e-06
ATMIN	-1.73728	6.99494e-06
IRF1	-1.51528	7.15717e-06
NOL7	-1.62423	7.22577e-06
WDR83OS	-1.53554	7.58672e-06
FBXL14	-1.77334	8.11271e-06
CLN5	-0.945305	8.22212e-06
CD59	-0.297718	8.47686e-06
JKAMP	-1.11586	9.03125e-06
SEC11C	-1.17893	9.3115e-06
ACVRL1	-0.433558	9.88385e-06
STS	-0.913479	1.04781e-05
NPR3	-1.80376	1.07573e-05
TERF1	-1.84022	1.09601e-05
PVR	-0.725381	1.09806e-05
SSBP4	-1.15152	1.13791e-05
AC104083.1	-1.18199	1.15501e-05
GOLGA3	-0.808694	1.2784e-05
MAN1A1	-0.902666	1.30762e-05
CARD16	-1.12967	1.34237e-05
ACTA2	-0.722142	1.4215e-05
TMEM50B	-0.940424	1.43861e-05
A2M	-0.370749	1.48779e-05
IGFBP3	-0.329956	1.48779e-05
GALNS	-1.09681	1.50951e-05
ADGRA3	-1.42631	1.69867e-05
HMGXB4	-2.05856	1.84371e-05
LUC7L2	-0.713584	1.85102e-05
METTL7A	-0.904806	2.07355e-05
PIGT	-0.703871	2.11396e-05
CHP1	-1.43058	2.32176e-05
PPA1	-0.677468	2.32176e-05
TSPAN3	-0.628015	2.45446e-05
SELENOW	-0.497311	2.62075e-05
SARAF	-0.559912	2.82687e-05
ARFGEF3	-1.74903	2.82687e-05
FKBP9	-0.808369	2.8858e-05
GABARAP	-0.635606	2.95239e-05
ATP5MG	-0.601113	2.95239e-05
GAPDH	-0.303228	3.19365e-05
PTPRB	-0.648096	3.32503e-05
ARL8A	-1.08626	3.55869e-05
SLC1A5	-1.02942	3.73042e-05
GRASP	-0.729172	3.73042e-05
FST	-0.659071	3.80852e-05
PID1	-0.885761	4.27575e-05
NORAD	-0.569191	4.51703e-05
ZFX	-0.88624	4.69697e-05
HLA-C	-0.295416	4.82803e-05
ITGAV	-0.697515	5.05371e-05
LAMA5	-0.732896	5.05519e-05
UPK3BL1	-1.04074	5.18649e-05
MYO1C	-0.694641	5.18649e-05
RAMP2	-0.707915	5.69778e-05
FKBP1A	-0.627783	5.87998e-05
S100A13	-0.637575	5.87998e-05
PLXND1	-0.47904	6.34391e-05
DDIT4	-0.662192	7.52153e-05
RTL10	-0.985758	7.66037e-05
CD55	-0.426052	7.66037e-05
SHROOM1	-0.437297	7.66037e-05
R3HCC1L	-1.37106	7.81009e-05
NASP	-0.693557	7.81009e-05
HIF1A	-0.624175	8.29785e-05
MXD1	-1.4918	8.29785e-05
RAB5C	-0.662698	8.48202e-05

## Sheet: S5b
Supplementary Table 5b. List of top-ranked genes downregulated in R1 aECs vs canonical aECs
Gene	logfoldchanges	pvals_adj
PECAM1	-2.0015	1.67e-74
MMP1	-2.1874	1.66e-73
EFEMP1	-1.4979	2.09e-71
CLEC14A	-2.37112	6.82e-66
CRIM1	-1.46274	5.47e-63
SEMA3F	-2.23473	9.07e-63
AP001605.1	-2.6631	1.14e-60
ENG	-1.84118	5.29e-57
COL8A1	-2.1445	8.67e-57
VWF	-2.45607	5.34e-56
SULF1	-1.83843	9.34e-56
TMTC1	-2.31587	4.87e-55
EMP1	-1.96196	6.03e-54
TM4SF1	-1.93269	1.14e-53
SLCO2A1	-1.64471	7.14e-53
PODXL	-1.97234	1.57e-47
SHROOM1	-2.04641	1.72e-43
CD34	-1.90127	1.99e-41
HEG1	-1.7765	4.53e-41
SPOCK2	-1.81125	8.21e-41
NPNT	-2.25921	7.58e-38
EDN1	-2.54429	2.44e-37
SRGN	-1.79882	3.55e-36
PTHLH	-2.36132	1.66e-35
IFI27	-1.0053	1.79e-35
CYR61	-0.893109	1.79e-35
PTPRB	-2.05316	2.45e-35
MPZL2	-2.4169	6.22e-35
PIK3R3	-1.78808	1.54e-34
NPDC1	-1.9636	1.48e-32
PDE3A	-1.00606	2.13e-32
TCF4	-1.33835	2.65e-32
CTGF	-1.00033	2.76e-32
A2M	-1.15906	3.53e-32
MECOM	-1.95964	3.77e-32
FGL2	-2.35332	5.02e-32
PLA1A	-1.9427	1.27e-31
PRSS23	-1.03593	1.69e-31
LDB2	-1.50031	1.87e-31
HOXD9	-1.77639	1.23e-30
CMAHP	-1.32033	5.27e-30
MALL	-2.11001	6.68e-30
RNF144B	-2.10544	1.13e-29
ICAM2	-1.69968	1.58e-29
PDE1C	-2.57496	1.58e-29
FST	-1.97765	3.15e-29
KLF2	-1.59347	5.29e-29
HYAL2	-1.6442	6.87e-29
SMAD6	-2.65919	1.27e-28
APP	-0.845249	1.58e-28
CD55	-1.29238	1.87e-28
ACVRL1	-1.11372	5.49e-28
THBS1	-1.43715	5.65e-28
MMRN2	-2.55958	5.73e-28
ECSCR	-2.05714	7.97e-28
GPRC5A	-1.36425	9.56e-28
MTUS1	-1.55655	1.39e-27
FKBP1A	-1.74357	1.45e-27
CDH5	-1.55815	1.52e-27
AFF3	-1.73941	1.76e-27
GRASP	-2.32143	2.2e-27
CD93	-1.5062	4.1e-27
CLDN5	-1.66363	9.47e-27
MCAM	-0.861699	1.19e-26
APCDD1	-1.51086	2.56e-26
ID3	-1.3899	4.12e-26
PLXNA2	-2.01726	1.01e-25
TOX	-1.98369	5.21e-25
VMP1	-0.979615	9.66e-25
BST2	-1.1511	1.96e-24
CRABP1	-2.29203	3.77e-24
SRP14	-1.16863	5.17e-24
MSN	-0.986924	8.75e-24
STXBP6	-1.74483	1.71e-23
HLA-E	-0.802351	2.79e-23
PLAUR	-1.50514	3.88e-23
ID1	-1.54096	4.5e-23
S1PR1	-1.93325	6.39e-23
CALCRL	-1.91095	1.16e-22
ECE1	-1.05674	1.16e-22
ADGRL4	-2.02255	1.39e-22
HSD17B2	-1.69584	2.17e-22
TEK	-1.74394	2.35e-22
HAPLN1	-1.68385	4.44e-22
CCDC69	-1.52516	6.5e-22
EPB41L4A	-1.91972	2.15e-21
EGFL7	-1.29853	6.6e-21
VIM	-0.594073	7.45e-21
CTSC	-1.26535	1.91e-20
SWAP70	-1.26145	2.5e-20
GBE1	-1.56133	2.66e-20
RAPGEF5	-1.626	3.32e-20
PLXND1	-1.04756	4.68e-20
KISS1	-0.886702	5.45e-20
HLA-C	-0.623815	7.52e-20
ADAMTS1	-0.894855	1.27e-19
PCDH17	-1.67123	1.63e-19
ATP6AP1	-1.12014	1.72e-19
HLA-A	-0.514679	1.96e-19
GRAMD1B	-1.3558	3.73e-19
ANGPTL2	-2.08419	4.15e-19
SOX18	-2.3378	4.85e-19
NRCAM	-1.64641	6.96e-19
THSD4	-1.33804	7.22e-19
SMYD3	-1.46305	7.32e-19
LMNA	-1.00117	1.83e-18
DDIT4	-1.38392	2.63e-18
ANO2	-2.01187	2.73e-18
EFNB2	-1.85716	3.76e-18
HES1	-1.95257	3.8e-18
RCN2	-1.40016	4.14e-18
TGFBR2	-1.06683	1.27e-17
IDO1	-1.7733	1.29e-17
TMX4	-1.50653	1.64e-17
CDC42BPA	-1.31434	1.82e-17
FLNB	-0.782649	2.41e-17
SELENOW	-0.996832	5.54e-17
ZBTB20	-1.01456	6.68e-17
SNRK	-1.46131	6.72e-17
MME	-1.38561	7.1e-17
RNF145	-1.13531	8.88e-17
USP53	-1.70791	1.02e-16
PLLP	-2.13057	1.64e-16
ADAM9	-1.06773	2.54e-16
DKK1	-0.852223	2.91e-16
PLCB1	-1.0996	2.97e-16
MED10	-1.85141	3.05e-16
LYPD6B	-2.71526	4.38e-16
HOXD10	-1.89034	4.63e-16
MGP	-0.878418	5.18e-16
HLA-B	-0.482903	6.86e-16
CD59	-0.529139	1.06e-15
SIAE	-1.89677	1.27e-15
TMEM50B	-2.19126	1.78e-15
SLC9A3R2	-1.51762	3e-15
RXFP1	-1.44547	3.81e-15
EXOSC7	-1.11153	4.27e-15
AC074286.1	-2.39708	9.68e-15
IPO11	-1.58437	1.05e-14
RAMP2	-1.4088	1.21e-14
FYN	-1.13469	1.3e-14
HOXD3	-2.56938	2.16e-14
MBOAT7	-1.56612	2.21e-14
SPTAN1	-1.15205	4.12e-14
HOXD-AS2	-2.46024	6.47e-14
CD9	-1.16344	7.27e-14
FAM155A	-1.29699	7.9e-14
TANC1	-1.37801	9.05e-14
CD46	-0.744863	9.67e-14
IL4R	-0.994568	1.16e-13
WWTR1	-1.07805	1.44e-13
MYL12A	-0.976821	1.54e-13
SERPINE1	-0.456915	1.57e-13
AC104083.1	-2.52618	2.49e-13
ERG	-1.26963	3.69e-13
PTPRM	-0.977115	5.32e-13
FGF2	-1.728	6.63e-13
LEPR	-2.02451	7.95e-13
CAV1	-1.01711	8.33e-13
DDX5	-0.676315	1.2e-12
SPTBN1	-0.821961	1.35e-12
TSPAN3	-0.898259	1.69e-12
ADIRF	-1.5073	1.97e-12
S100A6	-0.384445	2.33e-12
ADAM15	-0.95289	2.38e-12
FSTL1	-0.409195	2.46e-12
SERPINB6	-1.22807	3.11e-12
EXOC6	-1.12656	3.75e-12
INPP5K	-2.59836	5.19e-12
PLOD1	-0.998375	5.53e-12
ADGRG6	-0.751726	6.16e-12
RHOJ	-1.75222	7.26e-12
ARRDC3	-1.16165	8.65e-12
LINC00639	-3.06268	9.3e-12
CCDC3	-1.54252	9.56e-12
GPR4	-2.64207	1.4e-11
CCND1	-1.24588	1.42e-11
SASH1	-0.794282	1.44e-11
ACE	-1.49575	1.65e-11
KLF4	-1.29552	2.39e-11
PIGT	-1.14826	2.96e-11
SPP1	-0.587939	2.98e-11
RFX3	-1.34879	3.46e-11
SRPX2	-1.21159	3.94e-11
PCDH12	-1.66955	4.08e-11
GINM1	-1.31253	4.46e-11
RAB11A	-0.924356	4.52e-11
ARAP3	-1.43347	5.56e-11
RHOBTB2	-2.21905	5.69e-11
TTC28	-1.02608	5.82e-11
CGA	-0.73742	5.83e-11
HIF1A	-0.932435	5.9e-11
FUT11	-1.10497	8.66e-11
CFI	-1.8598	1e-10
DCUN1D5	-1.98336	1.16e-10
CDH2	-2.87704	1.22e-10
SULT1A1	-1.6001	1.35e-10
PPA1	-1.07206	1.36e-10
F11R	-0.869459	1.43e-10
ACOT7	-1.44943	1.68e-10
AHR	-0.992203	1.77e-10
FLI1	-1.01518	1.84e-10
LTBP1	-0.516655	1.89e-10
ACTN4	-0.644873	2.08e-10
SFI1	-1.88014	2.1e-10
AL117329.1	-1.5538	2.2e-10
THBD	-1.84381	3.02e-10
BMPR2	-0.79181	3.26e-10
SLC7A11	-2.17334	3.95e-10
CALM1	-0.802246	3.99e-10
LRRTM4	-1.9883	4.27e-10
SLC44A2	-0.93111	4.32e-10
YPEL5	-1.05868	4.45e-10
SAMD5	-1.08537	4.51e-10
CARD16	-1.76117	5.69e-10
CLEC1A	-1.82286	6.25e-10
CITED4	-1.95574	6.92e-10
AC093010.3	-1.3839	6.99e-10
ST6GALNAC3	-2.00008	7.79e-10
UACA	-1.18162	8.29e-10
DST	-0.807656	8.39e-10
NORAD	-0.818001	9.28e-10
PSMB8	-1.39209	1.19e-09
SHROOM4	-1.48917	1.25e-09
FAM198B	-1.28826	1.26e-09
RALGAPA2	-0.994084	1.42e-09
SAMD12	-2.06987	1.45e-09
RGS3	-1.52085	2.07e-09
AQP1	-1.22076	2.18e-09
PARD3B	-1.04336	2.29e-09
TINAGL1	-0.811717	2.53e-09
NKTR	-1.13084	2.66e-09
ID2	-1.30351	2.7e-09
PDE4D	-0.962947	2.71e-09
CD53	-1.28028	2.76e-09
ANGPT2	-1.07488	4.2e-09
NPTN	-0.796708	5.77e-09
EPAS1	-0.466681	6.34e-09
EOGT	-1.17157	6.75e-09
ATP2A3	-1.51478	6.75e-09
WBP2	-1.4751	6.97e-09
SLC6A6	-1.48126	7.94e-09
IL13RA2	-2.61625	8.23e-09
PLEKHG1	-0.882591	8.6e-09
SCIN	-0.891646	8.63e-09
FBXL5	-1.34407	9.3e-09
RASIP1	-1.50428	9.54e-09
OAF	-0.9926	9.65e-09
CYYR1	-1.55019	9.81e-09
BTG1	-1.06045	1.07e-08
RCAN1	-1.06593	1.2e-08
PAPSS2	-1.0053	1.24e-08
TM9SF3	-0.720926	1.48e-08
ITGA3	-1.12534	1.48e-08
ITPR1	-1.29524	1.54e-08
GFOD1	-1.00078	1.54e-08
ATP1A1	-0.736014	1.68e-08
FOLH1	-1.77263	1.75e-08
ITGB1	-0.38447	1.85e-08
AC098650.1	-0.896575	1.94e-08
ESAM	-0.689967	2.09e-08
FAM107A	-1.5101	2.47e-08
GUCY1A1	-1.08805	2.72e-08
IFITM2	-0.70829	2.89e-08
SCARF1	-1.49801	2.89e-08
HLX	-1.2852	2.91e-08
GIMAP7	-1.9464	2.91e-08
PALM2-AKAP2	-0.751205	2.91e-08
UHRF2	-1.14941	2.91e-08
PIR	-1.66399	3.28e-08
MAGI1	-0.779997	3.59e-08
PRDX1	-0.620671	4.16e-08
GDF6	-3.03595	4.8e-08
SHE	-1.77202	5.17e-08
TMSB10	-0.313041	5.51e-08
PCGF2	-1.44663	5.81e-08
FEZ2	-1.08516	5.83e-08
DNAJC1	-0.844059	7.04e-08
ASPH	-0.936485	9.27e-08
ACKR3	-1.24536	9.41e-08
ROBO4	-1.58905	9.5e-08
HECW2	-1.33668	9.5e-08
ITGA5	-0.730747	1e-07
TIE1	-2.02316	1.06e-07
SHANK3	-1.21803	1.08e-07
AC004922.1	-0.68559	1.1e-07
GJA5	-0.622627	1.14e-07
RAB5C	-0.899083	1.16e-07
GAPDH	-0.374026	1.31e-07
PTTG1IP	-0.597695	1.31e-07
TNS2	-1.064	1.35e-07
VMA21	-1.34674	1.41e-07
ABCB1	-1.39689	1.42e-07
CEP112	-1.2663	1.53e-07
PTPRE	-1.0817	1.58e-07
PDS5A	-0.884892	1.65e-07
SERBP1	-0.99742	1.68e-07
HSPA12B	-1.89764	1.71e-07
MYO1C	-0.834545	1.86e-07
B3GAT3	-1.34176	1.9e-07
RNASE1	-0.921171	2.09e-07
DPP8	-1.22793	2.19e-07
MFAP3	-1.35494	2.23e-07
ARHGAP4	-1.22462	2.39e-07
YWHAH	-0.948924	2.44e-07
HTRA3	-1.74958	2.51e-07
LAMA5	-0.889272	2.54e-07
CCM2L	-2.63682	2.7e-07
DENR	-1.10727	2.76e-07
RAF1	-1.02347	2.78e-07
ACTA2	-0.861607	2.96e-07
MLF2	-1.30288	3.23e-07
KIF5B	-0.909694	3.36e-07
FZD6	-1.97841	3.74e-07
ME3	-1.88016	3.87e-07
ARHGEF12	-0.788715	3.93e-07
FZD4	-1.58173	4.11e-07
IL6	-3.10773	4.74e-07
PRKAA1	-1.25246	4.77e-07
ADCY4	-1.19829	4.8e-07
CLDN15	-2.75747	4.85e-07
KCNN3	-2.01906	4.89e-07
ACSL4	-0.89201	4.89e-07
IDS	-0.958132	4.97e-07
NQO1	-1.79931	4.98e-07
KCNJ3	-1.5427	5.06e-07
SLCO4A1	-1.47919	5.23e-07
MYL12B	-0.473113	5.31e-07
CAVIN1	-0.574524	5.38e-07
INF2	-0.954569	5.66e-07
ALDH2	-1.73308	5.92e-07
NOTCH4	-1.35	6.33e-07
MALAT1	-0.328007	6.36e-07
FKBP9	-0.935694	6.68e-07
NR5A2	-1.42342	6.99e-07
GCLM	-1.46463	7.17e-07
ENTPD1	-0.924515	7.92e-07
ELK3	-1.19251	8.95e-07
CSRP1	-0.711072	9.31e-07
APOL1	-0.693309	9.39e-07
MMP28	-1.69428	1.02e-06
HOXD8	-2.4	1.03e-06
RHOC	-0.736672	1.03e-06
ARGLU1	-0.793744	1.04e-06
APH1A	-0.835571	1.25e-06
MYO10	-0.691255	1.25e-06
YWHAB	-0.61948	1.25e-06
SEC22C	-1.24477	1.27e-06
FOSL2	-0.566752	1.28e-06
CLN5	-1.02058	1.32e-06
SSBP4	-1.32453	1.33e-06
EID1	-0.908747	1.4e-06
PCDH1	-1.2917	1.42e-06
FZD8	-1.84844	1.42e-06
NTN4	-1.21666	1.5e-06
KIAA0355	-1.04786	1.5e-06
FGD5	-1.12023	1.56e-06
SPARCL1	-0.64383	1.59e-06
CTNNA1	-0.652168	1.8e-06
TUSC2	-1.78461	1.9e-06
SELP	-1.6169	1.91e-06
C12orf57	-1.3	1.91e-06
PTPN14	-0.81208	1.91e-06
TGOLN2	-0.645266	1.96e-06
SRSF10	-1.20258	2.07e-06
UPK3BL1	-1.26609	2.08e-06
CAV2	-0.716156	2.13e-06
TRIM8	-1.07107	2.18e-06
RNASEK	-0.854022	2.2e-06
SLC38A2	-0.686573	2.3e-06
DOCK6	-1.50808	2.38e-06
PHACTR4	-0.918047	2.53e-06
GNG11	-1.01048	2.56e-06
REEP3	-0.877857	2.65e-06
PDIA3	-0.357761	2.66e-06
ATP8A1	-1.84752	2.69e-06
LYVE1	-1.52806	2.69e-06
TNFRSF11B	-1.4814	2.96e-06
PVR	-0.734282	3.02e-06
COL4A1	-0.385394	3.02e-06
DOCK9	-0.732333	3.03e-06
CPT1A	-0.911544	3.09e-06
HLA-F	-0.87809	3.37e-06
PLVAP	-2.50088	3.77e-06
EHD2	-0.940309	3.84e-06
STRADB	-2.5053	4.44e-06
GSTO1	-0.865379	4.49e-06
SEC14L1	-0.835606	4.53e-06
TMEM30A	-0.714887	4.75e-06
BCR	-1.01667	5.04e-06
SLC30A7	-1.02241	5.4e-06
SRGAP1	-0.873242	5.58e-06
ARID4B	-0.78856	5.71e-06
GALNT1	-1.01354	5.74e-06
NAA10	-1.04286	5.83e-06
ALCAM	-0.92138	6.03e-06
ITGB4	-0.989726	7.01e-06
SYNE1	-0.8441	7.18e-06
ADD1	-0.831198	7.39e-06
CD164	-0.768038	7.58e-06
RTEL1-TNFRSF6B	-2.16701	7.67e-06
SMG6	-1.058	8e-06
BHLHE40	-0.962377	8.34e-06
AL157935.2	-1.10111	8.95e-06
IGFBP3	-0.421738	9.11e-06
RAB11B	-1.06927	9.27e-06
OTULINL	-1.57574	9.59e-06
AFMID	-2.86466	1.08e-05
CTTNBP2NL	-0.940303	1.09e-05
FRYL	-0.880953	1.12e-05
INTS12	-1.32309	1.16e-05
PRKCE	-0.715445	1.17e-05
FBXL14	-1.65106	1.17e-05
FANCL	-1.40996	1.17e-05
ITGA6	-0.676309	1.18e-05
ELOVL5	-0.921502	1.2e-05
SPIRE1	-1.05642	1.23e-05
EMC1	-1.2383	1.29e-05
TSPAN14	-0.587675	1.36e-05
TTC6	-2.7114	1.43e-05
HSP90B1	-0.31087	1.61e-05
CDK17	-0.725832	1.61e-05
PKD2	-0.909565	1.62e-05
RPRD1A	-1.16834	1.65e-05
PAM	-0.51428	1.66e-05
CLTA	-0.592681	1.68e-05
ASAP2	-0.882003	1.68e-05
CRIP2	-1.54664	1.76e-05
H2AFJ	-0.762727	1.77e-05
AKIRIN1	-1.32585	1.87e-05
EPB41L3	-0.86349	1.87e-05
RTL10	-1.07261	1.89e-05
HDGFL3	-1.03592	1.98e-05
WDR45	-1.29498	2.03e-05
TMEM204	-1.45011	2.07e-05
PITPNC1	-0.807785	2.15e-05
KLHL9	-1.18907	2.19e-05
SLC39A7	-0.683318	2.29e-05
NMT2	-1.78382	2.38e-05

## Sheet: S5c
Supplementary Table 5c. List of top-ranked genes upregulated in R2 aECs vs canonical aECs
Gene	logfoldchanges	pvals_adj
DCN	1.98144	7.77503e-48
LUM	1.6115	4.24173e-44
IGFBP1	1.70357	9.74507e-43
IGFBP4	1.57708	1.30963e-42
GAS1	2.62097	6.44637e-41
FTH1	1.23154	1.49248e-38
C3	2.35719	1.89189e-37
TGM2	1.07464	2.60758e-37
CPXM1	1.9118	8.42459e-34
CD74	2.18819	2.25404e-31
SAT1	0.997693	1.00886e-29
C1R	1.55027	1.10336e-26
MAP3K5	2.15414	1.50684e-26
IRS2	1.90054	1.57243e-24
TMEM37	2.39873	2.41138e-24
HLA-DRA	2.78268	5.09792e-24
SPON2	1.58265	6.69525e-24
IGFBP7	1.13176	8.57677e-24
GLUL	1.53931	1.04994e-23
VCAN	1.21733	1.15964e-23
MFGE8	1.46481	1.21892e-23
COL6A3	1.55645	1.46992e-23
SCARA5	1.83967	5.65831e-23
SULF2	2.01102	2.57902e-22
TPT1	0.885679	2.94804e-22
C1S	1.70563	4.57103e-22
ADRA2C	1.69632	7.6154e-22
ALDH1A1	1.49042	2.18273e-21
SOD2	1.45672	3.44436e-21
NID1	1.69214	3.70332e-21
RBP1	1.28433	6.38079e-21
GADD45G	1.96558	8.62144e-21
CHST2	1.25792	1.21898e-20
CEBPB	1.39812	1.86415e-20
CTSK	1.89279	2.68755e-20
DEPP1	1.21055	2.81974e-19
AC027288.3	1.95681	3.57644e-19
NUPR1	1.66843	6.75064e-19
MMP2	1.11255	8.32728e-19
PAPLN	2.32507	1.12926e-18
ID4	2.94471	1.26056e-18
FTL	0.873996	2.54078e-18
CFD	1.71736	6.60897e-18
CEMIP	1.63622	7.10411e-18
EEF1A1	0.479834	1.19856e-17
CD63	0.59663	1.57271e-17
MXRA8	1.20176	3.08768e-17
IGFBP6	2.11932	6.4669e-17
EMILIN2	1.77066	6.89114e-17
PAMR1	2.01244	7.52466e-17
TXN	1.21383	9.94948e-17
CHI3L2	2.22121	1.62559e-16
SLC40A1	1.69379	1.81693e-16
PROK1	1.82437	2.14736e-16
TIMP1	1.10668	3.30397e-16
CD44	1.7667	6.13567e-16
CTSB	0.708246	6.55051e-16
RGS2	1.59349	6.92241e-16
GJA1	1.16067	7.80934e-16
TIMP3	0.391805	1.19858e-15
PRL	1.49381	1.61991e-15
SERPING1	1.32338	1.9693e-15
ITGB8	1.70226	3.67527e-15
BTG2	1.72745	3.85468e-15
DHRS3	1.42912	4.50887e-15
IL1R1	1.1689	4.62048e-15
SLC7A8	1.6141	5.40267e-15
THY1	1.47508	6.25323e-15
F2R	1.63185	1.03287e-14
MAOB	1.48321	1.19966e-14
VASN	1.75702	1.70355e-14
MYL9	1.09257	1.89535e-14
SAMHD1	1.72769	2.54243e-14
RACK1	0.976008	4.8049e-14
ACTB	0.343524	5.44988e-14
IL15	2.79164	9.51109e-14
ACTG1	0.56622	9.83214e-14
C1QA	1.97624	1.18067e-13
POSTN	1.45349	1.1901e-13
HAND2-AS1	1.35576	1.77377e-13
C11orf96	1.53278	2.34263e-13
TIMP2	0.481376	2.92246e-13
LGALS1	0.693515	4.36569e-13
LGALS3	1.19412	5.52905e-13
TSKU	1.58556	8.30312e-13
HSD11B1	1.44707	1.30706e-12
F3	1.31734	1.52334e-12
NR2F2	1.36211	1.62605e-12
CXCL1	2.40556	1.67894e-12
MAF	2.51216	2.49968e-12
GPNMB	2.32671	4.43423e-12
WNT5A	1.44432	4.57198e-12
RBP4	1.23035	5.28604e-12
CD248	0.887812	5.28604e-12
PDGFRA	1.95252	1.30775e-11
CDH11	1.39958	1.38495e-11
GREB1	1.58038	1.42354e-11
C1QC	1.73921	1.48035e-11
HLA-DRB1	1.83794	1.60322e-11
MAFB	2.07971	1.6964e-11
CHRDL1	1.62376	2.03234e-11
ZFP36L2	1.53379	2.31216e-11
CEBPD	1.39781	2.47803e-11
GPRC5B	1.39299	3.12214e-11
PIM1	1.30125	4.31974e-11
LRP1	1.02735	4.44161e-11
NNMT	0.942487	9.95816e-11
LITAF	1.15798	1.03794e-10
B2M	0.292135	1.06382e-10
EEF2	0.577598	1.17902e-10
BASP1	1.14367	1.39595e-10
COX6C	1.03993	1.54551e-10
KCNK6	1.44298	1.62304e-10
NDP	1.73032	1.66785e-10
RORB	1.65396	2.35003e-10
CAB39L	1.46466	2.41452e-10
SOX4	1.10895	2.59116e-10
NID2	1.69157	3.21479e-10
CYBRD1	2.08691	4.55272e-10
GNLY	1.7123	4.70154e-10
AEBP1	1.0753	5.72689e-10
TMSB4X	0.325889	7.83935e-10
IGFBP2	0.685351	9.61395e-10
GRINA	1.15056	1.15106e-09
SELENOP	1.11294	1.83081e-09
PLTP	1.59683	2.65138e-09
PDLIM2	1.43224	2.79291e-09
ISLR	0.999794	3.22959e-09
FAM89A	1.35192	3.4547e-09
APOD	1.26766	4.03464e-09
LTBP2	1.5532	4.05476e-09
FMOD	1.523	4.41425e-09
TNFAIP2	0.935811	4.51721e-09
FBLN1	0.709875	5.09731e-09
SLC2A1	0.845417	5.60521e-09
TNFRSF21	1.56779	5.79452e-09
SERP1	1.11359	6.01995e-09
CTSL	0.591005	6.36815e-09
OLFML2B	1.53658	7.98805e-09
ATP13A3	1.04203	8.21299e-09
NPC2	0.956423	8.66269e-09
WT1	2.48791	1.26574e-08
RHOB	0.876852	1.26574e-08
MARCKS	0.998959	1.28489e-08
LMO4	1.08596	1.94629e-08
PRLR	0.867382	2.01025e-08
CD82	0.922359	2.20386e-08
ADAMTS2	1.04692	2.6735e-08
ANXA5	0.654262	2.76055e-08
FYB1	1.6907	2.78796e-08
SDC2	1.2342	3.02449e-08
MITF	2.16085	3.39552e-08
TWIST2	1.56773	3.4716e-08
TXNIP	0.51146	4.01278e-08
TUBA1A	0.979953	4.04256e-08
C6orf62	0.962625	4.08255e-08
LRRC75A-AS1	1.04798	4.08283e-08
RGS1	2.81499	4.54688e-08
COL1A2	0.645113	4.75197e-08
MAML2	0.77783	4.89429e-08
CDKN1C	0.598226	5.55569e-08
OAZ1	0.619267	5.59693e-08
GSTP1	0.684288	6.06662e-08
MMP14	0.505869	6.216e-08
SIGLEC1	2.41523	6.26218e-08
FAP	1.294	6.62082e-08
HLA-DPB1	2.07118	7.12078e-08
RAB31	0.965041	9.4606e-08
FBXO32	1.20489	1.01166e-07
EIF4B	1.08691	1.02888e-07
HSPB6	1.23445	1.04888e-07
GAB2	1.38199	1.20474e-07
UGDH	0.982959	1.21358e-07
GALNT15	1.4117	1.21671e-07
PAK3	2.677	1.21984e-07
ANTXR2	0.991908	1.43386e-07
LCP1	1.64279	1.49322e-07
RDH10	1.30848	1.55832e-07
ESR1	2.54805	1.71736e-07
EIF4A3	1.20173	1.9682e-07
TMEM45A	1.08054	2.05336e-07
RAP1B	0.707397	2.92778e-07
ADAMTS5	1.05077	3.19231e-07
SH3PXD2B	0.990046	3.35248e-07
FBLN2	0.964065	4.4836e-07
SPTSSA	1.06215	4.74849e-07
SPOCK1	0.832934	4.85934e-07
CD81	0.586114	6.10836e-07
C1QTNF6	1.09335	6.57247e-07
FTH1P10	1.84224	7.14928e-07
PRDM1	1.44624	7.5168e-07
CLU	0.934145	7.75963e-07
FOXO1	0.894226	8.25199e-07
SPSB1	1.85109	8.88881e-07
LRIG1	1.55502	9.5518e-07
ODF2L	2.37849	9.97164e-07
KALRN	1.21035	1.12883e-06
SPCS3	0.955183	1.13703e-06
PCOLCE	2.14601	1.19437e-06
LEFTY2	3.2836	1.21074e-06
UBA52	0.92448	1.24103e-06
IGFBP5	0.884076	1.39333e-06
CREG1	1.17012	1.47006e-06
SEMA3B	0.916867	1.5436e-06
ANPEP	1.8786	1.58891e-06
METRN	1.38436	1.70527e-06
CRISPLD2	0.651423	1.79018e-06
AOC3	2.31543	1.79071e-06
HAND2	0.893169	1.79573e-06
XBP1	1.16954	2.22604e-06
CSTB	1.24275	3.11287e-06
PGR	1.75552	3.32981e-06
SLCO2B1	2.32164	3.54612e-06
ALDH1A2	1.75024	4.1334e-06
PLXNA4	1.58048	4.41089e-06
HLA-DQB1	1.50956	4.64515e-06
TTC39B	1.8592	5.02287e-06
FCGBP	1.32755	5.17066e-06
PRICKLE2	1.3171	5.67873e-06
C1QB	1.34784	6.40764e-06
NBL1	1.34009	6.46411e-06
IGF1R	0.979172	7.67929e-06
ANTXR1	0.557672	8.33299e-06
IRAK1	1.96738	8.62488e-06
KCND2	2.65694	8.90138e-06
RFTN1	1.16866	9.42516e-06
RAMP1	1.26478	1.04389e-05
COL5A2	1.06396	1.14391e-05
P2RY14	1.20468	1.18844e-05
TPST1	1.05429	1.24228e-05
PUM1	1.01742	1.25816e-05
CCDC71L	1.80781	1.39599e-05
GNG4	1.42073	1.77042e-05
RASGRP2	1.23034	1.78623e-05
SESTD1	1.34728	1.99617e-05
SLC2A10	2.55259	2.03763e-05
TFRC	0.790094	2.17056e-05
SLC22A23	1.45227	2.18019e-05
TWISTNB	1.54355	2.19426e-05
CALD1	0.517547	2.23611e-05

## Sheet: S5d
Supplementary Table 5d. Gene ontology enrichment analysis of downregulated (R0) genes in comparison to canonical aECs
Term	Adjusted P-value
Regulation of BMP Signaling Pathway (GO:0030510)	0.00016344
Regulation of Cell Migration (GO:0030334)	0.000496167
Glomerulus Vasculature Development (GO:0072012)	0.00163381
Regulation of Angiogenesis (GO:0045765)	0.00163381
Heart Trabecula Morphogenesis (GO:0061384)	0.0037917
Negative Regulation of Cellular Response to Growth Factor Stimulus (GO:0090288)	0.00431747
Endothelial Cell Development (GO:0001885)	0.00507673
Regulation of Cellular Response to Growth Factor Stimulus (GO:0090287)	0.00507673
Negative Regulation of Signal Transduction (GO:0009968)	0.00761992
Regulation of Transmembrane Receptor Protein Serine/Threonine Kinase Signaling Pathway (GO:0090092)	0.00764416
Positive Regulation of Cell Migration (GO:0030335)	0.00783811
Sprouting Angiogenesis (GO:0002040)	0.00810492
Negative Regulation of Cell Migration (GO:0030336)	0.00810492
Renal Filtration (GO:0097205)	0.00810492
Endothelium Development (GO:0003158)	0.00810492
Regulation of Cell Adhesion (GO:0030155)	0.00888871
Endothelial Cell Differentiation (GO:0045446)	0.0092454
Positive Regulation of Gene Expression (GO:0010628)	0.00925523
Regulation of Endocytosis (GO:0030100)	0.00954203
Positive Regulation of Vasculature Development (GO:1904018)	0.0123322
Negative Regulation of Endothelial Cell Proliferation (GO:0001937)	0.0123758
Negative Regulation of Cellular Process (GO:0048523)	0.0125462
Negative Regulation of Activin Receptor Signaling Pathway (GO:0032926)	0.0131597
Regulation of Protein Binding (GO:0043393)	0.0174471
Regulation of Activin Receptor Signaling Pathway (GO:0032925)	0.0174471
- Reg of Transmembrane Receptor Prot Serine/Threonine Kinase Sgnlng Pway (GO:0090101)	0.0174762
Endothelial Cell Migration (GO:0043542)	0.017768
Positive Regulation of Angiogenesis (GO:0045766)	0.017768
Negative Regulation of Blood Vessel Morphogenesis (GO:2000181)	0.017768
Regulation of Endothelial Cell Apoptotic Process (GO:2000351)	0.017768
Bicellular Tight Junction Assembly (GO:0070830)	0.017768
Positive Regulation of T Cell Mediated Immunity (GO:0002711)	0.017768
Negative Regulation of Intracellular Signal Transduction (GO:1902532)	0.017768
+ Reg of Transmembrane Receptor Prot Serine/Threonine Kinase Sgnlng Pway (GO:0090100)	0.017768
Antigen Processing and Presentation of Endogenous Peptide Antigen (GO:0002483)	0.0187363
Regulation of Endothelial Cell Proliferation (GO:0001936)	0.0187363
Positive Regulation of Endothelial Cell Migration (GO:0010595)	0.0187363
Negative Regulation of Protein Binding (GO:0032091)	0.0187363
Positive Regulation of Endothelial Cell Development (GO:1901552)	0.0187363
Positive Regulation of Establishment of Endothelial Barrier (GO:1903142)	0.0187363
Extracellular Exosome Biogenesis (GO:0097734)	0.0187363
Negative Regulation of SMAD Protein Signal Transduction (GO:0060392)	0.0191704
Positive Regulation of Cell Motility (GO:2000147)	0.0198779
Positive Regulation of BMP Signaling Pathway (GO:0030513)	0.0204628
Negative Regulation of Cell Junction Assembly (GO:1901889)	0.0204628
Regulation of Focal Adhesion Assembly (GO:0051893)	0.0204949
Negative Regulation of Angiogenesis (GO:0016525)	0.0204949
Apical Junction Assembly (GO:0043297)	0.0206949
Tight Junction Assembly (GO:0120192)	0.0206949
Vascular Associated Smooth Muscle Cell Development (GO:0097084)	0.0216335
Vascular Wound Healing (GO:0061042)	0.0216335
Heart Trabecula Formation (GO:0060347)	0.0216335
- Reg of Blood Vessel Endothelial Cell Proliferation Inv in Sprouting Angiogenesis (GO:1903588)	0.0216335
Cellular Response to Transforming Growth Factor Beta Stimulus (GO:0071560)	0.0226175
Negative Regulation of Endothelial Cell Apoptotic Process (GO:2000352)	0.0237435
Regulation of Vascular Endothelial Growth Factor Receptor Signaling Pathway (GO:0030947)	0.0237435
Regulation of SMAD Protein Signal Transduction (GO:0060390)	0.0264881
Positive Regulation of ATP Biosynthetic Process (GO:2001171)	0.0266209
Venous Blood Vessel Development (GO:0060841)	0.0266209
Lymphatic Endothelial Cell Differentiation (GO:0060836)	0.0266209
Positive Regulation of ATP Metabolic Process (GO:1903580)	0.0267248
Establishment of Endothelial Barrier (GO:0061028)	0.0267248
Maintenance of Blood-Brain Barrier (GO:0035633)	0.028718
Regulation of Blood Coagulation (GO:0030193)	0.028718
Positive Regulation of Binding (GO:0051099)	0.0295685
Negative Regulation of Ossification (GO:0030279)	0.0298667
Cardiac Muscle Tissue Morphogenesis (GO:0055008)	0.0298667
Negative Regulation of Cell-Matrix Adhesion (GO:0001953)	0.0298667
Positive Regulation of Macromolecule Biosynthetic Process (GO:0010557)	0.0306108
Cell-Cell Junction Assembly (GO:0007043)	0.0325486
Transforming Growth Factor Beta Receptor Superfamily Signaling Pathway (GO:0141091)	0.0336155
Positive Regulation of T Cell Mediated Cytotoxicity (GO:0001916)	0.0336155
Response to Steroid Hormone (GO:0048545)	0.0336155
Heart Development (GO:0007507)	0.0343178
Vasculogenesis (GO:0001570)	0.0343178
Calcitonin Family Receptor Signaling Pathway (GO:0097646)	0.0343178
Vascular Associated Smooth Muscle Cell Differentiation (GO:0035886)	0.0343178
Positive Regulation of Purine Nucleotide Biosynthetic Process (GO:1900373)	0.0343178
Regulation of CD8-positive, Alpha-Beta T Cell Activation (GO:2001185)	0.0343178
Cellular Response to Lipid (GO:0071396)	0.0350608
Regulation of Transforming Growth Factor Beta Receptor Signaling Pathway (GO:0017015)	0.0370728
Negative Regulation of Epithelial Cell Proliferation (GO:0050680)	0.037468
Regulation of MAP Kinase Activity (GO:0043405)	0.037468
Negative Regulation of Osteoblast Differentiation (GO:0045668)	0.037468
Substrate Adhesion-Dependent Cell Spreading (GO:0034446)	0.037468
Regulation of Complement Activation (GO:0030449)	0.037468
Angiogenesis Involved in Wound Healing (GO:0060055)	0.037468
Negative Regulation of Vascular Endothelial Growth Factor Receptor Signaling Pathway (GO:0030948)	0.037468
Glomerular Filtration (GO:0003094)	0.037468
Myelin Assembly (GO:0032288)	0.037468
Transforming Growth Factor Beta Receptor Signaling Pathway (GO:0007179)	0.039773

## Sheet: S5e
Supplementary Table 5e. Gene ontology enrichment analysis of upregulated (R2) genes in comparison to canonical aECs
Term	Adjusted P-value
Regulation of Cell Migration (GO:0030334)	7.21764e-06
Positive Regulation of Intracellular Signal Transduction (GO:1902533)	6.71584e-05
Regulation of Apoptotic Process (GO:0042981)	6.71584e-05
Negative Regulation of Cell Population Proliferation (GO:0008285)	8.03399e-05
Positive Regulation of Apoptotic Process (GO:0043065)	9.0991e-05
Humoral Immune Response Mediated by Circulating Immunoglobulin (GO:0002455)	9.0991e-05
Skeletal System Development (GO:0001501)	0.000142794
Regulation of Canonical NF-kappaB Signal Transduction (GO:0043122)	0.000230747
Regulation of Signal Transduction (GO:0009966)	0.000349643
Extracellular Matrix Organization (GO:0030198)	0.000391908
Regulation of Insulin-Like Growth Factor Receptor Signaling Pathway (GO:0043567)	0.000403312
Positive Regulation of Cell Migration (GO:0030335)	0.000676537
Positive Regulation of Macromolecule Biosynthetic Process (GO:0010557)	0.000929826
Positive Regulation of Programmed Cell Death (GO:0043068)	0.00131552
Negative Regulation of Cell Migration (GO:0030336)	0.00176675
Regulation of Kinase Activity (GO:0043549)	0.00177994
Regulation of Fibroblast Proliferation (GO:0048145)	0.00189681
Positive Regulation of Gene Expression (GO:0010628)	0.00210759
Positive Regulation of Protein Modification Process (GO:0031401)	0.00210759
Negative Regulation of Cellular Process (GO:0048523)	0.00210759
Collagen Catabolic Process (GO:0030574)	0.00261995
Negative Regulation of Membrane Protein Ectodomain Proteolysis (GO:0051045)	0.00264981
Positive Regulation of Canonical NF-kappaB Signal Transduction (GO:0043123)	0.00287196
Positive Regulation of B Cell Activation (GO:0050871)	0.00294749
Positive Regulation of Cell Motility (GO:2000147)	0.00347047
Regulation of Angiogenesis (GO:0045765)	0.00347047
Regulation of Integrin-Mediated Signaling Pathway (GO:2001044)	0.00355093
Regulation of Cell Population Proliferation (GO:0042127)	0.00356847
Positive Regulation of T Cell Activation (GO:0050870)	0.00356847
Regulation of T Cell Proliferation (GO:0042129)	0.00360854
Negative Regulation of Programmed Cell Death (GO:0043069)	0.00360854
Eye Development (GO:0001654)	0.00374495
Iron Ion Transport (GO:0006826)	0.00454338
Regulation of Vascular Associated Smooth Muscle Cell Proliferation (GO:1904705)	0.00454338
Synapse Pruning (GO:0098883)	0.00465652
Positive Regulation of Vascular Associated Smooth Muscle Cell Proliferation (GO:1904707)	0.00510917
Embryonic Skeletal System Development (GO:0048706)	0.00524185
Negative Regulation of Proteolysis (GO:0045861)	0.00524185
Retinoid Metabolic Process (GO:0001523)	0.00536198
Response to Cytokine (GO:0034097)	0.00536198
Connective Tissue Development (GO:0061448)	0.00536198
Visual System Development (GO:0150063)	0.00536198
Positive Regulation of MAPK Cascade (GO:0043410)	0.00540277
Positive Regulation of Phosphorylation (GO:0042327)	0.00564358
Positive Regulation of Angiogenesis (GO:0045766)	0.00567608
Positive Regulation of Immune Response (GO:0050778)	0.00571806
Negative Regulation of Peptidase Activity (GO:0010466)	0.00571806
Regulation of T Cell Activation (GO:0050863)	0.00617259
Circulatory System Development (GO:0072359)	0.00695231
Extracellular Matrix Disassembly (GO:0022617)	0.00695231
Regulation of B Cell Proliferation (GO:0030888)	0.00695231
Negative Regulation of Intrinsic Apoptotic Signaling Pathway in Response to DNA Damage (GO:1902230)	0.00725999
Positive Regulation of Protein Phosphorylation (GO:0001934)	0.00778835
Cellular Response to Oxygen-Containing Compound (GO:1901701)	0.00794348
Intracellular Glucose Homeostasis (GO:0001678)	0.00794889
Positive Regulation of Leukocyte Cell-Cell Adhesion (GO:1903039)	0.00863304
Negative Regulation of Cell Motility (GO:2000146)	0.00883322
Cellular Component Disassembly (GO:0022411)	0.0091982
Cell-Matrix Adhesion (GO:0007160)	0.00945359
Cellular Response to Hexose Stimulus (GO:0071331)	0.00976551
Positive Regulation of Fibroblast Proliferation (GO:0048146)	0.00976551
Positive Regulation of Vasculature Development (GO:1904018)	0.00993047
Positive Regulation of CD4-positive, Alpha-Beta T Cell Activation (GO:2000516)	0.00993047
Response to Glucose (GO:0009749)	0.00993412
Negative Regulation of T Cell Activation (GO:0050868)	0.00993412
Regulation of ERK1 and ERK2 Cascade (GO:0070372)	0.0102829
External Encapsulating Structure Organization (GO:0045229)	0.0102829
Extracellular Structure Organization (GO:0043062)	0.0102829
Regulation of Cold-Induced Thermogenesis (GO:0120161)	0.0111681
Positive Regulation of B Cell Proliferation (GO:0030890)	0.0112013
Positive Regulation by Symbiont of Entry Into Host (GO:0075294)	0.0112179
Positive Regulation of Viral Entry Into Host Cell (GO:0046598)	0.0112179
Positive Regulation of Inflammatory Response (GO:0050729)	0.0117689
Negative Regulation of Gene Expression (GO:0010629)	0.0117689
Proteolysis (GO:0006508)	0.0127593
Regulation of Platelet-Derived Growth Factor Receptor Signaling Pathway (GO:0010640)	0.0134161
Positive Regulation of Cytokine Production (GO:0001819)	0.0138684
Intracellular Iron Ion Homeostasis (GO:0006879)	0.0151243
Multicellular Organismal-Level Iron Ion Homeostasis (GO:0060586)	0.0158911
Integrated Stress Response Signaling (GO:0140467)	0.0158911
Cellular Response to Hormone Stimulus (GO:0032870)	0.0158911
+ Reg of Myeloid Leukocyte Cytokine Production Inv in Imm Resp (GO:0061081)	0.0188114
Positive Regulation of Immune Effector Process (GO:0002699)	0.0192359
Cellular Response to Glucose Stimulus (GO:0071333)	0.021115
Positive Regulation of Leukocyte Adhesion to Vascular Endothelial Cell (GO:1904996)	0.0218511
Positive Regulation of RNA Biosynthetic Process (GO:1902680)	0.0241015
Positive Regulation of Hydrolase Activity (GO:0051345)	0.0245323
Negative Regulation of T Cell Proliferation (GO:0042130)	0.0245621
Regulation of Viral Entry Into Host Cell (GO:0046596)	0.0245621
Positive Regulation of Glucose Metabolic Process (GO:0010907)	0.0245621
Regulation of Protein Phosphorylation (GO:0001932)	0.0254888
Cell Junction Disassembly (GO:0150146)	0.0254888
Glycolipid Transport (GO:0046836)	0.0254888
Negative Regulation of Trophoblast Cell Migration (GO:1901164)	0.0254888
+ Reg of CD4-+, CD25-+, Alpha-Beta Regulatory T Cell Differentiation (GO:0032831)	0.0254888
Negative Regulation of Cell Differentiation (GO:0045596)	0.0254888
Regulation of Tissue Remodeling (GO:0034103)	0.0254888
Negative Regulation of Endopeptidase Activity (GO:0010951)	0.0254888
Regulation of B Cell Differentiation (GO:0045577)	0.0254888
Skin Development (GO:0043588)	0.0254888
Negative Regulation of Kinase Activity (GO:0033673)	0.0254888
Positive Regulation of Immune System Process (GO:0002684)	0.0254888
Positive Regulation of Insulin Secretion (GO:0032024)	0.0254888
Regulation of Cell Growth (GO:0001558)	0.0260899
Positive Regulation of Blood Coagulation (GO:0030194)	0.028782
Positive Regulation of Protein-Containing Complex Assembly (GO:0031334)	0.028782
Protein Homooligomerization (GO:0051260)	0.0288228
Negative Regulation of Lymphocyte Proliferation (GO:0050672)	0.0288228
Positive Regulation of Receptor-Mediated Endocytosis (GO:0048260)	0.0288228
Negative Regulation of Epithelial Cell Proliferation (GO:0050680)	0.0305125
Bone Development (GO:0060348)	0.0308492
Antigen Processing and Presentation of Endogenous Peptide Antigen (GO:0002483)	0.030956
Negative Regulation of Wnt Signaling Pathway (GO:0030178)	0.030956
Negative Regulation of Protein Metabolic Process (GO:0051248)	0.030956
Collagen Fibril Organization (GO:0030199)	0.0313239
Regulation of Fat Cell Differentiation (GO:0045598)	0.0313239
Negative Regulation of Cardiac Muscle Cell Apoptotic Process (GO:0010667)	0.0313239
Negative Regulation of Stress-Activated MAPK Cascade (GO:0032873)	0.0313239
Noradrenergic Neuron Differentiation (GO:0003357)	0.0313239
Positive Regulation of Membrane Depolarization (GO:1904181)	0.0313239
Regulation of T-helper Cell Differentiation (GO:0045622)	0.0313239
Positive Regulation of GTPase Activity (GO:0043547)	0.0330095
Positive Regulation of Cell Population Proliferation (GO:0008284)	0.0330095
Cellular Response to Growth Factor Stimulus (GO:0071363)	0.0331875
Positive Regulation of Lymphocyte Proliferation (GO:0050671)	0.0340177
Positive Regulation of ERK1 and ERK2 Cascade (GO:0070374)	0.0359168
Retinol Metabolic Process (GO:0042572)	0.0359168
Positive Regulation of Viral Life Cycle (GO:1903902)	0.0359168
Antigen Receptor-Mediated Signaling Pathway (GO:0050851)	0.0359168
Positive Regulation of Kinase Activity (GO:0033674)	0.0364186
Protein Processing (GO:0016485)	0.0369531
Positive Regulation of Smooth Muscle Cell Proliferation (GO:0048661)	0.0381988
Cellular Response to Thyroid Hormone Stimulus (GO:0097067)	0.0381988
Negative Regulation of Stress-Activated Protein Kinase Signaling Cascade (GO:0070303)	0.0381988
Positive Regulation of CD4-positive, Alpha-Beta T Cell Differentiation (GO:0043372)	0.0381988
Positive Regulation of Leukocyte Differentiation (GO:1902107)	0.0381988
Regulation of CD4-positive, Alpha-Beta T Cell Activation (GO:2000514)	0.0381988
Positive Regulation of Developmental Process (GO:0051094)	0.0381988
Negative Regulation of Cell Cycle (GO:0045786)	0.0381988
Response to Insulin (GO:0032868)	0.0400031
Regulation of Cellular Component Organization (GO:0051128)	0.0404647
Regulation of Membrane Protein Ectodomain Proteolysis (GO:0051043)	0.040996
Antigen Processing and Presentation of Exogenous Peptide Antigen via MHC Class II (GO:0019886)	0.040996
Protein Tetramerization (GO:0051262)	0.040996
Response to Lipopolysaccharide (GO:0032496)	0.0421738
Vascular Transport (GO:0010232)	0.0425852
+ Reg of Phosphatidylinositol 3-Kinase/Prot Kinase B Signal Transduction (GO:0051897)	0.0430494
Positive Regulation of Cellular Process (GO:0048522)	0.0439391
Positive Regulation of Response to External Stimulus (GO:0032103)	0.0439391
Diterpenoid Metabolic Process (GO:0016101)	0.0439464
Transport Across Blood-Brain Barrier (GO:0150104)	0.0444383
Regulation of Endoplasmic Reticulum Unfolded Protein Response (GO:1900101)	0.0444383
Response to Thyroid Hormone (GO:0097066)	0.0444383
Negative Regulation of Transforming Growth Factor Beta Production (GO:0071635)	0.0444383
Positive Regulation of Membrane Invagination (GO:1905155)	0.0444383
Positive Regulation of Memory T Cell Differentiation (GO:0043382)	0.0444383
Positive Regulation of Vascular Associated Smooth Muscle Cell Migration (GO:1904754)	0.0444383
Positive Regulation of Signal Transduction (GO:0009967)	0.0445487
Positive Regulation of Multicellular Organismal Process (GO:0051240)	0.0445487
Positive Regulation of Biosynthetic Process (GO:0009891)	0.0451214
Gonad Development (GO:0008406)	0.0451214
Antigen Processing and Presentation of Peptide Antigen via MHC Class II (GO:0002495)	0.0451214
Zymogen Activation (GO:0031638)	0.0451214
Regulation of Endothelial Cell Migration (GO:0010594)	0.0460458
T Cell Receptor Signaling Pathway (GO:0050852)	0.0460458
Regulation of MAPK Cascade (GO:0043408)	0.0472071
Negative Regulation of MAPK Cascade (GO:0043409)	0.0473919
Receptor Internalization (GO:0031623)	0.0494597
