# Supplementary material for: Single-cell spatiotemporal dissection of the human maternal–fetal interface
Source: Nature. 2026 Apr 8;653(8113):167–79. doi: 10.1038/s41586-026-10316-x (PMC13149032; doi:10.1038/s41586-026-10316-x)
Supplement: Supplementary file 3 — Supplementary Tables 1–13 and Supplementary Tables guide [file 41586_2026_10316_MOESM3_ESM.zip › SuppTable6.xlsx]

## Sheet: S6a
Supplementary Table 6a. Antibody and marker panel used for CODEX multiplexed imaging.
Protein name	Gene name	Clone	Cat. No.	Dilution	Barcode	Reporter	Exposure
cytokeratin-18	KRT18	AKYP0053	4150020	0.180556	BX019	RX019	250 ms
CD31	PECAM1	AKYP0029	4250009	0.180556	BX032	RX032	400 ms
Podoplanin	PDPN	AKYP0007	4250004	0.180556	BX023	RX023	400 ms
Ki67	MKI67	AKYP0052	4250019	0.111111	BX047	RX047	400 ms
CD206	MRC1	MR5D3	MA5-16871	0.111111	BX042	RX042	500 ms
CD3	CD3D, CD3E, CD3G	AKYP0027	4550103	0.111111	BX015	RX015	500 ms
PDE3A	PDE3A	5C12	H00005139-M01	0.111111	BX017	RX017	400 ms
Vimentin	VIM	V9	MA5-11883	0.180556	BX026	RX026	400 ms
E-Cadherin	CDH1		HPA004812	0.180556	BX014	RX014	400 ms

## Sheet: S6b
Supplementary Table 6b. List of antibodies and conjugates used for immunofluorescence staining
Antibody	Gene name	Part No.	Clone	Positive cells in placenta tissue	Dilutent for IF	Vendor
Pan Cytokeratin		Fisher_001-clone7D3,RRID:AB_2631235	7D3	trophoblasts, endometrial epithelium	1/200	Fisher Lab
SLC26A2	SLC26A2	HPA058090		progenitors of syncytiotrophoblast (proSCT)	1/100	Sigma-Aldrich
Glypican 5	GPC5	ab124886	EPR6756(B)	syncytiotrophoblast-B (SCT-B)	1/100	Abcam
Vimentin	VIM	ab16700		mesenchymal stromal cell (MSC), endothelium, immune cells	1/200	Abcam
HLA-G	HLA-G	Fisher_002-clone4H84, RRID:AB_2631236	4H8	extra-villous trophoblasts (EVT)	1/100	Fisher Lab
Integrin α1	ITGA1	LS-C36920		endovascular extra-villous trophoblasts (eEVT)	1/100	Lifespan Biosciences
Integrin α2	ITGA2	ab181548	EPR17338	progenitors of extra-villous trophoblasts (proEVT)	1/100	Abcam
Integrin α5	ITGA5	#4705		extra-villous trophoblasts (EVT)	1/100	Cell signaling
IGFBP1	IGFBP1	#31025	D4E9T	decidualized stromal cells (DSC 3,4)	1/100	Cell signaling
Prolactin	PRL	A52706		decidualized stromal cells (DSC 3,4)	1/200	Antibodies.com
CD45	PTPRC	M070101-2	2B11 + PD7/26	Immune cells, decidua stromal cells 5 (DSC 5)		DAKO
PEDF	SERPINF1	AF1177		decidua stromal cells (DSC 1,3)		R&D system
CD31	PECAM1	#3528	89C2	endothelium	1/200	Cell signaling
PDE3A	PDE3A	HPA014492		maternal vascular endothelium	1/200	Sigma-Aldrich
CD34	CD34	343602		endothelium		Biolegend
α-SMA	ACTA2	ab220179	ACTA2/791	perivascular cells(PV), non-decidualized stromal cells (DSC 0)	1/100	Abcam
Donkey anti-goat-FITC		705-095-147	polyclonal	Visualizing goat primary Ab	1/100	Jackson ImmmoResecarch
Donkey anti-rabbit-Rhodamine		711-295-152	polyclonal	Visualizing rabbit primary Ab	1/100	Jackson ImmmoResecarch
Donkey anti-rabbit-FITC		711-095-152	polyclonal	Visualizing rabbit primary Ab	1/100	Jackson ImmmoResecarch
Donkey anti-mouse-Rhodamine		715-025-151	polyclonal	Visualizing mouse primary Ab	1/100	Jackson ImmmoResecarch
Donkey anti-mouse-FITC		715-095-150	polyclonal	Visualizing mouse primary Ab	1/100	Jackson ImmmoResecarch
