# Supplementary material for: Single-cell spatiotemporal dissection of the human maternal–fetal interface
Source: Nature. 2026 Apr 8;653(8113):167–79. doi: 10.1038/s41586-026-10316-x (PMC13149032; doi:10.1038/s41586-026-10316-x)
Supplement: Supplementary file 3 — Supplementary Tables 1–13 and Supplementary Tables guide [file 41586_2026_10316_MOESM3_ESM.zip › SuppTable7.xlsx]

## Sheet: S7a
Supplementary Table 7a Top-ranked differentially expressed genes in eEVT vs iEVT
gene name	DEG_score	lfc	pvals_adj	Group
AOC1	-70.43	-4.73	0	iEVT up
PRG2	-66.7	-3.89	5.3e-310	iEVT up
SERPINE1	-65.61	-4.42	2.8e-276	iEVT up
HEXB	-53.82	-3.59	1.4e-286	iEVT up
ITM2B	-51.98	-2.7	1.1e-265	iEVT up
FBN1	-45.12	-3.02	7.3e-198	iEVT up
KRT18	-44.6	-2.84	2.4e-218	iEVT up
FAT1	-43.4	-4.07	1.3e-288	iEVT up
COL17A1	-43.11	-3.42	6e-244	iEVT up
RRAD	-42.05	-5.77	1.2e-300	iEVT up
FTL	-40.64	-3.4	9.3e-230	iEVT up
CD63	-39.86	-2.61	9.4e-188	iEVT up
KRT8	-39.51	-2.56	4.2e-182	iEVT up
ADM	-39.14	-3.3	7.6e-216	iEVT up
EEF1A1	-39.03	-2.37	2.3e-171	iEVT up
PTPRQ	-38.2	-4.46	5.2e-250	iEVT up
TNFSF10	-35.8	-2.55	1.1e-162	iEVT up
CSH1	-34.68	-3.47	3.6e-152	iEVT up
PTMA	-34.56	-2.3	4.2e-146	iEVT up
XAGE2	-34.46	-2.83	7.1e-170	iEVT up
PRDX4	-34.34	-3.44	6.5e-192	iEVT up
SEMA5A	-34.32	-3.47	1.6e-183	iEVT up
S100A11	-33.99	-2.48	1.8e-153	iEVT up
RGCC	-32.6	-5.08	8.9e-197	iEVT up
B2M	-32.52	-2.11	5.9e-141	iEVT up
EEF1G	-32.48	-2.59	4.5e-150	iEVT up
SERPINE2	-32.45	-2.05	2.9e-143	iEVT up
LGALS3	-32.04	-2.27	3.4e-140	iEVT up
SSR4	-30.74	-2.93	4.2e-150	iEVT up
GAPDH	-30.69	-2.3	2.3e-136	iEVT up
TPT1	-30.23	-2.15	6.4e-131	iEVT up
RABAC1	-30.21	-2.97	4.2e-146	iEVT up
CERCAM	-30.13	-3.02	4.9e-147	iEVT up
CREB5	-29.7	-2.74	1.3e-139	iEVT up
DPP4	-29.48	-3.4	2.2e-155	iEVT up
UBC	-29.43	-2.12	2.9e-123	iEVT up
FOS	-29.35	-2.08	1.7e-126	iEVT up
SERF2	-29.04	-2.27	1.7e-124	iEVT up
ANXA1	-28.85	-2.36	8.6e-119	iEVT up
KRT19	-28.65	-1.55	7.1e-115	iEVT up
SPARC	-28.64	-2.33	1.1e-126	iEVT up
JAM2	-28.25	-2.49	1.4e-122	iEVT up
PSAP	-28.11	-1.83	4.7e-111	iEVT up
MECOM	-27.87	-4.35	3.4e-148	iEVT up
PPIB	-27.84	-2.4	3e-123	iEVT up
S100A10	-27.58	-2.89	7.8e-130	iEVT up
LAYN	-27.49	-4.05	2e-142	iEVT up
IL6ST	-27.33	-1.6	3.1e-107	iEVT up
PHLDA2	-27.28	-2.57	2.6e-123	iEVT up
AL117329.1	-27.14	-4.63	3.2e-142	iEVT up
EBI3	-26.95	-1.62	3e-104	iEVT up
S100A6	-26.83	-2.47	1e-116	iEVT up
TMED9	-26.61	-2.56	1.8e-116	iEVT up
NUCB2	-26.54	-2.23	1.2e-110	iEVT up
CITED2	-26.19	-2.61	2.5e-116	iEVT up
LAMA3	-26.12	-4.54	4.6e-131	iEVT up
TMEM59	-26.05	-2.14	8.7e-106	iEVT up
AL110292.1	-26.02	-4.09	1.4e-129	iEVT up
CST6	-25.95	-3.75	2.3e-128	iEVT up
UGCG	-25.89	-2.4	1.6e-110	iEVT up
PRDX1	-25.83	-2.27	4.5e-108	iEVT up
EIF1	-25.59	-2.2	2.8e-105	iEVT up
CDKN1C	-25.53	-1.27	1.2e-104	iEVT up
FTH1	-25.38	-2.07	3.1e-103	iEVT up
AC063944.1	-25.23	-3.71	1.8e-122	iEVT up
IFI6	-25.1	-2.07	1.3e-104	iEVT up
FGFBP1	-25.03	-27.91	2.3e-121	iEVT up
SELENOM	-24.93	-2.74	1.3e-109	iEVT up
GDF15	-24.89	-2.4	5.5e-107	iEVT up
TRIM64B	-24.64	-27.39	5.5e-118	iEVT up
TAC3	-24.36	-4.46	2.4e-117	iEVT up
HSP90B1	-24.14	-1.8	2.9e-93	iEVT up
PAPPA-AS1	-23.99	-4.23	3.9e-111	iEVT up
HMGB3	-23.74	-1.94	7.9e-92	iEVT up
BST2	-23.73	-2.88	5.7e-104	iEVT up
PPP1R14B	-23.63	-2.28	2.7e-94	iEVT up
TXN	-23.55	-2.28	4.1e-94	iEVT up
HES2	-23.27	-3.25	7.1e-102	iEVT up
PDIA3	-23.19	-1.83	1.1e-85	iEVT up
BRI3	-23	-1.65	2.6e-86	iEVT up
IGF2	-22.75	-2.09	5.8e-89	iEVT up
SHROOM3	-22.59	-2.68	2e-87	iEVT up
AL445584.2	-22.55	-5.47	1e-101	iEVT up
PAPPA	-22.13	-2.24	5.9e-77	iEVT up
MIF	-22.06	-2.1	5.4e-84	iEVT up
RND3	-21.84	-4.14	4.3e-95	iEVT up
ANKRD37	-21.8	-4.46	1.8e-95	iEVT up
S100P	-21.78	-1.95	3.1e-82	iEVT up
HLA-C	-21.47	-2.5	3.5e-86	iEVT up
LMAN1	-21.47	-1.77	1.6e-77	iEVT up
MME	-21.45	-2.74	1.6e-87	iEVT up
CD9	-21.29	-1.88	2.8e-77	iEVT up
FLT1	-21.13	-1.41	1.8e-70	iEVT up
GSTP1	-21.02	-2.11	8.2e-78	iEVT up
ZFP36L1	-20.94	-1.74	2.1e-76	iEVT up
CAVIN1	-20.89	-3.04	1.8e-84	iEVT up
GDA	-20.85	-2.98	6.7e-83	iEVT up
HTRA1	-20.85	-1.37	1.9e-73	iEVT up
SYN3	-20.85	-1.47	2.7e-73	iEVT up
PPIC	-20.83	-2.49	3.2e-80	iEVT up
LBH	-20.76	-3.31	1.6e-84	iEVT up
LINC02246	-20.68	-1.44	1e-69	iEVT up
LINC00882	-20.67	-2.72	1.4e-80	iEVT up
CTSL	-20.66	-1.62	1.4e-72	iEVT up
HSPB1	-20.53	-2.09	1.7e-75	iEVT up
DUSP1	-20.43	-2.49	4.5e-78	iEVT up
ANGPTL4	-20.27	-2.61	7.3e-79	iEVT up
CUTA	-20.23	-2.51	1.5e-76	iEVT up
ERP29	-20.14	-2.27	2.6e-74	iEVT up
LVRN	-20.06	-1.55	2.2e-67	iEVT up
ZNF609	20.03	2.12	1.6e-65	eEVT up
LINC00456	20.09	3.49	2.7e-64	eEVT up
GLDC	20.1	4.19	7e-64	eEVT up
GAB2	20.11	2.1	5.9e-66	eEVT up
TMCC1	20.12	1.38	1.4e-68	eEVT up
PGF	20.23	2.37	3.3e-66	eEVT up
PDE8A	20.24	2.77	1.1e-65	eEVT up
ELF1	20.27	1.64	3.2e-67	eEVT up
ITCH	20.27	1.65	5.1e-68	eEVT up
PTPN12	20.28	1.42	4.4e-69	eEVT up
DENND5A	20.34	1.92	9.9e-68	eEVT up
DCAF6	20.43	1.9	2.7e-68	eEVT up
AL162411.1	20.51	3.27	2.3e-66	eEVT up
CYFIP1	20.52	2.05	3.4e-68	eEVT up
KDM6A	20.52	1.82	3.8e-69	eEVT up
PITPNM2	20.54	2.55	2e-67	eEVT up
TMCO4	20.55	2.21	8.4e-68	eEVT up
UBE3C	20.56	2.07	1.4e-68	eEVT up
ERICH1	20.59	2.64	1.2e-67	eEVT up
PAG1	20.63	3.31	6e-67	eEVT up
PTPRF	20.66	0.97	2.1e-72	eEVT up
PCSK6	20.72	1.73	1.3e-69	eEVT up
MBD2	20.72	1.36	1.9e-71	eEVT up
INSR	20.84	1.99	6.1e-70	eEVT up
ZNF638	20.85	1.62	2.8e-71	eEVT up
BMPR2	20.85	1.4	1.1e-71	eEVT up
BMT2	20.86	2.32	3.4e-69	eEVT up
ARIH1	20.94	1.94	7.8e-71	eEVT up
MAP4K4	20.96	2.43	1.1e-69	eEVT up
KANSL1	20.97	1.4	9.3e-73	eEVT up
NKTR	21.22	1.73	5e-73	eEVT up
MAML3	21.36	2.36	3.8e-72	eEVT up
HNRNPH1	21.38	1.97	3.6e-73	eEVT up
GRB10	21.45	1.98	4.3e-73	eEVT up
RABEP1	21.46	2.47	4.5e-72	eEVT up
ATXN2	21.49	1.64	1.2e-74	eEVT up
NF1	21.52	1.5	5.6e-76	eEVT up
FAT2	21.53	2.43	1.8e-72	eEVT up
CSGALNACT1	21.54	2.72	1.4e-72	eEVT up
DOP1B	21.57	2.44	1.1e-72	eEVT up
IWS1	21.6	1.77	9e-75	eEVT up
FNBP1L	21.62	1.88	3.6e-74	eEVT up
QKI	21.67	1.54	2.6e-76	eEVT up
USP34	21.71	1.54	2.4e-76	eEVT up
MAMDC2	21.71	5.04	1.8e-71	eEVT up
UBR5	21.75	1.66	2.7e-76	eEVT up
EXOC4	21.78	1.48	2.1e-77	eEVT up
ZMYND8	21.84	1.86	2.2e-75	eEVT up
TCF12	21.93	1.25	1.2e-79	eEVT up
DENND1A	21.94	1.46	1.5e-77	eEVT up
AC064834.1	21.96	3.04	1.3e-73	eEVT up
MPRIP	22.09	1.8	9.3e-77	eEVT up
FLNB	22.12	1.05	7.3e-80	eEVT up
TAOK3	22.28	1.68	4.4e-78	eEVT up
RCOR1	22.28	1.43	7.4e-80	eEVT up
UBE2K	22.33	1.25	4e-81	eEVT up
RREB1	22.49	1.75	4.5e-80	eEVT up
EPAS1	22.55	1.04	5.2e-83	eEVT up
PRRC2B	22.55	1.69	2e-79	eEVT up
FCHSD2	22.65	2.15	2.2e-79	eEVT up
ARID3A	22.68	1.47	1.9e-80	eEVT up
MAML2	22.73	1.35	3.8e-81	eEVT up
UBASH3B	22.75	1.34	1.9e-82	eEVT up
ZNF207	22.76	2.07	4.8e-80	eEVT up
IGF2BP3	22.8	1.46	5.3e-82	eEVT up
KAT6A	22.8	2.08	2.4e-80	eEVT up
EHBP1	22.84	1.88	1.1e-80	eEVT up
PPARD	22.84	3.09	2.3e-78	eEVT up
PPP6R3	22.89	1.76	1.6e-82	eEVT up
PALLD	22.95	1.74	3.9e-82	eEVT up
GRK3	22.97	2.12	1.4e-80	eEVT up
AC104041.1	22.98	1.59	3.4e-82	eEVT up
ARHGEF7	23	1.93	2.1e-81	eEVT up
RNF213	23.09	2.36	4.6e-81	eEVT up
AMZ1	23.17	2.4	6.3e-81	eEVT up
KDM4B	23.2	2.7	7.6e-81	eEVT up
PTPRA	23.22	2.22	9.5e-82	eEVT up
CTNNA1	23.3	1.73	1.6e-84	eEVT up
GNB1	23.34	1.98	2.2e-83	eEVT up
CALD1	23.34	1.34	1.7e-85	eEVT up
RAI14	23.42	1.62	4.2e-86	eEVT up
PUM1	23.44	1.76	6.6e-85	eEVT up
ZFAND3	23.56	1.35	7.1e-89	eEVT up
RBM47	23.62	1.73	1.4e-86	eEVT up
GRIP1	23.68	1.84	9.2e-89	eEVT up
SDK2	23.72	4.3	5e-81	eEVT up
COL4A1	23.77	1.19	3e-90	eEVT up
CDK17	23.81	1.64	1.6e-86	eEVT up
MIR181A2HG	23.85	1.39	3.7e-88	eEVT up
ATF7IP2	23.87	2.66	4.4e-84	eEVT up
TANC2	24.1	1.54	1e-89	eEVT up
CTNND1	24.11	1.99	5.8e-88	eEVT up
NUMB	24.16	2.44	2.5e-86	eEVT up
WIPF1	24.19	1.89	4e-88	eEVT up
ITGA1	24.2	2.26	2.6e-87	eEVT up
DNM2	24.23	1.8	1.6e-88	eEVT up
LIMS1	24.25	2.09	8.1e-88	eEVT up
SH3PXD2B	24.33	1.4	9.6e-91	eEVT up
PLXDC2	24.43	3.6	2.7e-85	eEVT up
DOCK5	24.44	1.17	1.1e-91	eEVT up
SEMA4B	24.45	3.53	2.5e-85	eEVT up
MYH10	24.52	2.72	2.5e-87	eEVT up
GMDS	24.55	2.15	1.1e-88	eEVT up
GRB2	24.56	2.13	2.1e-88	eEVT up
XIST	24.63	1.78	1.1e-95	eEVT up
ASAP3	24.68	1.32	2.5e-92	eEVT up
VAV2	25.03	2.27	2e-91	eEVT up
CHD2	25.08	1.81	1.9e-94	eEVT up
TSC22D1	25.13	1.34	1e-97	eEVT up
OSBPL10	25.21	1.74	2.1e-94	eEVT up
NCOA1	25.25	1.33	3e-97	eEVT up
RBM6	25.43	1.91	1.6e-95	eEVT up
PTPN3	25.43	2.29	2.9e-93	eEVT up
MYO9B	25.48	1.8	1.1e-95	eEVT up
BIN2	25.7	1.85	6.2e-97	eEVT up
CBLB	25.77	1.78	3.8e-100	eEVT up
SMARCC1	25.82	2.04	1.8e-96	eEVT up
SLTM	26.11	2.21	1e-97	eEVT up
DDX17	26.29	1.27	3e-105	eEVT up
HIP1	26.45	1.94	2.2e-99	eEVT up
MYCNUT	26.46	1.85	4.3e-101	eEVT up
TRIO	26.52	1.28	4.2e-105	eEVT up
ACTN1	26.62	2.17	3.8e-101	eEVT up
NAV1	26.66	1.44	2.1e-102	eEVT up
FNDC3B	26.71	1.03	4.3e-110	eEVT up
RERE	27.04	1.64	6.9e-107	eEVT up
RBM25	27.07	2.12	4.5e-104	eEVT up
HEG1	27.12	2.84	2.4e-100	eEVT up
HTRA4	27.21	2.43	4.2e-105	eEVT up
FGD4	27.38	2.54	1.4e-103	eEVT up
DIP2C	27.4	1.92	2.8e-106	eEVT up
FRMD4A	27.8	1.53	1.3e-111	eEVT up
EPN2	27.82	1.92	8.9e-108	eEVT up
CDK19	28.03	2.28	4.3e-107	eEVT up
RBM39	28.14	1.71	3e-113	eEVT up
PSPC1	28.3	1.93	3.8e-111	eEVT up
SEPTIN9	28.44	2.13	6.5e-111	eEVT up
NEAT1	29.22	1.62	3.9e-128	eEVT up
MAP4	29.32	1.83	7.5e-118	eEVT up
MED13L	29.75	1.49	3.9e-123	eEVT up
TNS3	29.91	1.52	1.8e-121	eEVT up
ELMO1	30.03	2.98	1e-115	eEVT up
HUNK	30.08	2.54	1.3e-119	eEVT up
DOCK1	30.55	2.21	1.9e-122	eEVT up
TCF7L2	30.67	1.53	1.9e-126	eEVT up
PID1	30.84	2.53	7.1e-124	eEVT up
KCNQ1OT1	30.85	2.85	1.6e-119	eEVT up
GRK5	30.9	3.41	7.4e-118	eEVT up
XYLT1	30.93	3.19	5e-119	eEVT up
HSPG2	30.94	1.72	3.8e-131	eEVT up
TEAD1	31.53	1.48	1.8e-135	eEVT up
TENM3	31.57	3.31	4.9e-125	eEVT up
TET3	31.6	2.32	4.5e-127	eEVT up
BAIAP2L1	31.74	1.97	1.4e-129	eEVT up
AC211433.1	32.21	1.5	2.9e-135	eEVT up
RBPMS	32.26	2.1	3e-132	eEVT up
RAPGEF1	32.48	2.36	1.7e-131	eEVT up
PPP3CA	32.49	2.28	1e-131	eEVT up
MICAL3	32.95	2.15	1.7e-133	eEVT up
MACF1	33.01	1.62	4.3e-144	eEVT up
RBFOX2	34.16	1.7	3.5e-149	eEVT up
COL4A2	34.53	1.63	9.9e-148	eEVT up
HERC4	35.69	1.98	9.5e-155	eEVT up
CUX1	36.69	1.89	4.9e-159	eEVT up
MBNL2	36.94	2.1	2.3e-157	eEVT up
KMT2C	38.65	1.8	7.4e-182	eEVT up
FTX	39.04	2.11	7e-182	eEVT up
GPR78	40.8	1.71	7.7e-190	eEVT up
COL27A1	42.75	3.54	2e-178	eEVT up
MALAT1	54.79	1.43	8.3e-307	eEVT up

## Sheet: S7b
Supplementary Table 7b. Top-ranked ifferentially expressed genes in pEVTs vs iEVT
gene name	DEG_score	lfc	pvals_adj	Group
LAMA2	-38.51	-5.83	5.5e-98	pEVT Up
PHACTR2	-38.24	-4.12	5.7e-101	pEVT Up
BMP5	-37.29	-6.6	4.7e-94	pEVT Up
CDH11	-35.44	-5.84	1.9e-90	pEVT Up
SOX5	-34	-5.61	1.9e-87	pEVT Up
MEG8	-33.83	-5.3	7.7e-88	pEVT Up
SLIT2	-32.82	-5.59	1.5e-84	pEVT Up
MEG3	-31.14	-5.17	1.1e-80	pEVT Up
PLAGL1	-30.11	-4.48	2.7e-78	pEVT Up
CNTN5	-26.51	-6.57	2.6e-67	pEVT Up
PRKG1	-25.88	-4.85	2.8e-66	pEVT Up
PDZRN3	-25.76	-5.12	8e-66	pEVT Up
AF165147.1	-24.07	-5.57	1.1e-60	pEVT Up
CXCL14	-23.47	-5.13	6e-59	pEVT Up
COL3A1	-23.11	-4.53	2.8e-58	pEVT Up
SAMD5	-23.08	-5.99	1.2e-57	pEVT Up
ZEB2	-22.59	-4.46	8.2e-57	pEVT Up
ENPP1	-22.53	-5.5	3.5e-56	pEVT Up
GPC3	-22.09	-3.28	2e-56	pEVT Up
RBMS3	-22.03	-3.91	2.3e-55	pEVT Up
SLC16A10	-20.56	-5.81	4e-50	pEVT Up
EGFL6	-20.32	-4.9	1.3e-49	pEVT Up
PRLR	-20.24	-3.52	6.1e-50	pEVT Up
ZFPM2	-20.05	-4.97	8.9e-49	pEVT Up
KCNIP4	-20.03	-5.85	1.5e-48	pEVT Up
DSG2	5	0.66	0	iEVT up
TRIM14	5.01	1.18	0	iEVT up
BSCL2	5.01	1.66	0	iEVT up
SERPINH1	5.01	0.76	0	iEVT up
XBP1	5.01	0.66	0	iEVT up
DHDDS	5.02	1.54	0	iEVT up
AMY2B	5.02	22.69	0	iEVT up
LINC02774	5.02	22.69	0	iEVT up
AC074117.1	5.02	22.69	0	iEVT up
DAG1	5.02	0.73	0	iEVT up
AC110792.2	5.02	22.69	0	iEVT up
EMCN	5.02	22.69	0	iEVT up
SFR1	5.02	22.69	0	iEVT up
C12orf66	5.02	22.69	0	iEVT up
POTEG	5.02	22.69	0	iEVT up
NUDT16L1	5.02	22.69	0	iEVT up
BOLA2B	5.02	22.69	0	iEVT up
CENPBD1	5.02	22.69	0	iEVT up
ZBTB14	5.02	22.69	0	iEVT up
AC010320.2	5.02	22.69	0	iEVT up
SELENOM	5.02	0.64	0	iEVT up
SST	5.02	22.69	0	iEVT up
AC044784.1	5.02	22.69	0	iEVT up
SYT8	5.03	1.05	0	iEVT up
NUCB1	5.03	1.09	0	iEVT up
TAP1	5.04	1.22	0	iEVT up
OTOGL	5.05	22.84	0	iEVT up
ITPRID2	5.06	0.67	0	iEVT up
IL18BP	5.06	1.45	0	iEVT up
LPAR2	5.06	1.99	0	iEVT up
CXCL13	5.07	22.81	0	iEVT up
B3GALT4	5.07	2.92	0	iEVT up
PPIA	5.07	0.43	0	iEVT up
PEBP1	5.07	0.78	0	iEVT up
AC008050.1	5.07	22.81	0	iEVT up
LINC01919	5.07	22.81	0	iEVT up
DSP	5.08	0.46	0	iEVT up
AC009812.1	5.09	22.78	0	iEVT up
TRIM8	5.09	22.78	0	iEVT up
ATP23	5.09	22.78	0	iEVT up
LINC01234	5.09	22.78	0	iEVT up
AC005520.2	5.09	22.78	0	iEVT up
SHCBP1	5.09	22.78	0	iEVT up
AL118516.1	5.09	22.78	0	iEVT up
LRRC8B	5.1	1.87	0	iEVT up
ACTB	5.1	0.35	0	iEVT up
NAA10	5.1	2.17	0	iEVT up
FOXN2	5.11	0.65	0	iEVT up
FAM162A	5.12	22.74	0	iEVT up
AC114956.3	5.12	22.74	0	iEVT up
AC092666.1	5.12	22.74	0	iEVT up
LRRC14	5.12	22.74	0	iEVT up
LINC00857	5.12	22.74	0	iEVT up
AC023283.1	5.12	22.74	0	iEVT up
ZNF408	5.12	22.74	0	iEVT up
RPUSD1	5.12	22.74	0	iEVT up
AC127024.2	5.12	22.74	0	iEVT up
ACBD4	5.12	22.74	0	iEVT up
DUS3L	5.12	22.74	0	iEVT up
IRF2BP1	5.12	22.74	0	iEVT up
PCIF1	5.12	22.74	0	iEVT up
UBE2A	5.13	0.72	0	iEVT up
UFC1	5.14	1.27	0	iEVT up
AC097459.1	5.14	22.85	0	iEVT up
CLIP2	5.14	1.07	0	iEVT up
LMNTD1	5.14	22.85	0	iEVT up
LIMA1	5.14	0.36	0	iEVT up
GALNT6	5.14	0.7	0	iEVT up
FUCA1	5.17	1.57	0	iEVT up
DUSP4	5.17	1.11	0	iEVT up
ANKRD13A	5.17	0.67	0	iEVT up
UBC	5.17	0.41	0	iEVT up
TMED10	5.17	0.67	0	iEVT up
BATF	5.17	22.86	0	iEVT up
ERG28	5.17	2.45	0	iEVT up
LAMC2	5.19	2.21	0	iEVT up
UBE2R2-AS1	5.19	22.83	0	iEVT up
MIR181A2HG	5.19	0.47	0	iEVT up
NSMF	5.19	22.83	0	iEVT up
PCK2	5.19	22.83	0	iEVT up
TELO2	5.19	22.83	0	iEVT up
NPIPA1	5.19	22.83	0	iEVT up
MT1G	5.19	23.2	0	iEVT up
AC005291.1	5.19	22.83	0	iEVT up
EPHB2	5.2	0.64	0	iEVT up
IFI27	5.2	0.75	0	iEVT up
LINC02004	5.22	22.8	0	iEVT up
ING2	5.22	1.34	0	iEVT up
AC139795.2	5.22	22.8	0	iEVT up
LINC02525	5.22	22.8	0	iEVT up
AIFM2	5.22	22.8	0	iEVT up
ANG	5.22	22.8	0	iEVT up
AC048382.5	5.22	22.8	0	iEVT up
SLC25A35	5.22	22.8	0	iEVT up
AC022966.1	5.22	22.8	0	iEVT up
LENG1	5.22	22.8	0	iEVT up
SEPTIN5	5.22	22.8	0	iEVT up
AL138720.1	5.24	0.63	0	iEVT up
ALG2	5.24	2.2	0	iEVT up
SERPING1	5.24	0.66	0	iEVT up
LRRC8D	5.26	0.87	0	iEVT up
PSAT1	5.26	22.91	0	iEVT up
ADGRE5	5.26	0.94	0	iEVT up
DDX60L	5.27	0.49	0	iEVT up
GPR1	5.29	1.17	0	iEVT up
GALNT7	5.29	0.63	0	iEVT up
AL158206.1	5.29	1.26	0	iEVT up
ST3GAL5	5.3	1.07	0	iEVT up
SNX25	5.3	0.77	0	iEVT up
CD151	5.3	1.02	0	iEVT up
ANXA2	5.3	0.31	0	iEVT up
REPS2	5.3	0.51	0	iEVT up
CREB3L4	5.32	22.85	0	iEVT up
AC107081.2	5.32	22.85	0	iEVT up
SH3BP4	5.32	0.63	0	iEVT up
BOK	5.32	22.85	0	iEVT up
FOXP1-AS1	5.32	22.85	0	iEVT up
LMLN	5.32	22.85	0	iEVT up
GSN-AS1	5.32	22.85	0	iEVT up
NUCB2	5.32	0.52	0	iEVT up
EIF1AD	5.32	22.85	0	iEVT up
AP002360.1	5.32	22.85	0	iEVT up
C14orf28	5.32	22.85	0	iEVT up
AC005972.3	5.32	22.85	0	iEVT up
TSPO	5.32	0.87	0	iEVT up
AL159156.1	5.33	22.95	0	iEVT up
ATP6V0E1	5.34	0.55	0	iEVT up
SLC23A2	5.34	0.61	0	iEVT up
MYCNUT	5.35	0.58	0	iEVT up
PART1	5.36	22.96	0	iEVT up
PRR14	5.36	22.96	0	iEVT up
SLC35A3	5.37	0.51	0	iEVT up
ANAPC11	5.37	1.47	0	iEVT up
AL109924.4	5.38	22.93	0	iEVT up
PITPNM1	5.38	22.93	0	iEVT up
PFN1	5.39	0.59	0	iEVT up
YIF1A	5.4	1.09	0	iEVT up
AL031123.1	5.41	22.9	0	iEVT up
LRRC61	5.41	22.9	0	iEVT up
SLC35G1	5.41	22.9	0	iEVT up
MSANTD4	5.41	22.9	0	iEVT up
TRIM9	5.41	22.9	0	iEVT up
ZSCAN4	5.41	22.9	0	iEVT up
ZBTB45	5.41	22.9	0	iEVT up
FLNB	5.44	0.38	0	iEVT up
ARL14EPL	5.45	23.47	0	iEVT up
SIM1	5.45	23.01	0	iEVT up
TYSND1	5.45	23.01	0	iEVT up
CAMK2N1	5.46	1.22	0	iEVT up
N4BP3	5.46	1.01	0	iEVT up
CDH1	5.46	0.69	0	iEVT up
NOG	5.46	0.81	0	iEVT up
AL450043.1	5.48	22.98	0	iEVT up
CD63	5.48	0.42	0	iEVT up
LRP10	5.48	1.15	0	iEVT up
SNAP23	5.48	0.63	0	iEVT up
TBX1	5.48	2.27	0	iEVT up
LINC00667	5.49	3.04	0	iEVT up
SLCO2A1	5.5	0.64	0	iEVT up
KLF10	5.5	1.22	0	iEVT up
FKBP11	5.5	1.85	0	iEVT up
SPOCD1	5.51	22.95	0	iEVT up
ROPN1B	5.51	22.95	0	iEVT up
IRF7	5.51	22.95	0	iEVT up
APOA1-AS	5.51	22.95	0	iEVT up
KRT7-AS	5.51	22.95	0	iEVT up
SNHG11	5.51	22.95	0	iEVT up
CD40	5.51	22.95	0	iEVT up
TMSB10	5.52	0.48	0	iEVT up
CREB5	5.52	0.59	0	iEVT up
GAA	5.52	1.08	0	iEVT up
FHL2	5.54	0.42	0	iEVT up
LEPROTL1	5.55	1.33	0	iEVT up
ST6GALNAC4	5.55	23.05	0	iEVT up
IL1RAP	5.56	0.46	0	iEVT up
FAM3C	5.56	0.65	0	iEVT up
CTSF	5.57	3.06	0	iEVT up
HYLS1	5.57	23.02	0	iEVT up
AL391422.2	5.58	1.13	0	iEVT up
FASN	5.58	1.51	0	iEVT up
RRBP1	5.58	0.37	0	iEVT up
AL583810.1	5.59	23.11	0	iEVT up
PUSL1	5.6	23	0	iEVT up
RHOC	5.6	1.15	0	iEVT up
AC009779.2	5.6	23	0	iEVT up
AC007637.1	5.6	23	0	iEVT up
LINC00641	5.6	23	0	iEVT up
AL133297.2	5.6	23	0	iEVT up
NOMO2	5.6	23	0	iEVT up
DHODH	5.6	23	0	iEVT up
ZNF576	5.6	23	0	iEVT up
AP000527.1	5.6	23	0	iEVT up
HSP90B1	5.61	0.5	0	iEVT up
TCEAL4	5.63	0.69	0	iEVT up
NAV1	5.64	0.41	0	iEVT up
PTCHD1	5.64	23.1	0	iEVT up
PRICKLE3	5.64	23.1	0	iEVT up
SGMS2	5.66	1.05	0	iEVT up
AC127526.1	5.66	23.07	0	iEVT up
ASPSCR1	5.67	0.73	0	iEVT up
UBALD2	5.68	2.58	0	iEVT up
EEF1B2	5.69	0.75	0	iEVT up
AL031058.1	5.69	23.04	0	iEVT up
RFPL4B	5.69	23.04	0	iEVT up
SLC22A18AS	5.69	23.04	0	iEVT up
DDX51	5.69	23.04	0	iEVT up
TMEM199	5.69	23.04	0	iEVT up
AC003102.1	5.69	23.04	0	iEVT up
AC015802.6	5.69	3.09	0	iEVT up
GAMT	5.69	23.04	0	iEVT up
AC020913.3	5.69	23.04	0	iEVT up
ZFP42	5.7	23.13	0	iEVT up
CST6	5.7	1.04	0	iEVT up
MAOA	5.7	0.77	0	iEVT up
BZW2	5.71	0.42	0	iEVT up
LINC00339	5.73	23.14	0	iEVT up
PRDX1	5.74	0.61	0	iEVT up
AL031290.1	5.75	23.11	0	iEVT up
AL929601.1	5.75	23.11	0	iEVT up
CPM	5.76	0.55	0	iEVT up
P4HB	5.77	0.61	0	iEVT up
THOC3	5.78	23.09	0	iEVT up
AC008649.2	5.78	23.09	0	iEVT up
CD3EAP	5.78	23.09	0	iEVT up
TOR1AIP2	5.79	0.62	0	iEVT up
RAB8B	5.79	0.64	0	iEVT up
NACA	5.8	0.74	0	iEVT up
TUBB2A	5.81	1.14	0	iEVT up
LINC00884	5.82	23.18	0	iEVT up
OTUD1	5.84	1.64	0	iEVT up
TRMT1	5.84	23.16	0	iEVT up
GDPD3	5.85	1.44	0	iEVT up
RALBP1	5.85	0.59	0	iEVT up
PRDX4	5.85	0.73	0	iEVT up
SSR4	5.86	0.69	0	iEVT up
ADGRG7	5.87	3.18	0	iEVT up
TMED9	5.87	0.7	0	iEVT up
ELDR	5.87	23.13	0	iEVT up
SLCO1B3	5.87	23.27	0	iEVT up
HERC1	5.87	0.46	0	iEVT up
AC015712.1	5.87	23.13	0	iEVT up
AC012181.1	5.87	23.13	0	iEVT up
MPND	5.87	23.13	0	iEVT up
NWD1	5.87	23.13	0	iEVT up
BICRA	5.87	23.13	0	iEVT up
HMBS	5.88	23.21	0	iEVT up
TMED3	5.89	0.72	0	iEVT up
RABAC1	5.91	0.73	0	iEVT up
S100A11	5.92	0.5	0	iEVT up
P4HA3	5.92	2.18	0	iEVT up
ARPC2	5.93	0.47	0	iEVT up
CHPF	5.93	1.01	0	iEVT up
AC005081.1	5.93	23.2	0	iEVT up
IRF8	5.93	23.3	0	iEVT up
AC007785.1	5.94	23.28	0	iEVT up
ADCK5	5.96	23.17	0	iEVT up
PER3	5.98	23.33	0	iEVT up
HPGD	5.98	0.55	0	iEVT up
IFI6	5.99	0.66	0	iEVT up
ARF3	5.99	2.38	0	iEVT up
RAP1GAP2	5.99	1.28	0	iEVT up
ISG15	6.01	0.75	0	iEVT up
GLRA3	6.04	23.21	0	iEVT up
POLR1E	6.04	23.21	0	iEVT up
AP001363.1	6.04	23.21	0	iEVT up
AP000721.2	6.04	23.21	0	iEVT up
PLK2	6.05	0.76	0	iEVT up
COTL1	6.06	0.58	0	iEVT up
GPX4	6.06	0.79	0	iEVT up
FOS	6.07	0.51	0	iEVT up
AC004158.1	6.08	23.3	0	iEVT up
MXRA7	6.08	0.74	0	iEVT up
RASGRF2	6.09	0.42	0	iEVT up
INPP5B	6.1	0.7	0	iEVT up
ARHGEF4	6.1	23.28	0	iEVT up
LINC02246	6.1	0.47	0	iEVT up
HTRA2	6.13	23.25	0	iEVT up
CFAP44-AS1	6.13	23.25	0	iEVT up
AC090541.1	6.13	23.25	0	iEVT up
THAP1	6.13	23.25	0	iEVT up
OR8G1	6.13	23.25	0	iEVT up
DVL2	6.13	23.25	0	iEVT up
RPLP1	6.15	0.44	0	iEVT up
GALNT3	6.17	0.8	0	iEVT up
LPL	6.17	1.89	0	iEVT up
AL390860.1	6.18	23.32	0	iEVT up
AL009176.1	6.18	23.32	0	iEVT up
CARS-AS1	6.18	23.32	0	iEVT up
ARHGDIB	6.2	0.7	0	iEVT up
KPNA7	6.21	23.29	0	iEVT up
ACOT2	6.21	23.29	0	iEVT up
ZNF646	6.21	23.29	0	iEVT up
AC011595.1	6.22	23.39	0	iEVT up
PGRMC1	6.22	1.02	0	iEVT up
MMP14	6.26	1.31	0	iEVT up
CD276	6.26	1.03	0	iEVT up
VASP	6.27	0.83	0	iEVT up
AC011466.3	6.27	23.35	0	iEVT up
FRMD4A	6.28	0.62	0	iEVT up
RPS28	6.28	0.66	0	iEVT up
AC118755.2	6.29	23.33	0	iEVT up
AL035071.1	6.29	23.33	0	iEVT up
ARVCF	6.3	23.43	0	iEVT up
AEN	6.32	23.41	0	iEVT up
FXYD5	6.32	0.76	0	iEVT up
LDLR	6.33	1.01	0	iEVT up
LMAN1	6.34	0.61	0	iEVT up
AC007881.4	6.37	23.37	0	iEVT up
CLTB	6.37	0.75	0	iEVT up
UPK3BL1	6.37	23.37	0	iEVT up
TXN	6.37	0.76	0	iEVT up
ZSCAN2	6.37	23.37	0	iEVT up
PEX11A	6.37	23.37	0	iEVT up
NIP7	6.37	23.37	0	iEVT up
STX10	6.37	23.37	0	iEVT up
APOL6	6.38	0.9	0	iEVT up
ASAP3	6.39	0.46	0	iEVT up
CCR1	6.39	2.28	0	iEVT up
GJA5	6.4	0.92	0	iEVT up
SERPINE2	6.4	0.56	0	iEVT up
AP001189.4	6.4	23.44	0	iEVT up
BGN	6.4	0.88	0	iEVT up
CITED2	6.41	0.77	0	iEVT up
AC099567.1	6.43	23.42	0	iEVT up
TBC1D13	6.43	23.42	0	iEVT up
PAPPA2	6.44	0.52	0	iEVT up
JPT2	6.44	0.79	0	iEVT up
TNKS2	6.46	0.53	0	iEVT up
ALDH8A1	6.5	23.54	0	iEVT up
VAMP8	6.52	1.05	0	iEVT up
AC211486.2	6.56	23.51	0	iEVT up
BRPF1	6.59	23.49	0	iEVT up
MIR5689HG	6.59	23.49	0	iEVT up
FGFR1	6.59	0.6	0	iEVT up
IFRD2	6.61	23.47	0	iEVT up
AL118556.1	6.61	23.47	0	iEVT up
ZCCHC3	6.61	23.47	0	iEVT up
MYOZ1	6.62	23.56	0	iEVT up
ARPC1B	6.63	0.66	0	iEVT up
CLDN19	6.66	1.03	0	iEVT up
RAB25	6.66	23.52	0	iEVT up
IL1R2	6.66	0.83	0	iEVT up
IL17RE	6.66	2.01	0	iEVT up
ADAMTSL5	6.66	23.52	0	iEVT up
AC008543.1	6.66	23.52	0	iEVT up
SDC4	6.67	1.09	0	iEVT up
PTMA	6.68	0.47	0	iEVT up
JAM2	6.68	0.7	0	iEVT up
PET117	6.69	23.51	0	iEVT up
CDKN1C	6.7	0.51	0	iEVT up
TGOLN2	6.71	1.12	0	iEVT up
BRI3	6.71	0.62	0	iEVT up
SSH2	6.75	0.53	0	iEVT up
RNASEL	6.77	23.54	0	iEVT up
DOLK	6.77	23.54	0	iEVT up
PPP1R14B	6.79	0.78	0	iEVT up
HMGB3	6.79	0.7	0	iEVT up
HSPG2	6.8	0.6	0	iEVT up
UBASH3B	6.81	0.62	0	iEVT up
KIF21A	6.81	0.53	0	iEVT up
ZNF385A	6.82	23.59	0	iEVT up
HCCS	6.84	23.57	0	iEVT up
HECTD3	6.87	23.64	0	iEVT up
GPR78	6.87	0.5	0	iEVT up
CFAP45	6.92	23.6	0	iEVT up
KBTBD6	6.92	23.6	0	iEVT up
AC008569.1	6.92	23.6	0	iEVT up
AC004556.3	6.92	23.6	0	iEVT up
HLA-G	6.94	0.67	0	iEVT up
NEO1	6.95	23.67	0	iEVT up
KDELR2	6.96	0.93	0	iEVT up
AC234582.1	6.99	23.63	0	iEVT up
AC067817.2	6.99	23.63	0	iEVT up
UQCC3	6.99	23.63	0	iEVT up
ERP29	6.99	1.01	0	iEVT up
OS9	7.02	0.95	0	iEVT up
HPCAL1	7.03	0.73	0	iEVT up
PTGS2	7.04	23.96	0	iEVT up
KCNK12	7.04	1.37	0	iEVT up
PRDX5	7.04	0.93	0	iEVT up
CTSL	7.06	0.64	0	iEVT up
SPTSSA	7.09	2.27	0	iEVT up
AC243964.3	7.09	1	0	iEVT up
EEF1G	7.11	0.71	0	iEVT up
PROCR	7.11	1.25	0	iEVT up
LTBP1	7.12	0.6	0	iEVT up
ARMC7	7.12	23.71	0	iEVT up
PTGES	7.13	0.77	0	iEVT up
PIGV	7.14	23.69	0	iEVT up
SLC26A5	7.14	23.69	0	iEVT up
CLP1	7.14	23.69	0	iEVT up
XAGE2	7.14	0.72	0	iEVT up
FAM50B	7.17	23.75	0	iEVT up
C10orf67	7.17	23.84	0	iEVT up
RPLP0	7.18	0.57	0	iEVT up
SAT1	7.19	0.49	0	iEVT up
LGALS3BP	7.2	0.82	0	iEVT up
KRT18	7.21	0.59	0	iEVT up
H19	7.23	0.59	0	iEVT up
C12orf75	7.23	0.86	0	iEVT up
PVR	7.23	1	0	iEVT up
HTRA1	7.27	0.66	0	iEVT up
SLC4A7	7.28	0.62	0	iEVT up
AADACL3	7.29	1.09	0	iEVT up
SLC6A2	7.29	0.71	0	iEVT up
KRTCAP3	7.33	23.79	0	iEVT up
BAK1	7.33	23.79	0	iEVT up
CNPY2	7.33	0.88	0	iEVT up
ADM	7.36	0.77	0	iEVT up
GATA3	7.39	0.5	0	iEVT up
TMEM59	7.44	0.73	0	iEVT up
KIAA0930	7.45	1.87	0	iEVT up
ENG	7.46	0.77	0	iEVT up
GAPDH	7.46	0.62	0	iEVT up
SLC35B2	7.5	23.83	0	iEVT up
PTN	7.5	0.76	0	iEVT up
TIMM10B	7.5	23.83	0	iEVT up
CORO6	7.5	0.78	0	iEVT up
CDC42EP1	7.51	1.67	0	iEVT up
FAT1	7.54	0.87	0	iEVT up
AL162586.1	7.56	23.86	0	iEVT up
KRT8	7.56	0.61	0	iEVT up
PRSS8	7.58	1.11	0	iEVT up
PDIA4	7.59	1.5	0	iEVT up
ASMTL	7.61	23.9	0	iEVT up
EXOSC4	7.63	23.88	0	iEVT up
MGAT5	7.66	0.63	0	iEVT up
TAPBP	7.66	1.14	0	iEVT up
ZNF460	7.66	23.94	0	iEVT up
ELF3-AS1	7.68	23.92	0	iEVT up
PLA2G10	7.68	23.92	0	iEVT up
ITGA5	7.69	0.74	0	iEVT up
PPP1R14B-AS1	7.75	23.95	0	iEVT up
MAPK8IP2	7.79	23.98	0	iEVT up
UGCG	7.8	0.86	0	iEVT up
LAYN	7.83	1.38	0	iEVT up
FBN1	7.85	0.6	0	iEVT up
KCNC3	7.88	3.63	0	iEVT up
IRX2	7.98	1.95	0	iEVT up
PABPC1	8.01	0.67	0	iEVT up
PLOD3	8.02	1.23	0	iEVT up
CD9	8.02	0.85	0	iEVT up
COL17A1	8.06	0.83	0	iEVT up
FPGS	8.1	24.05	0	iEVT up
TPM1	8.13	0.48	0	iEVT up
GLIPR1	8.14	0.94	0	iEVT up
EGLN3	8.2	0.96	0	iEVT up
KRT7	8.22	0.56	0	iEVT up
SLC12A8	8.34	1.27	0	iEVT up
CERCAM	8.36	0.99	0	iEVT up
ITM2B	8.38	0.75	0	iEVT up
PLAC8	8.39	0.65	0	iEVT up
HMGN3	8.45	0.65	0	iEVT up
LGALS3	8.47	0.71	0	iEVT up
GORASP1	8.48	24.18	0	iEVT up
KRT19	8.49	0.6	0	iEVT up
RRAD	8.54	1.23	0	iEVT up
MISP	8.57	24.25	0	iEVT up
FIGNL2	8.58	24.3	0	iEVT up
CSF2RB	8.63	0.87	0	iEVT up
IFIT5	8.73	24.26	9.5e-16	iEVT up
MFAP5	8.85	0.67	0	iEVT up
CALU	9.04	0.7	0	iEVT up
MORF4L2	9.04	0.67	0	iEVT up
PRG2	9.07	1.02	0	iEVT up
DAGLB	9.1	1.53	0	iEVT up
ITGB1	9.22	0.56	0	iEVT up
PTPRF	9.29	0.65	0	iEVT up
TIMP2	9.41	0.66	6.5e-16	iEVT up
LVRN	9.48	0.92	3.7e-16	iEVT up
MCAM	9.62	0.99	1e-16	iEVT up
FSTL3	9.72	0.84	7.5e-17	iEVT up
BX005040.1	9.75	24.71	1.2e-19	iEVT up
HEXB	9.78	0.9	4.5e-17	iEVT up
IL2RB	9.78	0.89	3.6e-17	iEVT up
ACVRL1	9.8	1.55	1.2e-17	iEVT up
FLT1	9.85	0.64	3.2e-17	iEVT up
SERPINE1	9.88	0.74	2.7e-17	iEVT up
JPT1	9.93	0.9	1.2e-17	iEVT up
FSTL1	10.38	0.75	5.9e-19	iEVT up
TTR	10.38	24.92	2.9e-22	iEVT up
AOC1	10.95	1.04	7.3e-21	iEVT up
PSAP	10.98	0.89	9e-21	iEVT up
ISM2	11.13	0.72	2.7e-21	iEVT up
TNFSF10	11.46	1.16	2.2e-22	iEVT up
EBI3	11.67	0.82	4.9e-23	iEVT up
TIMP3	11.81	0.81	2.3e-23	iEVT up
B3GNT7	11.85	3.01	2.4e-26	iEVT up
QSOX1	12.14	0.94	1.1e-24	iEVT up
NOTUM	13.09	0.97	1.1e-27	iEVT up
FN1	16.39	1	2.1e-38	iEVT up

## Sheet: S7c
Supplementary Table 7c. GO enrichment of eEVT marker genes
GO Term	Adjusted P-value
Receptor-Mediated Endocytosis (GO:0006898)	0.00629065
Positive Regulation Of Substrate Adhesion-Dependent Cell Spreading (GO:1900026)	0.00629065
Positive Regulation Of Cell Migration (GO:0030335)	0.00836474
RNA Metabolic Process (GO:0016070)	0.0116541
Regulation Of Epithelial Cell Migration (GO:0010632)	0.0116541
Plasma Membrane Bounded Cell Projection Morphogenesis (GO:0120039)	0.0116541
Regulation Of Substrate Adhesion-Dependent Cell Spreading (GO:1900024)	0.0116541
Regulation Of mRNA Splicing, Via Spliceosome (GO:0048024)	0.0215729
Regulation Of mRNA Processing (GO:0050684)	0.0267073
Ras Protein Signal Transduction (GO:0007265)	0.0267073
Positive Regulation Of Cell-Substrate Adhesion (GO:0010811)	0.0358521
Negative Regulation Of ERBB Signaling Pathway (GO:1901185)	0.0425421
Regulation Of GTPase Activity (GO:0043087)	0.0439659
Regulation Of Epidermal Growth Factor Receptor Signaling Pathway (GO:0042058)	0.0471455
Protein Dephosphorylation (GO:0006470)	0.0471455
Regulation Of Non-Motile Cilium Assembly (GO:1902855)	0.0471455
Transmembrane Receptor Protein Tyrosine Phosphatase Signaling Pathway (GO:0007185)	0.0471455
Transmembrane Receptor Protein Tyrosine Kinase Signaling Pathway (GO:0007169)	0.0471455

## Sheet: S7d
Supplementary Table 7d. GO enrichment of pEVT marker genes
Term	Adjusted P-value
Collagen Fibril Organization (GO:0030199)	0.000160958
Extracellular Structure Organization (GO:0043062)	0.000160958
External Encapsulating Structure Organization (GO:0045229)	0.000160958
Extracellular Matrix Organization (GO:0030198)	0.000444167
Cellular Response To Transforming Growth Factor Beta Stimulus (GO:0071560)	0.000511272
Negative Regulation Of Cell Migration (GO:0030336)	0.00154797
Regulation Of Cell Migration (GO:0030334)	0.00279054
Axon Guidance (GO:0007411)	0.00508532
Skeletal System Development (GO:0001501)	0.00508532
Negative Regulation Of Epithelial Cell Migration (GO:0010633)	0.00558946
Positive Regulation Of Cell Differentiation (GO:0045597)	0.00632063
Positive Regulation Of Transcription By RNA Polymerase II (GO:0045944)	0.00632063
Aortic Valve Morphogenesis (GO:0003180)	0.00632063
Ventricular Septum Development (GO:0003281)	0.00632063
Response To Transforming Growth Factor Beta (GO:0071559)	0.00656154
Positive Regulation Of Neurogenesis (GO:0050769)	0.00723255
Neuron Projection Guidance (GO:0097485)	0.00822005
Regulation Of Epithelial To Mesenchymal Transition (GO:0010717)	0.0102498
Axonogenesis (GO:0007409)	0.0102498
Negative Regulation Of Cell Motility (GO:2000146)	0.0102498
Positive Regulation Of DNA-templated Transcription (GO:0045893)	0.0132547
Regulation Of Canonical Wnt Signaling Pathway (GO:0060828)	0.0153649
Negative Regulation Of Cell Differentiation (GO:0045596)	0.0153649
Negative Regulation Of Chemokine-Mediated Signaling Pathway (GO:0070100)	0.0172403
Cellular Response To Growth Factor Stimulus (GO:0071363)	0.01822
Gliogenesis (GO:0042063)	0.01822
Regulation Of Platelet Aggregation (GO:0090330)	0.019847
Ventricular Septum Morphogenesis (GO:0060412)	0.0241179
Cell-Substrate Junction Assembly (GO:0007044)	0.0259621
Heart Development (GO:0007507)	0.0261156
Chondrocyte Differentiation (GO:0002062)	0.0261156
Regulation Of Chemokine-Mediated Signaling Pathway (GO:0070099)	0.0261156
Regulation Of Mesenchymal Stem Cell Differentiation (GO:2000739)	0.0261156
Skin Development (GO:0043588)	0.0270752
Positive Regulation Of Cell Projection Organization (GO:0031346)	0.0270752
Negative Regulation Of Epithelial Cell Proliferation (GO:0050680)	0.0279119
Negative Regulation Of Fat Cell Differentiation (GO:0045599)	0.0279119
Skin Morphogenesis (GO:0043589)	0.0279119
Intestinal Epithelial Cell Differentiation (GO:0060575)	0.0279119
Presynaptic Membrane Assembly (GO:0097105)	0.0279119
Negative Regulation Of cAMP-mediated Signaling (GO:0043951)	0.0279119
Glial Cell Differentiation (GO:0010001)	0.0318622
Transmembrane Receptor Protein Serine/Threonine Kinase Signaling Pathway (GO:0007178)	0.0325632
Negative Regulation Of Leukocyte Migration (GO:0002686)	0.0325632
Presynaptic Membrane Organization (GO:0097090)	0.0325632
Negative Regulation Of Signal Transduction (GO:0009968)	0.0343547
Wound Healing (GO:0042060)	0.0362719
Nervous System Development (GO:0007399)	0.0362719
Regulation Of Lamellipodium Morphogenesis (GO:2000392)	0.0363249
Positive Regulation Of Chondrocyte Differentiation (GO:0032332)	0.0363249
Membrane Assembly (GO:0071709)	0.0363249
Odontogenesis (GO:0042476)	0.0376954
Digestive Tract Development (GO:0048565)	0.0376954
Aortic Valve Development (GO:0003176)	0.0389556
Integrin-Mediated Signaling Pathway (GO:0007229)	0.0389556
Central Nervous System Development (GO:0007417)	0.0389556
Negative Regulation Of Vascular Permeability (GO:0043116)	0.0389556
Regulation Of Cell Adhesion (GO:0030155)	0.0395006
Regulation Of Endothelial Cell Migration (GO:0010594)	0.0412613
Regulation Of Axonogenesis (GO:0050770)	0.0412613
Negative Regulation Of Mononuclear Cell Migration (GO:0071676)	0.0421269
Cardiac Right Ventricle Morphogenesis (GO:0003215)	0.0421269
Regulation Of Phosphatidylinositol 3-Kinase Signaling (GO:0014066)	0.0421269

## Sheet: S7e
Supplementary Table 7e. GO enrichment of iEVT marker genes
Term	Adjusted P-value
Negative Regulation Of Programmed Cell Death (GO:0043069)	0.00126855
Negative Regulation Of Apoptotic Process (GO:0043066)	0.0281312
Regulation Of Plasminogen Activation (GO:0010755)	0.0281312
Regulation Of Apoptotic Process (GO:0042981)	0.0281312
Regulation Of Angiogenesis (GO:0045765)	0.0281312
Positive Regulation Of Vasculature Development (GO:1904018)	0.0394226
Protein Exit From Endoplasmic Reticulum (GO:0032527)	0.0394226
Regulation Of Platelet Aggregation (GO:0090330)	0.0394226
Negative Regulation Of Plasminogen Activation (GO:0010757)	0.0394226
Intracellular Sequestering Of Iron Ion (GO:0006880)	0.0394226
Positive Regulation Of T Cell Proliferation (GO:0042102)	0.0394226
Regulation Of Neurogenesis (GO:0050767)	0.0394226
Positive Regulation Of Angiogenesis (GO:0045766)	0.0394226
Negative Regulation Of Epithelial Cell Proliferation (GO:0050680)	0.0402494
Negative Regulation Of Extrinsic Apoptotic Signaling Pathway (GO:2001237)	0.0402494
Positive Regulation Of Mononuclear Cell Migration (GO:0071677)	0.0408542
Negative Regulation Of Platelet Aggregation (GO:0090331)	0.0452545
Negative Regulation Of Mitotic Cell Cycle (GO:0045930)	0.0452545
Positive Regulation Of Organelle Organization (GO:0010638)	0.0452545
Regulation Of MAPK Cascade (GO:0043408)	0.0467199
