# Supplementary material for: Single-cell spatiotemporal dissection of the human maternal–fetal interface
Source: Nature. 2026 Apr 8;653(8113):167–79. doi: 10.1038/s41586-026-10316-x (PMC13149032; doi:10.1038/s41586-026-10316-x)
Supplement: Supplementary file 3 — Supplementary Tables 1–13 and Supplementary Tables guide [file 41586_2026_10316_MOESM3_ESM.zip › SuppTable8.xlsx]

## Sheet: S8a
Supplementary Table 8a. Top endothelial-enriched genes used to score endovascular EVT resemblance to vascular endothelium.
Gene name
LDB2
DACH1
PLCB4
TCF4
CALCRL
ERG
NR5A2
VWF
MAGI1
ADGRL4
FLI1
SPTBN1
AFF3
ZNF521
RALGAPA2
TSHZ2
ZNF385D
LRMDA
PCDH17
SPARCL1
MMRN1
PALMD
FBXL7
EXOC6
NFIB
EPB41L4A
DOCK4
PECAM1
EMCN
RFX3
DIPK2B
ANO2
SOX5
ADAMTSL1
RBMS3
TANC1
ZEB1
A2M
SMAD1
TLL1
SAMD5
RAPGEF4
CYYR1
PTPRB
PKP4
TEK
APP
PLEKHG1
HOXD3
CACHD1
FYN
TMTC1
MECOM
NRP1
MEF2C
PITPNC1
STXBP6
OSBPL1A
ADAMTS9
IGFBP7
ARHGAP29
MEIS2
ABCB1
LEF1
PLCB1
UTRN
MBNL1
AC074286.1
GRB10
CEP112
CDK17
ARHGAP31
ENPP2
ABLIM1
ARL15
FGD5
PREX2
NUAK1
RYR2
DNM3
MYRIP
RAPGEF5
TTC28
BMPR2
GALNT18
XAF1
LMCD1
WWTR1
BNC2
ETV6
EXT1
RHOJ
EGFL7
PRKCH
EBF1
PRKG1
STIM2
TGFBR2
SESN3
SNRK

## Sheet: S8b
Supplementary Table 8b. Top-ranked differentially expressed genes between EVTs with high versus low iScores for GO analysis.
Gene names	log2FC	Group
FP236383.1	0.784484	Upregulated in High iScore group
MMP12	4.73174	Upregulated in High iScore group
HFM1	0.606985	Upregulated in High iScore group
FP671120.1	0.529107	Upregulated in High iScore group
DCN	0.541691	Upregulated in High iScore group
UNC45B	0.917542	Upregulated in High iScore group
SLCO5A1	0.337154	Upregulated in High iScore group
IGFBP1	0.511161	Upregulated in High iScore group
HLA-B	0.762249	Upregulated in High iScore group
TMSB4X	0.601733	Upregulated in High iScore group
VCAN	0.820971	Upregulated in High iScore group
LUM	0.323742	Upregulated in High iScore group
TGM2	0.200523	Upregulated in High iScore group
INTS4	0.262398	Upregulated in High iScore group
HLA-A	0.664038	Upregulated in High iScore group
PHACTR2	0.465136	Upregulated in High iScore group
COL6A3	0.569637	Upregulated in High iScore group
RBPJ	0.402331	Upregulated in High iScore group
COL1A2	0.481698	Upregulated in High iScore group
COL1A1	0.377311	Upregulated in High iScore group
LAMA2	0.51974	Upregulated in High iScore group
ABI3BP	0.485732	Upregulated in High iScore group
IGFBP5	0.870799	Upregulated in High iScore group
SPP1	0.362448	Upregulated in High iScore group
PDE3A	0.038108	Upregulated in High iScore group
VIM	0.47348	Upregulated in High iScore group
PRKG1	0.569664	Upregulated in High iScore group
SYN3	0.117029	Upregulated in High iScore group
IGFBP7	0.912334	Upregulated in High iScore group
MEG3	0.244938	Upregulated in High iScore group
FP671120.4	0.231202	Upregulated in High iScore group
PDE4D	0.456951	Upregulated in High iScore group
SOX5	0.560186	Upregulated in High iScore group
AUTS2	0.200129	Upregulated in High iScore group
AC011287.1	0.370953	Upregulated in High iScore group
COL3A1	0.0749496	Upregulated in High iScore group
STAB1	0.848467	Upregulated in High iScore group
F13A1	0.568154	Upregulated in High iScore group
FN1	-2.19092	Downregulated in High iScore group
FLT1	-2.97974	Downregulated in High iScore group
AC211433.1	-3.63953	Downregulated in High iScore group
PAPPA2	-2.94259	Downregulated in High iScore group
NOTUM	-2.73982	Downregulated in High iScore group
AF127577.4	-2.9543	Downregulated in High iScore group
SERPINE1	-2.28777	Downregulated in High iScore group
HPGD	-2.63223	Downregulated in High iScore group
CORO6	-3.10558	Downregulated in High iScore group
TPM1	-2.45099	Downregulated in High iScore group
LVRN	-2.6826	Downregulated in High iScore group
COL17A1	-3.59491	Downregulated in High iScore group
PLEKHA5	-3.06269	Downregulated in High iScore group
PRG2	-2.76367	Downregulated in High iScore group
KRT19	-2.65352	Downregulated in High iScore group
PTPRF	-2.14196	Downregulated in High iScore group
CTDSP1	-2.78687	Downregulated in High iScore group
FSTL3	-2.52747	Downregulated in High iScore group
ANGPTL4	-3.17175	Downregulated in High iScore group
HSPG2	-2.21281	Downregulated in High iScore group
TSC22D1	-2.6533	Downregulated in High iScore group
ISM2	-2.01923	Downregulated in High iScore group
KRT7	-2.35483	Downregulated in High iScore group
ASAP3	-2.65386	Downregulated in High iScore group
RASGRF2	-2.51503	Downregulated in High iScore group
ASCL2	-2.66518	Downregulated in High iScore group
EBI3	-2.36584	Downregulated in High iScore group
GPR78	-2.37111	Downregulated in High iScore group
PLAC8	-2.93204	Downregulated in High iScore group
AC099520.1	-2.44098	Downregulated in High iScore group
MGAT5	-2.18158	Downregulated in High iScore group
EXTL3	-2.54292	Downregulated in High iScore group
IL1RAP	-2.4903	Downregulated in High iScore group
NRIP1	-2.49079	Downregulated in High iScore group
FLNB	-2.11862	Downregulated in High iScore group
GATA3	-2.22247	Downregulated in High iScore group
QSOX1	-1.94447	Downregulated in High iScore group
RRAD	-2.94949	Downregulated in High iScore group
CDKN1C	-1.86689	Downregulated in High iScore group
KIF21A	-2.54872	Downregulated in High iScore group
XAGE2	-2.49965	Downregulated in High iScore group
HTRA1	-2.32772	Downregulated in High iScore group
ADAM19	-2.22765	Downregulated in High iScore group
TCF7L2	-2.04045	Downregulated in High iScore group
AC020916.1	-2.52215	Downregulated in High iScore group
CLIC4	-2.05606	Downregulated in High iScore group
PCSK6	-2.35136	Downregulated in High iScore group
ITM2B	-1.81743	Downregulated in High iScore group
SLC4A7	-2.42518	Downregulated in High iScore group
PRSS8	-2.36221	Downregulated in High iScore group
SERPINE2	-1.95085	Downregulated in High iScore group
DOCK5	-2.17396	Downregulated in High iScore group
TEAD1	-2.0373	Downregulated in High iScore group
MFAP5	-2.24952	Downregulated in High iScore group
IGFBP3	-2.34266	Downregulated in High iScore group
SLCO2A1	-2.38792	Downregulated in High iScore group
NEURL1	-2.44792	Downregulated in High iScore group
FOXJ3	-2.24564	Downregulated in High iScore group
HTRA4	-2.27505	Downregulated in High iScore group
PPARG	-2.28897	Downregulated in High iScore group
DDX60L	-2.32733	Downregulated in High iScore group
NOG	-2.45066	Downregulated in High iScore group
EFNA1	-2.37659	Downregulated in High iScore group
SEMA4C	-2.35288	Downregulated in High iScore group
ASPSCR1	-2.28403	Downregulated in High iScore group
BZW2	-2.19625	Downregulated in High iScore group
AFAP1	-2.27692	Downregulated in High iScore group
GPRC5A	-2.5193	Downregulated in High iScore group
UBC	-1.90048	Downregulated in High iScore group
BAIAP2L1	-2.22071	Downregulated in High iScore group
FGFR1	-2.23018	Downregulated in High iScore group
AOC1	-1.93921	Downregulated in High iScore group
MYCNUT	-2.26239	Downregulated in High iScore group
GATA2	-2.34855	Downregulated in High iScore group
FER1L4	-2.29654	Downregulated in High iScore group
FBN1	-1.7368	Downregulated in High iScore group
SLC6A2	-2.26459	Downregulated in High iScore group
DAGLB	-2.18879	Downregulated in High iScore group
KIAA1211L	-2.93698	Downregulated in High iScore group
GCM1	-2.19583	Downregulated in High iScore group
GRHL1	-2.34989	Downregulated in High iScore group
FHL2	-2.18179	Downregulated in High iScore group
SLC25A37	-2.14757	Downregulated in High iScore group
HLA-G	-2.2011	Downregulated in High iScore group
KRT8	-1.99983	Downregulated in High iScore group
ITGA5	-2.08895	Downregulated in High iScore group
REPS2	-2.50601	Downregulated in High iScore group
ST3GAL6	-2.17123	Downregulated in High iScore group
FMNL2	-1.88335	Downregulated in High iScore group
EPAS1	-1.72415	Downregulated in High iScore group
PRKAG2	-2.09333	Downregulated in High iScore group
JPT1	-2.10659	Downregulated in High iScore group
CPM	-2.05522	Downregulated in High iScore group
SLC35A3	-2.3702	Downregulated in High iScore group
SYDE1	-2.41519	Downregulated in High iScore group
PICALM	-1.98906	Downregulated in High iScore group
HMGB3	-2.08059	Downregulated in High iScore group
C12orf75	-2.0635	Downregulated in High iScore group
ADM	-1.89856	Downregulated in High iScore group
ARHGEF16	-2.40924	Downregulated in High iScore group

## Sheet: S8c
Supplementary Table 8c. GO terms enriched for upregulated genes in EVTs of high iScore
Term	Adjusted P-value
Collagen Fibril Organization (GO:0030199)	0.00100852
Peptide Cross-Linking (GO:0018149)	0.00239267
Skeletal System Development (GO:0001501)	0.00294761
Extracellular Matrix Organization (GO:0030198)	0.00410104
Cellular Response to Transforming Growth Factor Beta Stimulus (GO:0071560)	0.00451201
Skin Morphogenesis (GO:0043589)	0.00855
Positive Regulation of Small GTPase Mediated Signal Transduction (GO:0051057)	0.00946393
- Reg of Adenylate Cyclase-Activating GPCR Sgnlng Pway (GO:0106072)	0.00946393
Regulation of Adenylate Cyclase-Activating G Protein-Coupled Receptor Signaling Pathway (GO:0106070)	0.00946393
Detection of Bacterium (GO:0016045)	0.00946393
Ag Processing and Presentation of Endogenous Pep Ag via MHC Cls I via ER Pway (GO:0002484)	0.00946393
Ag Processing and Presentation of Endogenous Pep Ag via MHC Cls I via ER Pway, TAP-ind (GO:0002486)	0.00946393
Antigen Processing and Presentation of Endogenous Peptide Antigen via MHC Class Ib (GO:0002476)	0.00946393
Antigen Processing and Presentation of Peptide Antigen via MHC Class Ib (GO:0002428)	0.00946393
Regulation of Vascular Associated Smooth Muscle Cell Migration (GO:1904752)	0.00946393
Negative Regulation of Smooth Muscle Cell Migration (GO:0014912)	0.0102172
Skin Development (GO:0043588)	0.0102172
Cellular Response to Nitrogen Compound (GO:1901699)	0.0102172
Supramolecular Fiber Organization (GO:0097435)	0.0154371
Regulation of Insulin-Like Growth Factor Receptor Signaling Pathway (GO:0043567)	0.0154371
Antigen Processing and Presentation of Endogenous Peptide Antigen (GO:0002483)	0.0180071
Negative Regulation of Natural Killer Cell Mediated Cytotoxicity (GO:0045953)	0.0188823
cAMP-mediated Signaling (GO:0019933)	0.0215225
Cellular Response to Oxygen-Containing Compound (GO:1901701)	0.0215545
External Encapsulating Structure Organization (GO:0045229)	0.0269212
Extracellular Structure Organization (GO:0043062)	0.0269212
Positive Regulation of T Cell Mediated Cytotoxicity (GO:0001916)	0.0325994
Positive Regulation of Cell Development (GO:0010720)	0.0334188
Cellular Response to cAMP (GO:0071320)	0.0339247
Regulation of T Cell Mediated Cytotoxicity (GO:0001914)	0.0339247
Response to Transforming Growth Factor Beta (GO:0071559)	0.0339247
Negative Regulation of Smooth Muscle Cell Proliferation (GO:0048662)	0.0347516
Regulation of Vascular Associated Smooth Muscle Cell Proliferation (GO:1904705)	0.0375035
Negative Regulation of G Protein-Coupled Receptor Signaling Pathway (GO:0045744)	0.0383171
Odontogenesis (GO:0042476)	0.0407498
Positive Regulation of Cell Differentiation (GO:0045597)	0.0407498
Response to cAMP (GO:0051591)	0.0407498
Positive Regulation of T Cell Mediated Immunity (GO:0002711)	0.0494863

## Sheet: S8d
Supplementary Table 8d. GO terms enriched for downregulated genes in EVTs of high iScore
Term	Adjusted P-value
Negative Regulation of Smooth Muscle Cell Migration (GO:0014912)	0.0148529
Negative Regulation of BMP Signaling Pathway (GO:0030514)	0.0148529
Negative Regulation of Signal Transduction (GO:0009968)	0.0148529
Regulation of Endothelial Cell Apoptotic Process (GO:2000351)	0.0148529
Positive Regulation of miRNA Transcription (GO:1902895)	0.0148529
Regulation of Vascular Endothelial Cell Proliferation (GO:1905562)	0.0148529
Regulation of Angiogenesis (GO:0045765)	0.0148529
Regulation of Phosphatidylinositol 3-Kinase/Protein Kinase B Signal Transduction (GO:0051896)	0.0163747
Positive Regulation of miRNA Metabolic Process (GO:2000630)	0.0170883
+ Reg of Phosphatidylinositol 3-Kinase/Prot Kinase B Signal Transduction (GO:0051897)	0.0182183
Positive Regulation of Multicellular Organismal Process (GO:0051240)	0.0200533
Regulation of Cellular Response to Growth Factor Stimulus (GO:0090287)	0.0200533
Negative Regulation of Endothelial Cell Apoptotic Process (GO:2000352)	0.0236032
Regulation of miRNA Transcription (GO:1902893)	0.0253632
Negative Regulation of Plasminogen Activation (GO:0010757)	0.0253632
Positive Regulation of Angiogenesis (GO:0045766)	0.027771
Prostaglandin Metabolic Process (GO:0006693)	0.027771
Regulation of BMP Signaling Pathway (GO:0030510)	0.03596
Negative Regulation of Cell Motility (GO:2000146)	0.0384601
Negative Regulation of Epithelial to Mesenchymal Transition (GO:0010719)	0.0386689
Negative Regulation of Smooth Muscle Cell Proliferation (GO:0048662)	0.0386689
Negative Regulation of Receptor Binding (GO:1900121)	0.0393041
Embryonic Eye Morphogenesis (GO:0048048)	0.0393041
Positive Regulation of Apoptotic Process (GO:0043065)	0.0464225
Glucose Homeostasis (GO:0042593)	0.0486043
Proteolysis (GO:0006508)	0.0486043
Negative Regulation of Angiogenesis (GO:0016525)	0.0486043

## Sheet: S8e
Supplementary Table 8e. List of genes identified by the iScore prediction model
Gene name	Coefficients
IGFBP3	-92.4866
COL17A1	-80.7571
AC211433.1	-78.3273
PRG2	-75.8178
PLEKHA5	-60.404
CTDSP1	-47.0131
HTRA1	-33.7666
PICALM	-30.3175
AAMDC	-29.0577
TAC3	-28.3481
CLIC4	-26.9571
AC099520.1	-25.3012
ANGPTL4	-19.5943
MYH10	-18.5814
DAGLB	-17.5179
AL110292.1	-17.3679
C5orf17	-16.6886
XAGE2	-16.4386
AC020916.1	-15.893
FMNL2	-11.584
GPRC5A	-10.933
AADACL3	-10.0434
SPARC	-9.91919
TPM1	-9.67099
KRT19	-9.15874
DPP4	-8.4054
RRAD	-8.22364
FBN1	-6.59909
KIAA1211L	-5.55624
COL11A1	-5.13699
LVRN	-4.55677
TRIO	-3.2481
KIF21A	-3.17557
TGFBR3	-2.76948
SLC35A3	-1.35312
ITIH5	-1.06164
MIF	-1.02501
IFI27	2.00496
AL137024.1	2.49306
TIMP2	3.93341
ACTG1	5.53951
UBE2L6	6.23363
MYCNOS	7.23932
CYP8B1	8.62741
IGKC	9.70091
LAMA4	11.4681
B2M	32.127
BGN	35.1626
TNFSF10	36.5102
SLC12A8	42.689
PAPPA-AS1	55.6453
UNC45B	59.2157
SYN3	69.5906
MMP12	199.894
