# Supplementary material for: Single-cell spatiotemporal dissection of the human maternal–fetal interface
Source: Nature. 2026 Apr 8;653(8113):167–79. doi: 10.1038/s41586-026-10316-x (PMC13149032; doi:10.1038/s41586-026-10316-x)
Supplement: Supplementary file 3 — Supplementary Tables 1–13 and Supplementary Tables guide [file 41586_2026_10316_MOESM3_ESM.zip › SuppTable9.xlsx]

## Sheet: S9a
Supplementary Table 9a. Gene expression dynamics during the VCT-to-SCT transition.
Gene Name	VCT	fvVCT	SCT_pro	SCT_a	SCT_b
AL627309.1	0.00331649	0.00216439	0.00192274	0.00187438	0.00274214
AL627309.5	0.0103539	0.00919867	0.00576822	0.00790426	0.00606602
AL627309.4	0.00032356	0.0010822	0	0	0
AP006222.2	0.00113246	0.000541099	0	0.00299901	0.00197028
AL732372.1	0.000889791	0.000541099	0.000961369	0.00149951	0.00167941
AC114498.1	0.00226492	0.00270549	0.00769095	0.00955936	0.00697357
AL669831.2	0.00266937	0	0	0.000562315	0.000325804
LINC01409	0.096719	0.0642581	0.0355707	0.0264607	0.0357915
FAM87B	0.000566231	0	0	0.00168695	0.00020556
LINC01128	0.0890526	0.0924872	0.0708162	0.0199003	0.0133966
LINC00115	0.00866899	0.00973977	0.00576822	0.00543571	0.00574021
FAM41C	0.0454496	0.0286782	0.00288411	0.00262414	0.0010278
AL645608.6	0.000889791	0.00216439	0	0	0.00020556
SAMD11	0.00186047	0	0	0.000562315	0.000531364
NOC2L	0.0636758	0.0542018	0.0211501	0.0132622	0.012869
KLHL17	0.00687566	0.00270549	0.000961369	0.00224926	0.00155916
PLEKHN1	0.00693672	0.00973977	0.00192274	0.00112463	0
AL645608.7	8.08901e-05	0	0	0.000187438	0
HES4	0.00279758	0.00378769	0.00672958	0.00506084	0.00418105
ISG15	0.0434136	0.0422976	0.0570475	0.047224	0.0614646
AL645608.1	8.08901e-05	0	0	0.000187438	0
AGRN	0.00431466	0.00324659	0.00480685	0.00224926	0.00209053
RNF223	0.00137513	0	0.00288411	0.00206182	0.00426637
C1orf159	0.063537	0.0632678	0.0411032	0.037601	0.0210413
AL390719.3	0.0057432	0.00486989	0	0.00187438	0.000411119
TTLL10-AS1	0.00040445	0	0.000961369	0.000187438	0.00020556
TTLL10	0.0016178	0.0016233	0.000961369	0	0.000531364
TNFRSF18	0.000970681	0.0016233	0	0.000187438	0.00138853
TNFRSF4	0.00040445	0.0010822	0.00192274	0.000937192	0.0013536
SDF4	0.0610614	0.0592963	0.0834035	0.0628274	0.0865079
B3GALT6	0.00477251	0.00486989	0.00576822	0.00337389	0.00406081
C1QTNF12	0.00113246	0.0010822	0.00192274	0.00524828	0.00176472
AL162741.1	0.00040445	0	0	0.000749754	0.000411119
UBE2J2	0.0889838	0.0900062	0.0732274	0.0759481	0.0735681
LINC01786	0.000808901	0.000541099	0.00192274	0.000562315	0.000411119
SCNN1D	0.00105157	0.0010822	0.000961369	0.000297083	0.000942483
ACAP3	0.0439585	0.0351714	0.0423002	0.05864	0.0494952
PUSL1	0.00509608	0.00658513	0.00288411	0.00337389	0.00844742
INTS11	0.0555318	0.0641661	0.0599316	0.0878381	0.0539855
AL139287.1	0.00040445	0.0010822	0	0.00131207	0.000857168
CPTP	0.00590498	0.00649318	0.00672958	0.00768497	0.0053291
TAS1R3	0.00040445	0	0.000961369	0.000562315	0.000411119
DVL1	0.0316891	0.033007	0.0211501	0.0328336	0.0566699
MXRA8	0.0161109	0.0205617	0.0155453	0.0048734	0.0104022
AURKAIP1	0.0662935	0.0632678	0.0789956	0.065593	0.0834326
CCNL2	0.205087	0.226212	0.222987	0.157167	0.0904277
MRPL20-AS1	0.0138124	0.0113631	0.0115364	0.00805985	0.0108987
MRPL20	0.0914594	0.0884749	0.0874123	0.079276	0.0935451
AL391244.2	0.00436806	0.00216439	0.00192274	0.00337389	0.00472787
ANKRD65	0.0334428	0.0340892	0.0105751	0.00168695	0.00126829
LINC01770	0.00145602	0.0010822	0.000961369	0.00149951	0.00185004
VWA1	0.0519346	0.0604704	0.0486308	0.0251486	0.0381649
ATAD3C	0.00465805	0.00464531	0.00961369	0.00581059	0.0201838
ATAD3B	0.0434869	0.0338646	0.0394161	0.0492044	0.0337087
ATAD3A	0.0315212	0.0297604	0.0326866	0.0274757	0.0191214
TMEM240	0.00223135	0.0016233	0.000961369	0.00131207	0.000411119
SSU72	0.0685033	0.0705267	0.0887727	0.0679979	0.120584
AL645728.1	0.00477251	0.00378769	0.000961369	0.00281158	0.00397549
FNDC10	0.000566231	0	0.000961369	0.000374877	0.00020556
AL691432.2	0.00541964	0.00541099	0.00769095	0.00779462	0.00933952
MIB2	0.0350529	0.0349468	0.0563218	0.035005	0.021266
MMP23B	0.00299293	0.00486989	0.00672958	0.00581059	0.00262189
CDK11B	0.0569757	0.0812567	0.0809184	0.0435813	0.0610407
FO704657.1	0.00194136	0.00216439	0.00288411	0.00374877	0.00344413
SLC35E2B	0.0947072	0.0928444	0.0603306	0.0563589	0.031459
CDK11A	0.0593688	0.0694445	0.0664978	0.0457068	0.0584192
SLC35E2A	0.0753866	0.0666064	0.0386181	0.0429411	0.0227748
NADK	0.0819189	0.0906393	0.0930172	0.0529532	0.0590812
GNB1	0.362549	0.313443	0.123237	0.135144	0.149847
AL109917.1	0.000808901	0.0010822	0.000961369	0.000562315	0.00123336
TMEM52	0.00040445	0	0	0	0.00020556
CFAP74	0.00461074	0.00432879	0.0115364	0.0106062	0.00265682
GABRD	0.000889791	0.0010822	0	0.000374877	0.00020556
AL391845.1	0	0	0	0	0.00020556
PRKCZ	0.49532	0.809293	1.31621	1.02204	0.714786
AL590822.2	0.0214634	0.0344057	0.0826055	0.0374276	0.0106233
PRKCZ-AS1	0.00250759	0.00432879	0.0120988	0.00674778	0.00114804
FAAP20	0.0428398	0.0354879	0.0468714	0.0353658	0.0364159
AL590822.1	0.000889791	0.0010822	0	0.00112463	0.00155916
SKI	0.162615	0.192021	0.198807	0.0854192	0.083002
AL590822.3	0.00210314	0.0016233	0.00672958	0.00224926	0.000822239
MORN1	0.0330444	0.0262892	0.017867	0.0243988	0.0146841
AL513477.2	0.00032356	0	0	0	0
RER1	0.105879	0.111436	0.16162	0.128827	0.152552
PEX10	0.0447811	0.0398167	0.0336479	0.0374736	0.0307761
PLCH2	0.000970681	0.000541099	0.000961369	0.000937192	0.000822239
PANK4	0.0124846	0.00973977	0.00865232	0.012668	0.0149595
HES5	8.08901e-05	0	0	0.000374877	0.00020556
AL139246.5	0.0016178	0	0.00288411	0.0024367	0.012834
TNFRSF14-AS1	0.00016178	0.000541099	0.000961369	0.000374877	0
TNFRSF14	0.00307382	0.00378769	0.00576822	0.00281158	0.00150878
AL139246.3	0.00016178	0	0	0	0
PRXL2B	0.00121335	0.0010822	0	0.000749754	0.000616679
MMEL1	0.00040445	0.000541099	0	0	0.000325804
TTC34	0.00186047	0.000541099	0	0.00149951	0.000822239
PRDM16-DT	8.08901e-05	0	0	0.000187438	0
PRDM16	0.00412539	0.00216439	0.00384548	0.00262414	0.00339374
ARHGEF16	0.0237817	0.0200206	0.0211501	0.0478923	0.0130396
AL512413.1	0.00040445	0.000541099	0	0	0
MEGF6	0.00473894	0.0016233	0.0101761	0.00168695	0.00258696
AL513320.1	0.000566231	0	0	0.000187438	0.000411119
TPRG1L	0.0115337	0.013844	0.00961369	0.0140579	0.0127836
WRAP73	0.0347904	0.0270549	0.018266	0.0151047	0.0199124
TP73	0.00218403	0.000541099	0.00633058	0.000374877	0.0158278
AL136528.1	0.00032356	0	0	0.000374877	0.00188497
CCDC27	0.000566231	0	0.000961369	0.000187438	0.000942483
SMIM1	0.00713207	0.00757538	0.00576822	0.00262414	0.00433623
LRRC47	0.0512661	0.0508633	0.0326866	0.0400659	0.0291317
CEP104	0.131175	0.126138	0.0841292	0.0701693	0.0536524
DFFB	0.0262771	0.0135275	0.000961369	0.00112463	0.00274214
C1orf174	0.047565	0.0322413	0.018266	0.0218525	0.018935
LINC01134	0.00773188	0.00595208	0.00192274	0.0057328	0.00188497
LINC02780	0.00121335	0.000541099	0	0.000187438	0.000736924
AJAP1	0.0126128	0.008433	0.00223223	0.000937192	0.00179965
Z98886.1	0.000485341	0.0010822	0.000961369	0.000374877	0.00020556
Z98259.3	0.000566231	0.0010822	0	0	0.00020556
AL365255.1	0.00202225	0.000541099	0	0	0.0010278
NPHP4	0.0208911	0.0183973	0.0207511	0.00337389	0.00126829
KCNAB2	0.00381558	0.00216439	0.00576822	0.00224926	0.00286238
CHD5	0.00186047	0.0016233	0.000961369	0.00393621	0.00397549
RPL22	0.221084	0.193777	0.1632	0.134157	0.219283
RNF207	0.134559	0.115846	0.0314895	0.0585481	0.0188655
ICMT	0.0417271	0.0400413	0.0362964	0.0293819	0.0316179
LINC00337	0.00215046	0.0016233	0.00384548	0.00131207	0.0013536
GPR153	0.00250759	0.00270549	0.00288411	0.00149951	0.0022457
ACOT7	0.0326661	0.0200206	0.0527135	0.0589089	0.0200326
AL031848.2	0.00169869	0.0010822	0.000961369	0.00224926	0.00123336
HES2	0.0393402	0.0349468	0.165864	0.16558	0.0751044
ESPN	0.0097343	0.013844	0.0197897	0.00656034	0.00352944
TNFRSF25	0.0244563	0.0178563	0.00865232	0.0119961	0.00347906
PLEKHG5	0.0100914	0.00811648	0.00288411	0.00543571	0.00508861
NOL9	0.0982742	0.0902821	0.0724294	0.0623288	0.0376647
TAS1R1	0.000889791	0.00270549	0.000961369	0.00131207	0.0020556
ZBTB48	0.0395965	0.036029	0.0192274	0.0137149	0.00459217
KLHL21	0.0485021	0.0616445	0.0399785	0.0832759	0.0431101
PHF13	0.0410998	0.0597967	0.0355707	0.0382552	0.0335146
THAP3	0.0208025	0.022185	0.0173046	0.02001	0.0155607
DNAJC11	0.177932	0.168711	0.114893	0.0831981	0.0487341
LINC01672	0.000485341	0	0	0	0.00020556
AL591163.1	0.000889791	0.0010822	0	0	0
CAMTA1-DT	0.00307382	0.00270549	0.00288411	0.00318645	0.00274214
CAMTA1	0.194966	0.203344	0.23289	0.23527	0.0898141
Z97987.1	0.00032356	0	0.000961369	0	0
VAMP3	0.0954154	0.094335	0.080356	0.0727439	0.0550409
Z98884.2	0.00153691	0.0010822	0.00288411	0.00206182	0.000822239
PER3	0.0762156	0.0773373	0.0197897	0.0264466	0.0144127
Z98884.1	0.00538606	0.00518641	0.000961369	0.00206182	0.000411119
UTS2	0.00291204	0.0016233	0	0.000187438	0
TNFRSF9	0.00105157	0.0010822	0	0.00112463	0.0010278
PARK7	0.125002	0.115081	0.121786	0.104633	0.103908
AL034417.4	0.00761741	0.00486989	0.017867	0.0269455	0.00594577
AL034417.3	0.00312114	0.00378769	0.00961369	0.00517048	0.00549973
ERRFI1	0.424509	0.527608	0.414135	0.455321	0.092835
AL034417.2	0.0250164	0.0255236	0.0241976	0.0638604	0.00625612
LINC01714	0.0034447	0.00216439	0.00480685	0.0125584	0.00435168
SLC45A1	0.00129424	0.00216439	0.000961369	0.000562315	0.000616679
RERE	1.47049	1.45083	0.738017	0.593508	0.421419
RERE-AS1	0.0139268	0.0135275	0.00576822	0.00262414	0.0019199
ENO1	0.17989	0.156797	0.097425	0.0791204	0.0774435
ENO1-AS1	0.00307382	0.0010822	0.00192274	0.00131207	0
CA6	0.00153691	0	0.000961369	0.000937192	0.000531364
SLC2A7	0.00137513	0.00216439	0.000961369	0.000749754	0.000736924
SLC2A5	0.00562873	0.00378769	0.00961369	0.02262	0.0080363
GPR157	0.177851	0.223077	0.180668	0.141818	0.12076
MIR34AHG	0.0428477	0.0343553	0.0189917	0.0207138	0.00943562
LNCTAM34A	0.0151875	0.0116796	0.00384548	0.0041555	0.00488305
H6PD	0.0723662	0.0622263	0.0370944	0.0600936	0.0179925
SPSB1	0.0143177	0.0133029	0.0161076	0.00613952	0.00556959
LINC02606	0.000808901	0.00216439	0.000961369	0.000937192	0.000651609
SLC25A33	0.0483358	0.0484336	0.043425	0.0198084	0.0159336
TMEM201	0.00954503	0.00649318	0.00480685	0.00131207	0.00229609
PIK3CD	0.00562873	0.00486989	0.00672958	0.00431108	0.0056549
PIK3CD-AS2	0.00153691	0.000541099	0.00192274	0.00112463	0.00159409
CLSTN1	0.159277	0.126178	0.0497556	0.0707779	0.046264
CTNNBIP1	0.146465	0.145036	0.0207511	0.0294456	0.0167437
AL357140.1	0.000808901	0.0010822	0	0.000187438	0
AL357140.4	0.00776545	0.00703428	0.000961369	0.000937192	0.000411119
LZIC	0.0574885	0.0557844	0.0530387	0.0453319	0.0364274
NMNAT1	0.0461777	0.0527624	0.0347727	0.0452223	0.00503822
RBP7	0.0032356	0.00486989	0.00288411	0.00374877	0.00315325
UBE4B	0.761346	0.656143	0.282577	0.159766	0.149996
KIF1B	0.222877	0.200198	0.129332	0.135066	0.10943
AL139424.3	0.00210314	0.0010822	0.000961369	0.00262414	0.000531364
AL139424.2	0.00113246	0	0.00192274	0.00131207	0
PGD	0.0898432	0.0915482	0.0173046	0.0150269	0.00875777
CENPS	0.0195556	0.0151508	0.00384548	0.00318645	0.00253658
CORT	0.00153691	0	0	0.000749754	0.000736924
DFFA	0.126491	0.0995727	0.0423002	0.0467254	0.0364505
PEX14	0.388761	0.388648	0.217888	0.196116	0.118713
AL139423.2	0.00883076	0.00973977	0.00672958	0.00337389	0.0010278
CASZ1	0.0176615	0.010822	0.0105751	0.00412364	0.00888512
AL139423.1	0.00186047	0.0010822	0	0.000187438	0.000411119
C1orf127	0.00113246	0.0010822	0	0.000374877	0.000411119
TARDBP	0.143985	0.136317	0.140052	0.150057	0.132841
MASP2	0.00469163	0.00270549	0.00480685	0.00843473	0.00123336
AL109811.2	0.0176478	0.0136194	0.017468	0.0361297	0.00549973
SRM	0.0404131	0.027596	0.00865232	0.00843473	0.0146495
EXOSC10	0.0791702	0.072783	0.054	0.0666858	0.0479158
AL109811.1	0.0133744	0.0124453	0.00921469	0.0048734	0.00447193
EXOSC10-AS1	0.00121335	0.00216439	0	0.000374877	0.000616679
MTOR	0.162469	0.158012	0.201493	0.133676	0.0863373
MTOR-AS1	0.00355916	0.00324659	0.00672958	0.00262414	0.000942483
ANGPTL7	0.00355916	0.00270549	0.00192274	0.00168695	0.000616679
UBIAD1	0.0208162	0.0228181	0.0241976	0.014355	0.00966532
AL031291.1	0.000485341	0.0010822	0.000961369	0.000187438	0
DISP3	0.000566231	0.0016233	0.000961369	0.000749754	0.00114804
AL031731.1	0.00105157	0.0010822	0	0.000562315	0.000411119
FBXO2	0.00129424	0	0.000961369	0.0024367	0.00209053
FBXO44	0.0024267	0.00216439	0.00192274	0.00468596	0.000822239
FBXO6	0.00372094	0.00378769	0.00384548	0.00337389	0.00270721
MAD2L2	0.00647121	0.00378769	0.00633058	0.00873181	0.0109685
DRAXIN	0.00218403	0.00216439	0.00440784	0.00206182	0.000736924
AGTRAP	0.00894523	0.00766733	0.0115364	0.00993423	0.00541441
C1orf167	0.0024267	0.0010822	0	0.000937192	0.00114804
MTHFR	0.0367593	0.0257482	0.0317252	0.0337567	0.0109336
CLCN6	0.0876547	0.0827474	0.0993477	0.0502512	0.0476055
NPPA	0.00347827	0.00432879	0.00440784	0.00356133	0.0013536
NPPB	0.000546403	0	0	0	0
AL021155.5	0.00457716	0.00270549	0.00288411	0.00187438	0.00581007
KIAA2013	0.0318112	0.0292193	0.025558	0.0231646	0.0372885
PLOD1	0.0283863	0.0156919	0.0163433	0.0158545	0.0111237
AL096840.2	0.00040445	0	0	0.000187438	0.000531364
MFN2	0.0852415	0.10187	0.0751502	0.0601714	0.0563404
MIIP	0.0248943	0.016233	0.0153819	0.0161197	0.0147539
TNFRSF8	0.00275026	0.00324659	0.00576822	0.00168695	0.00397549
TNFRSF1B	0.0120465	0.008433	0.107581	0.0470369	0.010984
VPS13D	0.442405	0.529949	0.604035	0.383271	0.227917
DHRS3	0.130052	0.119777	0.0383825	0.0795838	0.0329171
AC254633.1	0.00040445	0	0	0.00168695	0.000616679
AADACL3	0.00300668	0.0010822	0.00344647	0.00149951	0.00294769
C1orf158	0.000485341	0.0010822	0	0.000562315	0.00020556
HNRNPCL3	0	0	0	0.000562315	0.00020556
LRRC38	0.00145602	0	0	0.000749754	0
PDPN	0.00716565	0.00757538	0.0189917	0.00932598	0.00999113
PRDM2	0.378373	0.39408	0.150718	0.174354	0.243301
KAZN	0.760678	0.71022	0.88626	0.442035	0.408742
AL357873.1	0.086875	0.0821656	0.0695469	0.00799646	0.0035993
KAZN-AS1	0.0631114	0.0574077	0.0539278	0.0047956	0.00209053
AL031293.1	0.00397736	0.00378769	0.00288411	0.000562315	0.000411119
TMEM51-AS1	0.00640406	0.0010822	0.00192274	0.00149951	0.00467749
TMEM51	0.0279087	0.0143851	0.00865232	0.0136371	0.0151113
C1orf195	0.002036	0.0010822	0.00192274	0.000749754	0.000736924
FHAD1	0.0052716	0.00572751	0.00384548	0.00359318	0.00471242
AL031283.2	0.00024267	0	0.000961369	0.000187438	0.00020556
AL031283.1	0.000889791	0.000541099	0	0.000187438	0.00143892
EFHD2	0.0390517	0.0400413	0.0330133	0.0441436	0.0606837
CTRC	0.000889791	0.000541099	0.000961369	0.000749754	0.00229609
CELA2A	0.000647121	0	0.000961369	0.00131207	0.000822239
CELA2B	0.00554784	0.00486989	0.00769095	0.00592023	0.00241633
CASP9	0.0480305	0.0521293	0.0511159	0.023978	0.0146686
DNAJC16	0.163944	0.157604	0.153838	0.105022	0.0450182
AGMAT	0.00287847	0.00216439	0.00576822	0.00299901	0.00241633
AL121992.1	0.0016178	0	0.00192274	0.00149951	0.000736924
DDI2	0.273612	0.313466	0.353723	0.149828	0.0949792
PLEKHM2	0.0985597	0.122074	0.302992	0.1962	0.15167
AL450998.3	0.00719922	0.00595208	0.0207511	0.0174636	0.0056549
SLC25A34	0.0111293	0.00919867	0.061292	0.0468774	0.00807123
SLC25A34-AS1	0.000808901	0.0010822	0.000961369	0.00149951	0.0010278
TMEM82	0.000970681	0	0.000961369	0.00112463	0.000531364
FBLIM1	0.0281623	0.0178563	0.0313828	0.103371	0.0367958
UQCRHL	0.00187422	0.000541099	0.00192274	0.00468596	0.00185004
AL450998.2	0.0270662	0.0205617	0.0153819	0.0418484	0.0297833
SPEN	0.23694	0.246499	0.175334	0.171221	0.306512
ZBTB17	0.0417607	0.0446866	0.0409399	0.0295693	0.0317502
SRARP	0.00024267	0	0	0	0
HSPB7	0.00275026	0.00432879	0.00288411	0.00149951	0.00209053
CLCNKA	0.00388272	0.00270549	0.000961369	0.00206182	0.000325804
CLCNKB	0.00024267	0.000541099	0.000961369	0.000187438	0
FAM131C	0.00016178	0.000541099	0	0.000187438	0.00020556
EPHA2	0.0347843	0.0197961	0.00480685	0.00224926	0.00642675
AL451042.1	0.0024267	0.000541099	0.000961369	0.000562315	0
ARHGEF19	0.00218403	0.0010822	0.00288411	0.000374877	0.000822239
AL109627.1	0.00299293	0.00216439	0.00192274	0.000749754	0.0013536
CPLANE2	0.00234581	0.0010822	0.00288411	0.00131207	0.00123336
FBXO42	0.231621	0.23144	0.359935	0.45557	0.143438
SZRD1	0.100144	0.10724	0.112172	0.111862	0.094773
SPATA21	0.0150929	0.0157838	0.0111374	0.0158545	0.0120817
NECAP2	0.0530869	0.0447785	0.0391805	0.040317	0.031808
LINC01772	0.00541964	0.00432879	0.00480685	0.00524828	0.00270721
AL137802.2	0.00129424	0.0010822	0	0.000187438	0.000411119
AL137802.1	0	0	0	0	0
NBPF1	0.0680517	0.0611034	0.0230729	0.0231186	0.0128186
CROCC	0.0615621	0.0616445	0.0332271	0.0221355	0.0161233
BX284668.5	0.00938325	0.010822	0.00192274	0.00602988	0.00376993
BX284668.6	0.00271669	0.0010822	0.00384548	0.00142171	0.00126829
MFAP2	0.021848	0.0211948	0.025957	0.0344746	0.0486873
AL049569.1	0.00498161	0.00541099	0.00672958	0.00581059	0.00479773
ATP13A2	0.0204316	0.0214194	0.0294034	0.025336	0.0311564
SDHB	0.133779	0.128884	0.111846	0.0960291	0.102227
PADI2	0.00428717	0.0010822	0.000961369	0.00131207	0.000942483
LINC02783	0.000775328	0	0	0.000187438	0.00020556
PADI1	0.00557211	0.00356311	0.00633058	0.00168695	0.000942483
PADI4	0.00299293	0.00486989	0	0.00224926	0.00197028
PADI6	0.00121335	0.0016233	0.000961369	0.000562315	0.000616679
RCC2	0.116625	0.0965507	0.0651375	0.0555314	0.0375791
ARHGEF10L	0.0179378	0.0113631	0.0226739	0.0234935	0.052893
ACTL8	0.00032356	0.000541099	0	0.000187438	0.000822239
IGSF21	0.00271669	0.0010822	0.00192274	0.00281158	0.00315325
PAX7	0.00258848	0.00270549	0.00288411	0.00131207	0.000942483
ALDH4A1	0.0941349	0.124096	0.0416656	0.0350228	0.0137416
IFFO2	0.103183	0.11599	0.0159443	0.009669	0.00697357
AL137127.1	0.00283115	0.00324659	0.00192274	0.000187438	0.000411119
UBR4	0.501132	0.57674	0.367326	0.24561	0.0995321
EMC1-AS1	0.0593902	0.047484	0.0269183	0.0461772	0.0546379
EMC1	0.060744	0.0560497	0.0346093	0.0294137	0.0279994
MRTO4	0.0314128	0.0178563	0.0149829	0.0107936	0.0101268
AKR7A3	0.00299293	0.00216439	0	0.000187438	0
AKR7A2	0.0378642	0.0260647	0.0328499	0.0200878	0.0146337
SLC66A1	0.0140886	0.0216439	0.0317252	0.0117308	0.00889347
CAPZB	0.383516	0.392105	0.335432	0.251793	0.247867
MICOS10	0.0582105	0.0432879	0.0372578	0.0383789	0.0530827
NBL1	0.00433449	0.00270549	0.00192274	0.00431108	0.00286238
TMCO4	0.126218	0.0910478	0.1355	0.279974	0.0729323
OTUD3	0.0468095	0.0413074	0.0322875	0.0581096	0.0279487
PLA2G2A	0.0152884	0.0170906	0.0236352	0.0188075	0.0243847
PLA2G5	0.00320203	0.00410421	0.00633058	0.00340574	0.00303301
PLA2G2F	0.000937109	0.000541099	0.00384548	0.00206182	0.00306794
PLA2G2C	0.00040445	0.0010822	0	0.000562315	0
UBXN10	0.00121335	0.00270549	0.00384548	0.000937192	0.000616679
VWA5B1	0.00153691	0.00216439	0.000961369	0.00131207	0.000942483
AL020998.1	0.00032356	0	0.000961369	0	0
LINC01141	0.000808901	0	0	0.000374877	0.000822239
CAMK2N1	0.00815007	0.0078919	0.0107384	0.0057328	0.00698936
MUL1	0.0197174	0.0178563	0.0226739	0.0151366	0.0111042
FAM43B	0.000808901	0.00216439	0.000961369	0.000562315	0.00020556
CDA	0.0179317	0.0102809	0.0149829	0.066683	0.0245012
PINK1	0.0390242	0.0372032	0.0563218	0.0779921	0.0540514
PINK1-AS	0.0075701	0.00865758	0.00921469	0.015667	0.00508861
DDOST	0.0860871	0.076653	0.0637771	0.0569212	0.065513
KIF17	0.00708476	0.00595208	0.0526397	0.0284306	0.0229612
SH2D5	0.0204255	0.0165495	0.0863787	0.0793893	0.0623363
AL663074.1	0.000485341	0.0010822	0.00288411	0.000937192	0.00188497
HP1BP3	0.526715	0.492901	0.431779	0.503737	0.538706
EIF4G3	0.362721	0.181415	0.183567	0.173025	0.0756846
ECE1	0.0198518	0.0105974	0.022022	0.0121835	0.0140714
AL031728.1	0.000485341	0	0.000961369	0	0
NBPF3	0.177465	0.151071	0.0564851	0.0748767	0.0508562
ALPL	0.00255491	0	0.00192274	0.00112463	0.0013536
LINC02596	8.08901e-05	0	0	0.000187438	0.00020556
RAP1GAP	0.01574	0.00649318	0.0192274	0.0395673	0.0372533
USP48	0.495731	0.374221	0.198389	0.255694	0.13333
LDLRAD2	0.00137513	0	0.00384548	0.00224926	0.00126829
HSPG2	0.0411732	0.0452286	0.0608035	0.118562	0.068675
CELA3B	0.000970681	0.00302201	0.000961369	0.00149951	0.000822239
LINC00339	0.0199799	0.0205617	0.00961369	0.0121057	0.00347906
CDC42	0.243458	0.260301	0.25257	0.225218	0.220984
CDC42-AS1	0.00914824	0.00703428	0.00672958	0.00543571	0.00776088
CDC42-IT1	0.0148975	0.0154673	0.00865232	0.0110589	0.00615133
WNT4	0.021268	0.0219605	0.0115364	0.00543571	0.00904864
AL445253.1	0.00566231	0.00572751	0.00288411	0.00367097	0.00541441
ZBTB40	0.182381	0.179717	0.104409	0.122179	0.0282167
EPHA8	0.000970681	0	0	0.000562315	0.00020556
C1QA	0.0511944	0.0440129	0.0403052	0.0524264	0.0604751
C1QC	0.0180324	0.0232672	0.0236352	0.019964	0.0243185
C1QB	0.0412434	0.0376523	0.0464724	0.0443629	0.0550486
EPHB2	0.0385481	0.0249825	0.0467992	0.14668	0.0289033
AL512444.1	8.08901e-05	0	0	0.00112463	0.00020556
TEX46	0.000808901	0.0010822	0	0.000187438	0
KDM1A	0.179951	0.138675	0.0443863	0.0504246	0.0423846
AL031428.1	0.0869039	0.0619611	0.0303648	0.0273201	0.0499218
LUZP1	0.106115	0.0642174	0.0604217	0.129854	0.121659
HTR1D	0.00032356	0.000541099	0	0.000374877	0.00226116
LINC01355	0.0909528	0.0716505	0.0351717	0.0707776	0.0723063
AL109936.6	0.0201829	0.014477	0.00576822	0.012668	0.010984
HNRNPR	0.376732	0.323235	0.192475	0.321939	0.405888
ZNF436	0.0160636	0.0173152	0.0134592	0.00918448	0.00926966
ZNF436-AS1	0.0306986	0.0187139	0.0115364	0.0137149	0.0500339
TCEA3	0.0106912	0.00703428	0.00769095	0.00520233	0.00743541
ASAP3	0.0432993	0.0249825	0.0169056	0.0233061	0.0198271
E2F2	0.00420628	0.00432879	0	0.00149951	0.00291277
AL021154.1	0.00024267	0	0	0.000374877	0.00020556
ID3	0.0513914	0.0304854	0.0324509	0.0575938	0.0489786
AL450043.1	0.00109889	0.000541099	0.00192274	0.00168695	0.000616679
MDS2	0.00226492	0.00216439	0.00480685	0.00235891	0.00406081
RPL11	0.368195	0.335237	0.3017	0.243422	0.414978
ELOA-AS1	0.105989	0.0967753	0.0451121	0.0480338	0.0176512
ELOA	0.0614461	0.061328	0.0528753	0.0412224	0.0228373
PITHD1	0.0670092	0.066739	0.071867	0.0544527	0.0440374
LYPLA2	0.0246517	0.0216439	0.0269183	0.0179163	0.020564
GALE	0.0479817	0.0518128	0.061691	0.0898363	0.0498354
HMGCL	0.0395172	0.0379688	0.0351717	0.0454097	0.0145592
FUCA1	0.0894036	0.106607	0.0914934	0.0398784	0.0289073
CNR2	0.00312114	0.0010822	0.000961369	0.00112463	0.00577515
PNRC2	0.102306	0.0945189	0.0890083	0.108739	0.141262
SRSF10	0.323366	0.26697	0.136043	0.210665	0.179361
AL591178.1	0.00186047	0.0010822	0	0.00131207	0.000822239
MYOM3	0.00145602	0.0016233	0.00192274	0.00112463	0.000411119
IL22RA1	0.00032356	0.0010822	0.000961369	0.000187438	0.000822239
IFNLR1	0.0118237	0.0116796	0.00825332	0.0157767	0.00154002
LINC02800	8.08901e-05	0	0.000961369	0.000562315	0
AL138902.1	0.00926879	0.00757538	0.00576822	0.0121835	0.00323857
GRHL3	0.0113719	0.0197961	0.0221115	0.00884145	0.00467749
STPG1	0.0236276	0.0201126	0.0136225	0.0198544	0.00332388
NIPAL3	0.051666	0.0280045	0.0416656	0.0566137	0.0205291
RCAN3AS	0.00886434	0.00865758	0.00769095	0.0290389	0.0172522
RCAN3	0.035082	0.0217359	0.0362964	0.0689672	0.0233528
NCMAP-DT	0.00469163	0.00270549	0.00288411	0.0156211	0.00582553
NCMAP	0.0599477	0.0840966	0.205048	0.308272	0.148361
SRRM1	0.2745	0.310115	0.347002	0.344395	0.218477
AL445648.1	0.00121335	0	0.000961369	0.00299901	0.000942483
CLIC4	0.76229	0.841299	0.92275	1.2869	0.525167
RUNX3	0.00331466	0.00324659	0.000961369	0.00131207	0.000942483
AL050344.1	0.00121335	0.00270549	0	0.000562315	0.0013536
SYF2	0.0790893	0.0785105	0.0908588	0.0763407	0.0832267
AL031432.4	0.0116146	0.00712623	0.00288411	0.00412364	0.00394056
AL031432.5	0.00016178	0	0.000961369	0	0
RSRP1	0.476465	0.540237	0.523552	0.341749	0.242719
AL031432.3	0.000728011	0.000541099	0	0.000749754	0.0023814
RHD	0.0205752	0.022277	0.0269183	0.0219162	0.00769136
TMEM50A	0.0759529	0.0768873	0.077563	0.0736351	0.112111
RHCE	0.0166374	0.0140686	0.000961369	0.00656034	0.00868791
MACO1	0.148898	0.147783	0.0696192	0.0578021	0.0369315
LDLRAP1	0.0984099	0.0932528	0.0399785	0.0528435	0.0308655
AL606491.1	0.0057432	0.00270549	0.00480685	0.00843473	0.00561997
MAN1C1	0.51856	0.64646	1.34232	1.5161	1.454
AL031280.1	0.0374674	0.0591636	0.14486	0.145127	0.0944156
SELENON	0.0479694	0.0466264	0.0115364	0.0140897	0.0215377
AL020996.1	0.00582409	0.00811648	0.00672958	0.00524828	0.00447193
MTFR1L	0.0636285	0.0666471	0.0559228	0.062074	0.0324169
AUNIP	0.0273821	0.019255	0.0153819	0.0311644	0.0154055
AL033528.2	0.00307382	0.00216439	0.00576822	0.00431108	0.00270721
PAQR7	0.0619177	0.0496484	0.0637771	0.111852	0.0785754
STMN1	0.0398468	0.0219605	0.0317252	0.042347	0.0459143
PAFAH2	0.0554739	0.0388265	0.0491932	0.18407	0.0558749
EXTL1	0.00347827	0.0016233	0.0124978	0.0155433	0.00880815
SLC30A2	0.0245982	0.0284536	0.0867777	0.0968453	0.0642142
AL391650.2	0.012889	0.00757538	0.0384548	0.0503437	0.0435373
TRIM63	0.000889791	0.000541099	0.00384548	0.00168695	0.000411119
PDIK1L	0.0290549	0.0200206	0.0134592	0.0151047	0.0235429
FAM110D	0.000566231	0.000541099	0.000961369	0.000374877	0.00114804
C1orf232	0.00024267	0.000541099	0	0	0.000325804
AL391650.1	0.00024267	0	0	0	0
ZNF593	0.0235665	0.022277	0.0318885	0.0190728	0.0287907
CNKSR1	0.0803408	0.0765707	0.052803	0.0699641	0.100929
CATSPER4	0.0016178	0.000541099	0.00192274	0.000749754	0.000736924
CEP85	0.0375346	0.0219605	0.13541	0.0983739	0.0590671
SH3BGRL3	0.0517194	0.0490666	0.0764382	0.0629974	0.0710053
UBXN11	0.0146075	0.00811648	0.018266	0.0150269	0.0594521
CD52	0.00716565	0.00811648	0.0105751	0.0145283	0.0108483
CRYBG2	0.0697566	0.108997	0.370218	0.263693	0.269097
ZNF683	0.000451768	0.000541099	0.000961369	0.000187438	0.000531364
LIN28A	0.000647121	0.0016233	0.000961369	0.000187438	0.000411119
DHDDS	0.0969861	0.0919054	0.100309	0.0906816	0.0616578
AL513365.2	0.0145404	0.0095152	0.0188284	0.017354	0.0323857
HMGN2	0.138393	0.14819	0.189173	0.124972	0.162649
RPS6KA1	0.00428717	0.00270549	0.00288411	0.00674778	0.00683419
AL512408.1	0.000808901	0.0010822	0.000961369	0.000374877	0.000616679
ARID1A	0.364108	0.321988	0.235771	0.197969	0.275892
PIGV	0.0225012	0.0113631	0.00672958	0.0118405	0.00741962
ZDHHC18	0.0507197	0.0528031	0.0249956	0.0248834	0.0179925
SFN	0.00255491	0.0016233	0.00192274	0.00131207	0.00221077
GPN2	0.0480839	0.0486989	0.025957	0.0234298	0.0268514
GPATCH3	0.019145	0.0211028	0.0241976	0.0112463	0.00788113
NUDC	0.0849058	0.0852283	0.0568841	0.0711702	0.0522988
KDF1	0.0277667	0.0320168	0.0134592	0.0222133	0.0151496
TRNP1	0.00271669	0.0010822	0.00192274	0.000374877	0.000942483
TENT5B	0.00546695	0.00595208	0.00384548	0.00187438	0.00176472
SLC9A1	0.246325	0.272492	0.295797	0.214708	0.278006
AL590640.1	0.000485341	0.000541099	0.000961369	0.000749754	0.000736924
WDTC1	0.130179	0.139625	0.0900608	0.105086	0.0565879
TMEM222	0.0538683	0.0385099	0.0326866	0.0321794	0.0261648
SYTL1	0.03686	0.024666	0.00576822	0.00318645	0.00209053
MAP3K6	0.00339738	0.0016233	0.00384548	0.00299901	0.00200521
FCN3	0.000970681	0.000541099	0.000961369	0.000937192	0.000942483
GPR3	0.00016178	0	0	0	0
WASF2	0.479272	0.451339	0.180359	0.239217	0.314497
FO393419.2	0.0101861	0.00757538	0.00384548	0.00318645	0.00147385
BX293535.1	0.000566231	0	0.000961369	0.000749754	0.000411119
AHDC1	0.0639277	0.0435637	0.0189022	0.0254316	0.0326578
FGR	0.00174601	0.0016233	0.000961369	0.00131207	0.00188497
IFI6	0.50364	0.581884	0.299483	0.137415	0.240971
AL445490.1	0.0195556	0.0252071	0.00192274	0.000749754	0.000616679
FAM76A	0.105693	0.139533	0.0518417	0.0115752	0.0106931
STX12	0.212746	0.242047	0.257141	0.222919	0.0920698
AL020997.2	0.000808901	0.0016233	0	0.000749754	0.000822239
AL020997.3	0.00137513	0.0010822	0	0.000937192	0.0020556
AL020997.4	0.000808901	0.000541099	0	0.000937192	0.00155916
PPP1R8	0.0714566	0.061328	0.0491932	0.0521575	0.0437499
THEMIS2	0.00134156	0.00270549	0.00288411	0.00131207	0.00265682
RPA2	0.052951	0.0363455	0.0241976	0.0224467	0.0102665
SMPDL3B	0.00376826	0.00324659	0.00288411	0.00112463	0.000736924
AL512288.1	0.0054807	0.00486989	0.000961369	0.0024367	0.000822239
XKR8	0.0174189	0.0102809	0.00384548	0.00412364	0.00332388
EYA3	0.296315	0.265337	0.181955	0.176692	0.0827186
PTAFR	0.00535249	0.00541099	0.0105751	0.00431108	0.00719861
DNAJC8	0.106647	0.0919054	0.103683	0.0780243	0.0907085
ATP5IF1	0.117815	0.109496	0.0559228	0.058191	0.056771
AL353622.1	0.0288381	0.0156919	0.00288411	0.0024367	0.00020556
SESN2	0.0997591	0.120543	0.0733908	0.0231964	0.0223563
MED18	0.00915432	0.00865758	0.0105751	0.00843473	0.00712875
PHACTR4	0.32871	0.22935	0.122636	0.082838	0.0624585
RCC1	0.0526748	0.0381934	0.0463091	0.0375373	0.0468682
SNHG3	0.115942	0.0808995	0.0530387	0.041721	0.0870502
TRNAU1AP	0.0963496	0.106342	0.16298	0.115834	0.101928
SNHG12	0.0582821	0.0530277	0.0394161	0.0339264	0.0426717
TAF12	0.0635889	0.0587145	0.044223	0.051673	0.0299697
RAB42	0.000728011	0.0010822	0.00192274	0.00149951	0.00188497
LINC01715	0.00396361	0.000541099	0.00288411	0.00374877	0.00298262
AL360012.1	0.00339738	0.00378769	0.00576822	0.00131207	0.00147385
GMEB1	0.0692652	0.0755805	0.121387	0.0712658	0.103085
YTHDF2	0.210003	0.191571	0.198772	0.193515	0.210326
OPRD1	0.00210314	0.00324659	0.00288411	0.00187438	0.0099562
EPB41	0.105548	0.085505	0.0932544	0.118653	0.0504763
TMEM200B	0.000728011	0.000541099	0.000961369	0.00131207	0.00123336
AL357500.1	0.00202225	0.0016233	0.00384548	0.000749754	0.00406081
SRSF4	0.603928	0.561161	0.40727	0.573713	0.445449
MECR	0.143179	0.12676	0.053601	0.077246	0.020118
PTPRU	0.0913557	0.0766627	0.0144205	0.0140119	0.0352414
LINC01756	0.000889791	0.0016233	0	0.000374877	0.00123336
LINC01648	0.00032356	0	0	0.000187438	0
MATN1	0.00186047	0.00216439	0	0.000749754	0.000325804
MATN1-AS1	0.00784634	0.0129864	0.00384548	0.00262414	0.00155916
LAPTM5	0.011291	0.00973977	0.0163433	0.00940377	0.0142071
LINC01778	0.00032356	0	0	0.000187438	0.00020556
SDC3	0.00891165	0.00973977	0.0222749	0.028618	0.00978557
PUM1	0.81822	0.866445	0.634842	0.530119	0.425657
NKAIN1	0.00283115	0.00324659	0.00192274	0.00337389	0.00385525
SNRNP40	0.102433	0.0991642	0.0468714	0.0420818	0.0237676
ZCCHC17	0.14314	0.132039	0.0695453	0.0684364	0.0550214
AL451070.1	0.0153295	0.0113631	0.00769095	0.00876366	0.00527503
FABP3	0.00538606	0.00378769	0.00288411	0.00112463	0.00265682
SERINC2	0.23806	0.261128	0.0981507	0.0659045	0.10653
LINC01226	0.0304498	0.0216439	0.059297	0.0633585	0.0341283
AC114488.1	0.00590498	0.0078919	0.00384548	0.000562315	0.000616679
TINAGL1	0.297362	0.37549	0.137259	0.0636549	0.13313
HCRTR1	0.00339738	0.00324659	0.000961369	0.00262414	0.00188497
PEF1	0.0553106	0.0536607	0.0432616	0.0441117	0.0426213
AC114488.2	0.00647121	0.00270549	0.00192274	0.00224926	0.00106273
AC114488.3	0.000970681	0.000541099	0	0.000187438	0.00020556
COL16A1	0.00550053	0.00270549	0.00576822	0.00310866	0.00291277
ADGRB2	0.0032356	0.0016233	0.00288411	0.00112463	0.000942483
SPOCD1	0.00250759	0.0010822	0.000961369	0.00142171	0.00229609
AL354919.1	0.00032356	0	0.000961369	0.000187438	0.00164448
AL136115.2	0.00643763	0.00811648	0.0105751	0.00506084	0.0142575
PTP4A2	0.142881	0.190539	0.21299	0.155065	0.121849
AL136115.1	0.00469163	0.00541099	0.00865232	0.00460817	0.00209053
AL136115.3	0.00105157	0.0010822	0.000961369	0.000187438	0
KHDRBS1	0.258721	0.238626	0.152804	0.162064	0.143624
AL445248.1	0.0135224	0.00973977	0.00384548	0.00576465	0.00299808
TMEM39B	0.0392867	0.0408989	0.043425	0.0352243	0.0290464
KPNA6	0.2336	0.314984	0.531046	0.233823	0.260675
AL049795.2	0.00016178	0	0.00192274	0.000374877	0.000531364
TXLNA	0.0664216	0.0528031	0.0278797	0.0370209	0.0305007
CCDC28B	0.00465805	0.00486989	0.00633058	0.00618547	0.00450686
AL049795.1	0.00275026	0.0010822	0.00192274	0.000749754	0.000616679
IQCC	0.00420628	0.0010822	0.00288411	0.00149951	0.00179965
DCDC2B	0.00659941	0.00649318	0.00344647	0.00281158	0.0020556
TMEM234	0.0185238	0.0156919	0.0230729	0.0131525	0.0083621
EIF3I	0.0407763	0.0524866	0.0491932	0.0300538	0.0327971
FAM167B	0.00186047	0.0010822	0.00192274	0.000937192	0.00114804
LCK	0.00226492	0.0016233	0.000961369	0.00149951	0.00253658
HDAC1	0.101549	0.0956931	0.0664978	0.0643306	0.0287867
MARCKSL1	0.00902612	0.00649318	0.0173046	0.0109811	0.0216073
AL109945.1	8.08901e-05	0	0	0.000187438	0
TSSK3	0.0057432	0.00541099	0.00384548	0.00948156	0.0056549
FAM229A	0.00910701	0.00757538	0.00961369	0.00948156	0.00745455
BSDC1	0.116769	0.143902	0.153258	0.107035	0.111361
ZBTB8B	0.0129028	0.00649318	0.00288411	0.00281158	0.00123336
ZBTB8A	0.0249157	0.0124453	0.0111374	0.0100757	0.00795099
ZBTB8OS	0.142517	0.125729	0.122675	0.156014	0.0804991
RBBP4	0.222395	0.174214	0.095031	0.147854	0.123641
SYNC	0.0486242	0.0324659	0.0124978	0.0353021	0.0242137
AC114489.1	0.000566231	0	0.00192274	0.000562315	0.000411119
KIAA1522	0.163287	0.101727	0.0288411	0.0552661	0.0999036
YARS	0.124382	0.116347	0.0674592	0.0756228	0.0609135
S100PBP	0.183999	0.163801	0.0597683	0.108241	0.0343207
FNDC5	0.00177958	0.0016233	0.000961369	0.000374877	0.00167941
HPCA	0.000808901	0	0.000961369	0.000937192	0.00209053
TMEM54	0.0445125	0.0341812	0.0737898	0.0988832	0.118115
AL031602.2	0.0523668	0.0510472	0.00480685	0.00629511	0.00394056
RNF19B	0.130336	0.154142	0.0294034	0.0225104	0.0265447
AL020995.1	0.0473635	0.0556925	0.0482318	0.0267118	0.008172
AK2	0.12576	0.120727	0.0912578	0.0812141	0.0504675
AZIN2	0.0146686	0.00865758	0.00288411	0.00659219	0.00909903
TRIM62	0.0603091	0.0388265	0.0401419	0.146907	0.129616
AL662907.3	0.0058714	0.00324659	0.00192274	0.00168695	0.00147385
ZNF362	0.104694	0.0564581	0.0245966	0.105309	0.0360861
AL513327.3	0.00137513	0.000541099	0.000961369	0.00224926	0.00270721
A3GALT2	0.000808901	0.0016233	0	0.000749754	0.000942483
AL513327.1	0.0453352	0.0400413	0.0230729	0.0195573	0.0088394
PHC2	0.149496	0.138808	0.0659355	0.102932	0.0564261
AL513327.2	0.0307734	0.0133029	0.00480685	0.0130429	0.00270721
ZSCAN20	0.0255216	0.0129864	0.00961369	0.0141675	0.00937445
CSMD2	0.0111903	0.016233	0.00672958	0.00554536	0.00421598
AC099565.1	0.000889791	0.0010822	0	0.000374877	0.000682854
SMIM12	0.029734	0.0295358	0.0476695	0.0524405	0.034491
GJB5	0.00145602	0.0010822	0.000961369	0.00131207	0.00241633
GJB4	0.000728011	0.0010822	0.000961369	0	0.00179965
GJB3	0.000970681	0	0.000961369	0.000562315	0.0019199
GJA4	0.00202225	0.0010822	0.000961369	0.00187438	0.00409574
DLGAP3	0.00169869	0.000541099	0.00192274	0.00206182	0.00376993
TMEM35B	0.0108393	0.0129864	0.00769095	0.0097468	0.011465
ZMYM6	0.100292	0.0971325	0.0656998	0.0625021	0.0582399
ZMYM1	0.114117	0.0889753	0.0395795	0.0461454	0.0197068
AL590434.1	0.00158423	0.00356311	0.00192274	0	0.00488305
SFPQ	0.532613	0.564606	0.453033	0.320764	0.307248
ZMYM4	0.5866	0.546458	0.384577	0.463863	0.281513
ZMYM4-AS1	0.0388013	0.0430633	0.0192274	0.0250708	0.00795099
KIAA0319L	0.36651	0.358631	0.223639	0.204161	0.106666
NCDN	0.00970681	0.0068097	0.00576822	0.00299901	0.00306794
AC004865.2	0.00748921	0.00811648	0.00384548	0.00149951	0.00229609
TFAP2E	0.0375148	0.0387345	0.0149829	0.00449852	0.0023814
PSMB2	0.191206	0.211908	0.126032	0.0841813	0.0958669
C1orf216	0.00517697	0.00324659	0.000961369	0.000374877	0
CLSPN	0.0135972	0.00541099	0.0173046	0.0048734	0.00282745
AGO4	0.202822	0.198748	0.111629	0.221261	0.0436095
AGO1	0.0738101	0.0577242	0.0230729	0.0293359	0.0152698
AL139286.3	0.00352559	0.00216439	0.000961369	0	0.000531364
AL139286.2	0	0	0	0	0.00020556
AGO3	0.313298	0.274698	0.274325	0.302205	0.144899
AL138787.2	0.0176615	0.0146097	0.0209145	0.0138245	0.00627158
ADPRHL2	0.0477405	0.0494239	0.035335	0.0225245	0.0294729
COL8A2	0.00177958	0.00486989	0.00384548	0.00206182	0.00229609
TRAPPC3	0.0719007	0.0620018	0.0826055	0.0756828	0.0684906
MAP7D1	0.0519269	0.0573158	0.0854896	0.0528435	0.055316
THRAP3	0.340714	0.343523	0.271709	0.26306	0.284613
SH3D21	0.0487922	0.0340485	0.0685839	0.0537032	0.0954202
EVA1B	0.0832652	0.0789606	0.126521	0.152951	0.248095
AL591845.1	0.0032356	0.00270549	0.00384548	0.00318645	0.00561997
STK40	0.129864	0.194562	0.37177	0.240677	0.302696
LSM10	0.0201691	0.0127618	0.0124978	0.0182452	0.023818
OSCP1	0.0263305	0.0232672	0.0520773	0.0702012	0.0294575
MRPS15	0.0599092	0.0565501	0.0530387	0.0481116	0.0386576
CSF3R	0.856985	1.33925	1.53343	0.878776	1.07405
GRIK3	0.00299293	0.0010822	0.00192274	0.00149951	0.00229609
AL353604.1	0.00194136	0.0010822	0.000961369	0.00112463	0.00339006
LINC01137	0.00708476	0.00757538	0.0211501	0.0272248	0.024214
ZC3H12A	0.00420628	0.0010822	0.0101761	0.00985644	0.0223794
MEAF6	0.0610477	0.0517209	0.0370944	0.0426122	0.0570411
SNIP1	0.0485906	0.0487908	0.0511159	0.0480479	0.058574
DNALI1	0.00376826	0.00324659	0.00536921	0.00337389	0.00332388
GNL2	0.0786223	0.0851876	0.0520773	0.0527835	0.0339139
RSPO1	0.000485341	0	0.000961369	0.000187438	0.000411119
C1orf109	0.0355322	0.0259727	0.0115364	0.0215095	0.0264594
CDCA8	0.00567605	0.0016233	0.00384548	0.00431108	0.013005
EPHA10	0.0016178	0.00216439	0	0.00168695	0.00370007
MANEAL	0.000808901	0	0.000961369	0.000937192	0.00406081
YRDC	0.0241327	0.0248905	0.0173046	0.0132303	0.0199279
C1orf122	0.0481328	0.0478006	0.0447854	0.0382233	0.0317381
MTF1	0.0759621	0.0581734	0.071069	0.0972738	0.0670718
AL929472.2	0.000566231	0	0.000961369	0.000374877	0
INPP5B	0.0811453	0.0540692	0.0967181	0.142005	0.0588424
SF3A3	0.0855941	0.0663818	0.0411032	0.0493459	0.0379015
FHL3	0.0103204	0.00703428	0.0105751	0.0032183	0.00347906
UTP11	0.0355657	0.033007	0.0505536	0.0313659	0.0238026
POU3F1	0.00024267	0	0	0.000187438	0.000411119
MIR3659HG	0.00105157	0.0016233	0.00192274	0.00112463	0.00733431
AL390839.2	0.00016178	0	0	0	0.000616679
LINC01685	0.000970681	0.0010822	0.000961369	0.000749754	0.0010278
AL354702.2	0.00129424	0.0010822	0	0.00131207	0.0165848
RRAGC	0.0844083	0.105566	0.152298	0.0719022	0.0865701
AL139260.1	0.206724	0.270441	0.155926	0.0505486	0.0721159
MYCBP	0.0711194	0.0754885	0.0443863	0.0288974	0.0281039
GJA9	0.0131653	0.0146097	0.00576822	0.00273378	0.00167941
RHBDL2	0.0365853	0.0501489	0.0411032	0.0088733	0.00594577
AKIRIN1	0.180407	0.209478	0.178672	0.172108	0.112223
NDUFS5	0.0862704	0.0757644	0.0610563	0.0588593	0.0768268
MACF1	0.889409	0.876199	0.711192	0.656857	0.674752
AL356055.1	0.00137513	0.0010822	0.000961369	0.000187438	0
AL442071.2	0.00912075	0.0140686	0.00480685	0.0073101	0.0020556
AL442071.1	0.00697029	0.00649318	0.00576822	0.00602988	0.0010278
BMP8A	0.00372094	0.00324659	0.0024851	0.00318645	0.00274214
PABPC4	0.112567	0.112151	0.110086	0.107254	0.0456157
PABPC4-AS1	0.0183972	0.0211028	0.0173046	0.0140579	0.00352944
HEYL	0.000566231	0.0010822	0.00288411	0.000937192	0.00123336
PPIE	0.0547993	0.0487908	0.0278797	0.0350687	0.0139824
BMP8B	0.000970681	0.000541099	0	0.000562315	0.00020556
OXCT2	0.00016178	0.0010822	0	0	0.00020556
AL033527.4	0.00105157	0.000541099	0.000961369	0.00393621	0.0010278
LINC02811	0.00355916	0.00324659	0.000961369	0.00262414	0.00114804
TRIT1	0.198441	0.169927	0.0294034	0.0622014	0.0328479
MYCL	0.0176005	0.0238083	0.00384548	0.00449852	0.00402588
MFSD2A	0.125279	0.082758	0.222006	0.629359	0.553344
CAP1	0.149432	0.145433	0.130765	0.124735	0.137365
PPT1	0.0387006	0.0238083	0.0274807	0.032006	0.0238029
RLF	0.242441	0.26604	0.290572	0.204904	0.185797
AL050341.2	0.0165016	0.00865758	0.0153819	0.016682	0.0181282
ZMPSTE24	0.0954934	0.0868516	0.0697809	0.061968	0.0390026
COL9A2	0.00331649	0.00324659	0.000961369	0.000374877	0.000942483
SMAP2	0.0557777	0.0450951	0.0145839	0.0221036	0.0146182
AL031985.4	0.00113246	0.0010822	0	0.000749754	0.000531364
ZFP69B	0.00279758	0.00216439	0.00192274	0.000187438	0.000531364
AL031985.3	0.000566231	0	0	0	0.00020556
ZFP69	0.0115673	0.00432879	0.00192274	0.00149951	0.000616679
AL603839.3	0.0403398	0.025299	0.0145839	0.00959121	0.00282745
EXO5	0.0139604	0.00703428	0.00576822	0.00468596	0.00250165
ZNF684	0.0124235	0.0122207	0.00440784	0.00610767	0.00376993
AL356379.2	0.000808901	0.000541099	0	0.00131207	0.000411119
RIMS3	0.00210314	0.0016233	0.000961369	0.000562315	0.000325804
AL031289.2	0.00024267	0.000541099	0.000961369	0	0.00020556
AL031289.1	0.00137513	0.00216439	0	0.00149951	0.00020556
NFYC-AS1	0.00776545	0.00919867	0.00480685	0.00412364	0.0010278
NFYC	0.353265	0.282926	0.121151	0.186287	0.12181
KCNQ4	0.00355916	0.00378769	0.00384548	0.0024367	0.00743508
CITED4	0.019542	0.0122207	0.00961369	0.0437228	0.051616
AC119677.1	0.00105157	0	0	0.00206182	0.000616679
AL391730.2	0.00024267	0	0	0.000187438	0.00020556
CTPS1	0.0929685	0.0450951	0.0153819	0.024993	0.0140519
SLFNL1-AS1	0.0353767	0.0238083	0.00576822	0.0247278	0.0034092
SLFNL1	0.0157141	0.00595208	0.00384548	0.00637291	0.000531364
SCMH1	0.366944	0.296027	0.117909	0.282029	0.112413
AC093151.8	0.00393004	0.00378769	0.00192274	0.00732786	0.0013536
FOXO6	0.0482594	0.045187	0.0303648	0.0138245	0.0100415
AC093151.2	0.00307382	0.0016233	0	0.000187438	0.000411119
HIVEP3	0.0506927	0.0404409	0.041829	0.058898	0.103976
AL158216.1	0.00040445	0.000541099	0	0.00318645	0.00197028
GUCA2B	0.00016178	0	0	0.00112463	0.0010278
GUCA2A	0.00420628	0.00541099	0.00961369	0.0122931	0.0139666
FOXJ3	0.699853	0.801193	0.525476	0.805622	0.773903
AC096540.1	0.000566231	0.0010822	0.000961369	0.000937192	0.00020556
RIMKLA	0.00560891	0.00270549	0.00288411	0.00337389	0.000531364
ZMYND12	0.00364005	0.00324659	0.000961369	0.00273378	0.000616679
PPCS	0.0727646	0.0694445	0.0611286	0.0597046	0.0540826
CCDC30	0.0798969	0.070486	0.0661899	0.0857169	0.0518524
PPIH	0.0823844	0.0661979	0.0240342	0.0387538	0.0173913
AC098484.4	0.0492729	0.0312511	0.00576822	0.0121376	0.00741962
AC098484.2	0.00121335	0	0	0.000374877	0
YBX1	0.144928	0.111977	0.0720304	0.066562	0.076234
CLDN19	0.013266	0.0124453	0.0144205	0.00760718	0.00867245
P3H1	0.0660232	0.0365701	0.00865232	0.00955936	0.0148742
C1orf50	0.0438242	0.0432472	0.0351717	0.0201196	0.012078
TMEM269	0.00854078	0.0130783	0.00825332	0.00774868	0.00786567
SVBP	0.0231621	0.0287702	0.0326866	0.0295234	0.0426019
ERMAP	0.0520826	0.0452277	0.0479789	0.0673437	0.0344188
AL512353.1	0.00469163	0.00410421	0.00288411	0.00393621	0.00250165
ZNF691	0.0166771	0.0124453	0.00672958	0.010684	0.0129193
SLC2A1	0.44762	0.594684	0.571065	0.377258	0.540163
SLC2A1-AS1	0.209868	0.239829	0.154272	0.25317	0.0420823
AC099795.1	0.00404451	0.00595208	0.00288411	0.00318645	0.000411119
FAM183A	0.0224478	0.0125372	0.0201888	0.0330529	0.00904864
EBNA1BP2	0.0562021	0.0382854	0.036532	0.0260398	0.0331965
CFAP57	0.0187406	0.0116796	0.00288411	0.00696707	0.00553466
TMEM125	0.026445	0.0173152	0.00672958	0.00292122	0.00294769
C1orf210	0.00412539	0.0016233	0	0.00187438	0.00188497
TIE1	0.00312114	0.0016233	0.00192274	0.00374877	0.00368462
MPL	0.00121335	0	0.000961369	0.000749754	0
AL139289.2	0.00870256	0.00486989	0	0.00404585	0.0035993
CDC20	0.00364005	0.00541099	0.000961369	0.0024367	0.00339374
ELOVL1	0.0304757	0.0303015	0.018266	0.0184786	0.0171548
MED8	0.0336579	0.0324659	0.0443863	0.030991	0.0315325
AL139289.1	0.000647121	0	0.00192274	0.00131207	0.000822239
SZT2	0.126767	0.106648	0.0819708	0.104213	0.0500877
SZT2-AS1	0.000566231	0.0010822	0	0.000374877	0
HYI	0.0126997	0.00919867	0.00961369	0.0073101	0.00591084
HYI-AS1	0.00190779	0.0016233	0.000961369	0.000187438	0.000942483
PTPRF	0.300636	0.267375	0.270079	0.325579	0.349354
KDM4A	0.100472	0.0845953	0.061691	0.075025	0.0345115
KDM4A-AS1	0.0454893	0.0422057	0.0334123	0.0289151	0.00753987
ST3GAL3	0.163744	0.0748148	0.0445497	0.104239	0.0601608
AL451062.1	0.0060271	0.00324659	0.00384548	0.00187438	0.00176472
ARTN	0.00315471	0.0010822	0.00384548	0.0110907	0.00376993
AL357079.1	0.0067612	0.0016233	0.00288411	0.000937192	0.00537948
IPO13	0.0159827	0.013844	0.00825332	0.01334	0.0090641
DPH2	0.0103539	0.00464531	0.00576822	0.00310866	0.00217584
ATP6V0B	0.0667436	0.0588471	0.12331	0.0892458	0.108947
B4GALT2	0.00930236	0.008433	0.0101761	0.0108714	0.00868791
CCDC24	0.0227988	0.0102809	0.0101761	0.0143868	0.00508861
SLC6A9	0.00352559	0.00378769	0.000961369	0.00666999	0.00800137
AL139220.2	0.00417271	0.00378769	0.000961369	0.00281158	0.00404167
KLF17	0.00024267	0.000541099	0	0	0.00020556
DMAP1	0.0348438	0.0248905	0.0249956	0.0176511	0.0165032
ERI3	0.23983	0.185354	0.106404	0.150065	0.0680496
ERI3-IT1	0	0	0	0.000374877	0
RNF220	0.0377223	0.0340892	0.0240342	0.0165264	0.0144281
TMEM53	0.0251507	0.0205617	0.00576822	0.00674778	0.003735
ARMH1	0.0195495	0.013844	0.00769095	0.0322572	0.00406081
KIF2C	0.0034447	0.00270549	0.00576822	0.00224926	0.00291277
AL592166.1	0.00404451	0.0016233	0.00192274	0.00292122	0.00438661
RPS8	0.46455	0.406082	0.361792	0.275047	0.483909
BEST4	0.00186047	0.00324659	0.0197897	0.0301175	0.003735
PLK3	0.0264725	0.0275553	0.058898	0.055252	0.0541874
TCTEX1D4	0.000889791	0.00270549	0.00192274	0.00862217	0.00286238
BTBD19	0.013759	0.0130783	0.0570475	0.039302	0.0598077
PTCH2	0.00606676	0.00919867	0.00633058	0.00206182	0.0035103
EIF2B3	0.120986	0.0805423	0.0245966	0.0125124	0.0239843
HECTD3	0.0160575	0.0119042	0.00672958	0.00648255	0.0103169
UROD	0.0226767	0.0167741	0.0173046	0.0164168	0.013571
ZSWIM5	0.122499	0.112592	0.0537644	0.104349	0.056282
LINC01144	0.000970681	0.0010822	0.000961369	0.00168695	0.000411119
HPDL	0.0139406	0.00811648	0.000961369	0.00112463	0.000651609
MUTYH	0.0568674	0.0512717	0.0173046	0.0179481	0.0155607
TOE1	0.0336106	0.0303015	0.0134592	0.0171206	0.00872284
TESK2	0.298953	0.386062	0.2301	0.418055	0.205074
CCDC163	0.00522428	0.00432879	0.00384548	0.00149951	0.00123336
MMACHC	0.0132797	0.0119042	0.00769095	0.00281158	0.00209053
PRDX1	0.170999	0.164342	0.170509	0.164378	0.205574
AKR1A1	0.0857682	0.0647992	0.0270817	0.0294915	0.0259824
NASP	0.279859	0.258618	0.142465	0.142376	0.0900337
CCDC17	0.00219778	0.0010822	0.00480685	0.00356133	0.00279252
GPBP1L1	0.299227	0.328004	0.364968	0.287877	0.268212
TMEM69	0.0345081	0.0317922	0.025957	0.0201656	0.019381
IPP	0.0709972	0.0763462	0.0428626	0.0662616	0.0386731
AL604028.1	0.0016178	0.0016233	0.00288411	0.000749754	0.000736924
MAST2	0.300395	0.285714	0.143899	0.203624	0.117654
PIK3R3	0.137408	0.0898842	0.0383825	0.0123887	0.0466574
AL358075.1	8.08901e-05	0.000541099	0.000961369	0	0
TSPAN1	0.00331649	0.00216439	0.00384548	0.00224926	0.00339374
POMGNT1	0.0333008	0.0317002	0.0339746	0.0254138	0.0298649
LURAP1	0.0136506	0.00703428	0.0245966	0.0141994	0.0163635
RAD54L	0.00656584	0.00432879	0.00192274	0.00206182	0.00659738
LRRC41	0.10708	0.105208	0.0894984	0.097709	0.0978033
UQCRH	0.12946	0.115265	0.0919835	0.0812282	0.0924316
NSUN4	0.0636774	0.0693525	0.0486308	0.0415194	0.0222434
FAAH	0.0271455	0.0219605	0.0101761	0.0114337	0.00810616
TMEM275	0.00040445	0	0	0.000187438	0.00106273
MKNK1-AS1	0.00752278	0.00378769	0.00480685	0.00281158	0.00241633
MKNK1	0.129525	0.124872	0.0470348	0.0476449	0.0329019
MOB3C	0.00525786	0.00270549	0.00192274	0.00768497	0.00704343
ATPAF1	0.108862	0.102278	0.053202	0.0853696	0.0577323
TEX38	0.00194136	0.0010822	0.00192274	0.00131207	0.000411119
EFCAB14-AS1	0.0221441	0.0255236	0.0286054	0.0116212	0.00397549
EFCAB14	0.207703	0.245467	0.159933	0.160155	0.102166
CYP4B1	0.0155248	0.0129864	0.00961369	0.00940377	0.00884308
CYP4X1	0.000647121	0.0010822	0.000961369	0.000187438	0.00176472
CYP4Z1	0.00129424	0.0010822	0	0	0.00126829
CYP4A22-AS1	0.00604693	0.00432879	0.00288411	0.00206182	0.000822239
LINC00853	0.00016178	0	0.000961369	0.000187438	0
PDZK1IP1	0.00396361	0.00486989	0	0.00187438	0.00310287
TAL1	0.000485341	0.0016233	0.000961369	0.000374877	0.00114804
AL135960.1	0	0	0	0	0
STIL	0.041196	0.0205617	0.0124978	0.00948156	0.0070085
CMPK1	0.159995	0.167313	0.0856529	0.0820913	0.0816905
LINC01389	0.0065521	0.00595208	0.000961369	0.00206182	0.00147385
TRABD2B	0.00231224	0.0010822	0.00192274	0.00168695	0.0022457
LINC02794	0.000566231	0.0010822	0	0.000749754	0.000616679
AL109659.1	0.000566231	0	0.00192274	0.000187438	0
SLC5A9	0.000647121	0.0010822	0.000961369	0.000187438	0.000736924
SPATA6	0.0599795	0.056459	0.0385458	0.00726415	0.00413067
AGBL4	0.308297	0.25169	0.0552158	0.0633233	0.0193152
BEND5	0.00275026	0.000541099	0	0.000749754	0
AL645507.1	0.00226492	0.0010822	0	0.000562315	0
AC099788.1	0.0483236	0.031343	0.00576822	0.0057328	0.00106273
ELAVL4	0.00194136	0.00270549	0.000961369	0.000749754	0.0013536
LINC02808	0.000889791	0.000541099	0	0.000374877	0.00020556
FAF1	0.831527	0.754262	0.643933	0.517522	0.677841
AL049637.1	0.00784634	0.00486989	0.00480685	0.00356133	0.00155916
CDKN2C	0.00275026	0.0010822	0.00192274	0.00281158	0.00270721
C1orf185	0.000728011	0	0.00192274	0.000187438	0.000942483
LINC01562	0.00420628	0.00324659	0.000961369	0.00490525	0.00426637
RNF11	0.121012	0.149272	0.300406	0.197041	0.303888
AL162430.2	0.0016178	0.0016233	0.00384548	0.00393621	0.00332388
TTC39A	0.00461074	0.00324659	0.0111374	0.00337389	0.0211733
TTC39A-AS1	0.000485341	0.0010822	0.000961369	0.000374877	0.00339006
EPS15	0.593066	0.625492	0.3891	0.25225	0.237504
AC104170.2	0.00364005	0.00757538	0.00769095	0.00254634	0
AC104170.1	0.056077	0.058092	0.0236352	0.0124665	0.0160189
OSBPL9	0.706084	0.775898	0.303895	0.124414	0.0977416
NRDC	0.468441	0.50708	0.68517	0.515913	0.294932
AL050343.2	0.00275026	0.00248092	0.00288411	0.000937192	0.00020556
AL050343.3	0.000566231	0.000541099	0.000961369	0.000562315	0
RAB3B	0.0988381	0.0617781	0.3642	0.822434	0.241047
TXNDC12	0.0819007	0.0868516	0.043425	0.0575969	0.0269713
KTI12	0.00372094	0.00324659	0.0115364	0.0048734	0.0070085
AL445685.1	0.00744189	0.00811648	0.00288411	0.00374877	0
BTF3L4	0.124391	0.117562	0.0804471	0.0615012	0.0515424
ZFYVE9	0.304595	0.346879	0.0635414	0.0598957	0.0560338
CC2D1B	0.0386396	0.04144	0.0443863	0.0291167	0.0333789
AL513218.1	0.00105157	0.000541099	0.000961369	0.000187438	0.00020556
AL513218.2	0.00250759	0.00216439	0.00384548	0.00299901	0.00332388
ORC1	0.0106439	0.00541099	0.00384548	0.0024367	0.00320364
PRPF38A	0.0643108	0.0670555	0.0423002	0.0422373	0.0320757
TUT4	0.823764	0.813229	0.283389	0.430707	0.233278
GPX7	0.00647121	0.00595208	0.00480685	0.00449852	0.00515847
SHISAL2A	0.00145602	0.0016233	0	0.00131207	0.00143892
COA7	0.0127608	0.0100563	0.00961369	0.00899704	0.00913396
ZYG11B	0.305073	0.33314	0.217472	0.116252	0.0755508
ZYG11A	0.0325942	0.0189384	0.00288411	0.00292122	0.00167941
ECHDC2	0.649541	0.583345	0.0595326	0.0234935	0.0383358
SCP2	0.205748	0.199472	0.0587346	0.0662827	0.0477691
PODN	0.00218403	0.0010822	0.00480685	0.000937192	0.00114804
AL445183.1	8.08901e-05	0	0	0	0.000325804
SLC1A7	0.00121335	0	0	0.000187438	0.0013536
CPT2	0.0622687	0.060695	0.0419012	0.0416928	0.0181127
AL606760.2	0.0109003	0.008433	0.00961369	0.00498304	0.00282745
CZIB	0.0287374	0.0230427	0.0284421	0.0255553	0.0424158
AL606760.3	0.00169869	0	0.000961369	0.000562315	0.000942483
MAGOH	0.079796	0.0726911	0.0622534	0.0493459	0.044072
AL606760.1	0.00679477	0.00757538	0.0165066	0.0049371	0.00361476
LRP8	0.0954462	0.107832	0.178364	0.101734	0.0697337
LINC01771	0.00627585	0.00541099	0.00961369	0.0126999	0.00930459
AC119428.2	0.00218403	0.000541099	0.000961369	0.00262414	0.00217584
LINC02812	0.00040445	0.000541099	0	0.000374877	0.000822239
GLIS1	0.00283115	0.00216439	0.00769095	0.00131207	0.00810616
NDC1	0.0745947	0.0389184	0.0120988	0.00685743	0.016348
YIPF1	0.101363	0.1311	0.0824421	0.0520938	0.0285499
DIO1	0.015073	0.0139359	0.00576822	0.00656034	0.00364969
HSPB11	0.170538	0.169157	0.0566485	0.0958557	0.0476559
LRRC42	0.0499245	0.0501895	0.0366954	0.0597046	0.042222
TMEM59	0.173426	0.16181	0.171634	0.170899	0.223429
TCEANC2	0.0395508	0.0403171	0.0134592	0.0296967	0.00976643
CYB5RL	0.00481983	0.00595208	0.000961369	0.00206182	0.00244758
MRPL37	0.0335969	0.0257482	0.0188284	0.0163071	0.0149091
SSBP3	0.606745	0.52543	0.0451121	0.028321	0.0457316
SSBP3-AS1	0.00258848	0.00378769	0.000961369	0.00299901	0.000822239
AL161644.1	0.00169869	0.00216439	0	0	0
AC099796.2	0.000485341	0.0016233	0	0.000937192	0
ACOT11	0.0314678	0.0211028	0.00961369	0.0073101	0.00500329
MROH7	0.00854078	0.0095152	0.00480685	0.00281158	0.00200521
TTC4	0.0508891	0.0392756	0.0326866	0.0404585	0.0176009
PARS2	0.00452985	0.00432879	0	0.00281158	0.000857168
TTC22	0.0024267	0	0	0.000937192	0.000736924
LEXM	0.000970681	0.0010822	0	0.00112463	0.000616679
DHCR24	0.0592559	0.0367947	0.0274807	0.0175733	0.0102665
AC096536.3	0.0192138	0.0193469	0.00511634	0.00224926	0.000325804
DHCR24-DT	0.00239313	0.0010822	0.000961369	0.000562315	0.000325804
AL590440.2	0.00024267	0.000541099	0.000961369	0.000374877	0
TMEM61	8.08901e-05	0	0	0.000374877	0
PCSK9	0.00032356	0	0.000961369	0.000749754	0.000411119
USP24	0.254281	0.182332	0.112898	0.198531	0.0793443
MIR4422HG	0.00202225	0.000541099	0.000961369	0.000937192	0.0013536
AL603840.1	0.0533481	0.0585315	0.0427903	0.218708	0.038837
LINC01753	0.0119657	0.0119042	0.00825332	0.0430545	0.0165187
AL353681.1	0.00177958	0.000541099	0	0.0238861	0.00356437
AC119674.1	0.189689	0.152123	0.20461	0.686534	0.695443
LINC01767	0.000937109	0.000541099	0.00192274	0.00112463	0.00123336
PLPP3	0.729559	0.82981	0.715492	0.955127	0.432796
PRKAA2	0.0486945	0.0189384	0.00576822	0.0159182	0.00628737
FYB2	0.0279894	0.0111385	0.00288411	0.00112463	0.00236226
DAB1	0.0358635	0.0352633	0.0305282	0.0181356	0.0317633
AL445193.2	8.08901e-05	0	0	0.000749754	0
OMA1	0.0212069	0.0197961	0.0211501	0.0144328	0.00635689
AL035411.3	0.00153691	0.00270549	0.000961369	0.00112463	0.00200521
TACSTD2	0.0308604	0.0286782	0.0144205	0.00918448	0.016608
MYSM1	0.250671	0.268662	0.185981	0.192684	0.106188
AL136985.3	0.0124174	0.00541099	0.00192274	0.000937192	0.000411119
JUN	0.103904	0.0761225	0.0328499	0.0124028	0.0156306
LINC01135	0.0252332	0.0133029	0.00576822	0.00262414	0.000531364
LINC02777	0.00186047	0.000541099	0.000961369	0.000187438	0.000942483
LINC01358	0.00579051	0.00432879	0.00192274	0.00337389	0.00380486
AC093425.1	0.00266937	0.0016233	0.000961369	0.00131207	0.0010278
FGGY	0.129512	0.0748148	0.0374211	0.0148395	0.0132297
AL035416.1	0.00316846	0.000541099	0	0.00131207	0.000616679
HOOK1	0.121867	0.113499	0.105207	0.0242751	0.0197381
CYP2J2	0.268338	0.341776	0.145206	0.00693522	0.00474735
C1orf87	0.00145602	0.0016233	0.000961369	0.00112463	0
LINC01748	0.0129577	0.00604403	0.00785431	0.045525	0.00791139
AC099792.1	0.0130997	0.0068097	0.0107384	0.0382158	0.0144705
NFIA	0.364241	0.160282	0.0512464	0.0791	0.0780522
NFIA-AS2	0.00738849	0.00270549	0.00480685	0.0349027	0.00894419
TM2D1	0.14508	0.13163	0.0879747	0.11263	0.0449453
AC099791.2	0.00032356	0	0.000961369	0	0
PATJ	0.40098	0.215862	0.0446235	0.0183549	0.0310191
L1TD1	0.504228	0.344545	0.0372578	0.0273838	0.0204982
KANK4	0.791553	0.514493	0.0245966	0.0098105	0.0124881
USP1	0.0819496	0.0753966	0.0474338	0.0532043	0.0770408
DOCK7	0.47929	0.480351	0.198155	0.236062	0.164371
ANGPTL3	0.00517697	0.00432879	0.00192274	0.00149951	0.0010278
AC103923.1	0.0166771	0.0143851	0.00192274	0.00460817	0.00203646
ATG4C	0.332153	0.328439	0.176009	0.182455	0.100034
AC099794.1	0.00016178	0.000541099	0.000961369	0	0.00164448
LINC01739	0.000728011	0.0010822	0	0.00131207	0.00114804
AL162400.3	0	0	0	0	0.00209053
AC096543.1	0.00032356	0	0.000961369	0.000187438	0.000822239
LINC00466	0.00380183	0.00324659	0.00192274	0.00224926	0.00245126
ALG6	0.107283	0.0874846	0.0274807	0.0380041	0.0410078
ITGB3BP	0.199721	0.13597	0.052005	0.099867	0.0408963
BX004807.1	0.0136247	0.00811648	0.00192274	0.00262414	0.000736924
EFCAB7	0.0564859	0.0461773	0.018266	0.0148395	0.00226116
DLEU2L	0.0104012	0.00811648	0.00192274	0.00206182	0.00020556
PGM1	0.173749	0.162678	0.0926874	0.232334	0.0725293
ROR1	0.0253523	0.0188978	0.00881568	0.00873181	0.0165502
ROR1-AS1	0.00177958	0.0010822	0.00384548	0.00168695	0.00167941
AL445205.1	0.00040445	0	0	0.000562315	0.000531364
UBE2U	0.00502893	0.00410421	0.00961369	0.0331454	0.0162204
CACHD1	0.0330063	0.011455	0.00576822	0.00442073	0.00734641
RAVER2	0.0265885	0.00649318	0.00384548	0.00412364	0.00217584
JAK1	0.134395	0.115724	0.0888247	0.0892142	0.103988
LINC01359	0.00129424	0.00216439	0.000961369	0.00112463	0.000857168
AL357078.2	0.00024267	0	0	0	0
AK4	0.0165489	0.010822	0.0163433	0.0100439	0.00394056
DNAJC6	0.789692	0.839832	0.356611	0.172608	0.186612
AL139294.1	0.182502	0.188499	0.067134	0.0334136	0.024738
LEPROT	0.16713	0.162483	0.246437	0.134982	0.0942735
LEPR	0.0746043	0.0476679	0.132667	0.0420854	0.121286
AC119800.1	0.000485341	0	0	0.000187438	0
PDE4B	1.63175	1.77212	0.262566	0.012197	0.0590883
AL590783.1	0.0609959	0.0693119	0.00384548	0.000562315	0.000325804
SGIP1	0.00417271	0.0010822	0.00344647	0.00206182	0.00389018
AL139147.1	0.000485341	0.000541099	0.00192274	0.000562315	0.00020556
TCTEX1D1	0.00105157	0.00216439	0	0.000937192	0.00265682
WDR78	0.10472	0.0815741	0.036133	0.0380822	0.00784653
MIER1	0.34724	0.344531	0.19324	0.198718	0.127569
SLC35D1	0.622255	0.487441	0.0239447	0.011653	0.017888
C1orf141	0.00304025	0.0016233	0.00384548	0.00206182	0.00560083
AL133320.2	0.000532658	0.000541099	0	0	0
IL23R	0.00430092	0.00595208	0.00729195	0.00224926	0.0102931
IL12RB2	0.00625603	0.00612628	0.0115364	0.00749754	0.0186565
SERBP1	0.176102	0.155684	0.129241	0.111519	0.116887
LINC01702	0.000566231	0.0016233	0.000961369	0.000937192	0.000616679
GADD45A	0.0189695	0.0165495	0.00729195	0.00599803	0.00933952
GNG12	0.741685	1.1198	0.729003	0.581685	0.62254
GNG12-AS1	0.496952	0.556378	0.14587	0.0615864	0.0241371
DIRAS3	0.00648495	0.0073508	0.00288411	0.000562315	0.000736924
WLS	0.751433	0.582998	0.128775	0.0395991	0.0295468
DEPDC1	0.00894523	0.00378769	0.00288411	0.00367097	0.00274214
AL138789.1	0.000485341	0	0	0.000187438	0
DEPDC1-AS1	0.00105157	0.000541099	0	0.000374877	0.00020556
AL033530.1	0.0217687	0.0164071	0.0211501	0.00884145	0.00455724
AL691520.1	0.00520446	0.0010822	0	0.00142171	0.000616679
LINC01707	0.01105	0.00649318	0.00192274	0.0127461	0.00435168
LINC02791	0.000728011	0.000541099	0.000961369	0.00190623	0.000616679
LRRC7	0.0276599	0.0181728	0.00865232	0.00618547	0.0102437
AL158840.1	0	0.000541099	0	0	0.00467749
LRRC40	0.146145	0.127353	0.0307638	0.0489217	0.0401402
SRSF11	0.775352	0.794893	0.667121	0.537213	0.43261
AL353771.1	0.00153691	0.0016233	0.00192274	0.000187438	0.000411119
ANKRD13C	0.225215	0.215941	0.158971	0.138051	0.0543701
HHLA3	0.0207827	0.0214194	0.0126612	0.0137926	0.00250165
CTH	0.0049343	0.00432879	0.0024851	0.000562315	0.000411119
LINC01788	0.00194136	0.0010822	0	0.000937192	0.000857168
PTGER3	0.00417271	0.00216439	0.00288411	0.00262414	0.014409
AL031429.2	0	0	0	0	0
ZRANB2-AS1	0.0211871	0.0187139	0.0144205	0.0263829	0.0123883
ZRANB2	0.409937	0.401441	0.378933	0.355901	0.286062
ZRANB2-AS2	0.117186	0.0910495	0.0278074	0.0230904	0.0123833
NEGR1	0.0139818	0.00884147	0.0193907	0.0158517	0.0242601
AL513166.1	0.00560891	0.00432879	0.00288411	0.00549941	0.00274214
AL583808.1	0.00347827	0.0010822	0.00288411	0.000749754	0.000616679
LINC02797	0.000485341	0.0010822	0	0.000374877	0.000531364
LINC02238	0.00040445	0.000541099	0.000961369	0	0
AL591463.1	0.000728011	0.0010822	0	0.000749754	0.00250165
LRRIQ3	0.0060805	0.00270549	0	0.000749754	0.00282745
FPGT	0.0770674	0.0481171	0.0192274	0.0377106	0.0177016
TNNI3K	0.0110423	0.0102809	0.00672958	0.00666999	0.0149716
AC093158.1	0.00032356	0.0010822	0	0.000374877	0.000822239
LRRC53	0.00040445	0	0.000961369	0.000187438	0
ERICH3	0.00153691	0.0010822	0	0.000562315	0.000531364
AC135803.1	0.00040445	0	0	0	0
CRYZ	0.0303218	0.0133029	0.00865232	0.00517048	0.0019199
TYW3	0.0724624	0.0458607	0.0284421	0.0280698	0.0114455
SLC44A5	0.596976	0.395092	0.087739	0.1915	0.0277388
ACADM	0.137752	0.0909151	0.0245966	0.027649	0.0148238
RABGGTB	0.0868884	0.0569992	0.0423002	0.045346	0.0249311
MSH4	0.00966716	0.00703428	0.0188284	0.116019	0.0222592
ASB17	0.000485341	0.000541099	0.000961369	0.00149951	0.000411119
AC092813.1	0.00145602	0.00216439	0	0.0137926	0.00394056
ST6GALNAC3	0.00808293	0.00378769	0.00576822	0.00494693	0.0112752
ST6GALNAC5	0.00873712	0.00595208	0.00192274	0.00356133	0.00114804
AL035409.1	0.00040445	0.0010822	0	0.000374877	0.000411119
PIGK	0.0750588	0.0616039	0.0299658	0.0463646	0.0140519
AC093433.2	0.000566231	0.000541099	0	0	0
AK5	0.00404451	0.00703428	0.00536921	0.00431108	0.0115503
AC093575.1	8.08901e-05	0	0	0	0.00114804
AC118549.1	0.493963	0.387147	0.230045	0.23053	0.146425
USP33	0.441032	0.343093	0.332711	0.680415	0.276662
MIGA1	0.238826	0.193511	0.168205	0.190015	0.111044
NEXN-AS1	0.00137513	0.0016233	0.000961369	0.00131207	0.00385525
NEXN	0.0253004	0.0238499	0.0249956	0.0162612	0.0543315
FUBP1	0.351563	0.270143	0.110413	0.220331	0.14283
DNAJB4	0.0515423	0.0662899	0.070271	0.0277727	0.0138114
GIPC2	0.0431649	0.0219605	0.00961369	0.00902889	0.0178367
AC103591.3	0.00878345	0.00595208	0.00576822	0.00168695	0.0020556
AC103591.4	0.000856219	0	0.000961369	0.000749754	0.000325804
AC096531.2	0.00283115	0.00216439	0.000961369	0.000374877	0.00176472
PTGFR	0.00231224	0.00324659	0.00480685	0.00187438	0.0019199
IFI44L	0.00839142	0.00666738	0.0161076	0.0048734	0.00610095
IFI44	0.00360648	0.00486989	0.00672958	0.00310866	0.00474735
ADGRL4	0.00991591	0.0078919	0.025558	0.011653	0.0168989
AC099671.1	0.000647121	0	0	0.000749754	0.00250165
AL606519.1	0.00105157	0.000541099	0	0.000374877	0.0010278
AL136234.1	0.0456086	0.0176317	0.0305282	0.0628491	0.0870032
LINC01781	0.00926879	0.00595208	0.0105751	0.010341	0.0125395
ADGRL2	0.0786806	0.0510887	0.0344475	0.0247915	0.0346284
AL138799.4	0.000889791	0.000541099	0	0.000187438	0
AC117944.1	0.000566231	0	0	0.000937192	0.000411119
AL157944.1	0.0242214	0.0136194	0.0115364	0.00637291	0.00817602
LINC01362	0.0739727	0.0668725	0.00865232	0.00528013	0.0047628
LINC01361	0.00226492	0.0016233	0.000961369	0	0
AC116099.1	0.0429483	0.0383773	0.00865232	0.00318645	0.000616679
LINC01712	0.0197982	0.0181728	0.000961369	0.000937192	0.000942483
LINC01725	0.857578	0.711302	0.128721	0.14765	0.0527897
AL035706.1	0.0128554	0.00757538	0.00192274	0.00224926	0.00020556
TTLL7	0.0175013	0.00865758	0.00384548	0.00359318	0.00209053
TTLL7-IT1	0.00024267	0	0	0	0
AC104454.2	0.000485341	0.0010822	0	0	0.000822239
AL359504.2	0.0112575	0.00324659	0	0.000374877	0
PRKACB	0.2506	0.146019	0.0280431	0.035179	0.0194475
SAMD13	0.0170282	0.0095152	0	0.00112463	0.00306794
RPF1	0.0608737	0.0569992	0.0280431	0.0413639	0.015165
GNG5	0.115704	0.10823	0.0689829	0.0944622	0.120335
SPATA1	0.0469929	0.0443294	0.0173046	0.0203848	0.0132801
CTBS	0.0860414	0.0803584	0.0390171	0.0460498	0.0261336
AL359762.1	0.0034447	0.0016233	0.00440784	0.00131207	0.00114804
LINC01555	0.00032356	0	0	0	0
SSX2IP	0.067571	0.025299	0.00689295	0.00602988	0.00361476
LPAR3	0.00611407	0.00518641	0.00769095	0.00281158	0.00339374
MCOLN2	0.0385877	0.0200206	0.00288411	0.0080917	0.0035993
WDR63	0.0988942	0.0677805	0.0113008	0.00412364	0.00805209
MCOLN3	0.299854	0.216513	0.0222749	0.00988829	0.00680294
SYDE2	0.259794	0.157573	0.0140215	0.0189631	0.0484939
C1orf52	0.13636	0.14183	0.0971894	0.0616709	0.0483736
BCL10	0.0299981	0.033099	0.017468	0.0280698	0.022674
AL078459.1	0.0639309	0.0738758	0.0241081	0.00659219	0.00282745
DDAH1	0.13518	0.039868	0.017468	0.00437478	0.00752441
AC092807.3	0.00186047	0	0	0.000187438	0.000325804
AC092807.2	0.00016178	0	0	0.000187438	0
CCN1	0.0930891	0.0383553	0.0284421	0.0300857	0.0420708
ZNHIT6	0.14729	0.0928046	0.025558	0.0246818	0.0256684
COL24A1	0.00788757	0.00541099	0.00440784	0.00393621	0.0056549
LINC02795	0.00423378	0.00464531	0.00192274	0.00131207	0.00141978
ODF2L	0.303722	0.222966	0.0851644	0.0815644	0.0109995
CLCA2	0.00393004	0.0016233	0	0.000562315	0.000411119
CLCA4	0.00145602	0.0010822	0	0.000187438	0
CLCA4-AS1	0.0478919	0.0310265	0.0126612	0.0137467	0.0151929
AL049597.2	0.0016178	0.0016233	0	0.00149951	0.00126829
SH3GLB1	0.256719	0.26703	0.110341	0.145018	0.10971
AL355981.1	0.00024267	0	0	0	0.00291277
SELENOF	0.239492	0.247366	0.223858	0.17486	0.157754
HS2ST1	0.205902	0.162496	0.0931649	0.120394	0.142323
AL121989.1	0.00320203	0.00216439	0	0.00149951	0.0023814
LINC01140	0.00186047	0.0016233	0.00288411	0.00393621	0.00623665
LINC02801	0.00331649	0.00324659	0.00384548	0.00704486	0.00618626
LMO4	0.477597	0.456785	0.116401	0.0734832	0.121058
LINC01364	0.00177958	0.0016233	0.00480685	0.00142171	0.00447193
PKN2-AS1	0.0829959	0.0648001	0.0386181	0.061087	0.0383671
PKN2	0.630274	0.612989	0.441199	0.360121	0.279124
GTF2B	0.138123	0.174613	0.151679	0.0776246	0.0733555
KYAT3	0.263918	0.247193	0.199677	0.132704	0.106824
RBMXL1	0.0602999	0.0460853	0.0486308	0.0368794	0.0449957
GBP3	0.0445858	0.0282291	0.0207511	0.045286	0.0405617
GBP1	0.0942906	0.0780614	0.0211501	0.0178385	0.0220154
GBP2	0.0716309	0.0778784	0.0512793	0.0807014	0.122633
AC104459.1	0.0159766	0.0119961	0.00576822	0.00860807	0.0112161
GBP7	0.00716565	0.00486989	0	0.0024367	0.00167941
GBP4	0.00708476	0.00703428	0.00288411	0.00468596	0.00745455
AC099063.4	0	0	0	0	0
GBP5	0.00166512	0.00193982	0.000961369	0.000937192	0.00204014
AC099063.1	8.08901e-05	0	0	0.000562315	0
GBP6	0.000728011	0	0	0	0.00020556
AL596214.1	0.00588515	0.00302201	0.00192274	0.000562315	0.000616679
LRRC8B	0.0487341	0.0404498	0.00576822	0.00696707	0.00692319
LRRC8C-DT	0.00640406	0.0068097	0.00384548	0.000187438	0.0010278
LRRC8C	0.00468409	0.00432879	0.00672958	0.00262414	0.00495291
AC099568.2	0.00202225	0.0016233	0.00192274	0	0
LRRC8D	0.269284	0.199426	0.0567005	0.00846658	0.0168643
ZNF326	0.25184	0.240006	0.10158	0.205873	0.0423268
AC098656.1	0.00507625	0.00486989	0.000961369	0.000374877	0.00114804
AL627316.1	0.000728011	0	0	0.000562315	0.000942483
LINC02609	0.0067612	0.00572751	0.00384548	0.00168695	0.0114408
LINC02788	0.00109889	0	0	0.000749754	0.00020556
AC091614.1	8.08901e-05	0	0.000961369	0	0.000411119
ZNF644	0.414315	0.315109	0.238641	0.453665	0.227189
HFM1	0.111207	0.0701288	0.0111374	0.013966	0.0199752
CDC7	0.128213	0.0701695	0.0173046	0.0744204	0.0135206
TGFBR3	0.642219	0.701297	1.07547	1.07936	0.617465
BRDT	0.0654805	0.0454116	0.00633058	0.00758973	0.00541441
EPHX4	0.00271669	0.00270549	0.00192274	0.00131207	0.0010278
BTBD8	0.141961	0.116398	0.0739531	0.0613634	0.0107784
C1orf146	0.00040445	0.0010822	0.000961369	0	0
GLMN	0.170745	0.181381	0.0936706	0.104962	0.0269018
RPAP2	0.335193	0.347239	0.200257	0.260599	0.102093
GFI1	0.00194136	0.00270549	0.000961369	0.000749754	0.00258696
EVI5	0.900378	0.955675	0.954706	0.841684	0.68225
RPL5	0.325356	0.302797	0.238151	0.190715	0.327338
DIPK1A	0.634791	0.5762	0.214967	0.109875	0.226047
AC093577.1	0.0107187	0.00811648	0.00192274	0.000749754	0.00311832
MTF2	0.352678	0.325518	0.165302	0.153372	0.103706
TMED5	0.0986589	0.103268	0.0996745	0.0857445	0.0695127
CCDC18	0.107784	0.0865863	0.0676226	0.0649884	0.0177292
CCDC18-AS1	0.469248	0.448356	0.303106	0.363397	0.134041
DR1	0.168405	0.181371	0.140126	0.0833997	0.103175
FNBP1L	0.931748	0.857746	0.101998	0.0620501	0.0990022
BCAR3	0.686188	0.610016	0.510684	1.16523	0.408757
AL109613.1	0.0234658	0.0265138	0.0105751	0.0333499	0.00949469
AL049796.1	0.00218403	0.00432879	0.00480685	0.00262414	0.00320364
DNTTIP2	0.0603472	0.0533035	0.0732274	0.0444088	0.0412137
GCLM	0.185105	0.158614	0.0676226	0.142271	0.0529658
ABCA4	0.0112575	0.00649318	0.00576822	0.0185537	0.00401042
ARHGAP29	0.259455	0.187743	0.100766	0.175381	0.0443757
ARHGAP29-AS1	0.0253264	0.0163249	0.0124978	0.0490562	0.00282745
AC097059.1	0.00194136	0.000541099	0	0.000749754	0
ABCD3	0.401714	0.358101	0.0921296	0.324032	0.13821
F3	0.0253037	0.0219605	0.0232362	0.00902889	0.0159913
SLC44A3	0.106569	0.0917728	0.0237986	0.0567378	0.0164179
CNN3	0.156101	0.151753	0.0687473	0.0701234	0.071351
AC105942.1	0.0110698	0.008433	0.00769095	0.00640476	0.00297894
ALG14	0.115916	0.0974083	0.0673869	0.0757006	0.032999
AC095033.1	0.00153691	0.000857621	0.00288411	0.000562315	0.000411119
TLCD4	0.0838132	0.0419404	0.00672958	0.0109033	0.00651207
AC092802.1	0.0232033	0.0102809	0.00633058	0.00262414	0.00282745
RWDD3	0.10151	0.0808995	0.0230729	0.0375658	0.00709382
AC092802.2	0.00653227	0.00378769	0.00288411	0.00131207	0.000531364
LINC02607	0.00295936	0.00378769	0.00192274	0.000937192	0.00193068
LINC01787	0.00320203	0.000541099	0	0.000374877	0.000736924
PTBP2	0.595688	0.428948	0.12331	0.219344	0.0819995
DPYD	0.124003	0.0863893	0.0855686	0.230496	0.275938
DPYD-AS1	0.0127074	0.00820842	0.0149829	0.018433	0.0207696
DPYD-IT1	0.00016178	0.000541099	0	0	0.00020556
MIR137HG	0.00452376	0.00442073	0.0113008	0.0303659	0.0136721
BX005019.1	0.000485341	0	0.000961369	0.000562315	0
LINC01776	0.00040445	0.000541099	0	0	0.00020556
SNX7	0.0926214	0.0431552	0.0230729	0.0367734	0.00978557
PLPPR5	0.00137513	0.0016233	0.00192274	0.000374877	0.00020556
AL445433.2	0.00276401	0.00216439	0.00288411	0.000937192	0.00200521
PLPPR4	0.000613548	0.00378769	0.00192274	0.000374877	0.00126829
LINC01708	0.00475269	0.00216439	0.00593158	0.00340574	0.00383611
PALMD	0.0120783	0.0113631	0.0149829	0.0133718	0.0124232
FRRS1	0.124658	0.144761	0.109615	0.0289755	0.00877322
AGL	0.680251	0.526098	0.0679493	0.0575509	0.0301753
AC118553.1	0.00177958	0.0010822	0.00192274	0.00318645	0.00126829
SLC35A3	0.199158	0.180799	0.139323	0.173813	0.11217
MFSD14A	0.1755	0.180749	0.141177	0.104665	0.0873383
AC093019.2	0.0292502	0.0299443	0.0203521	0.0121057	0.00983595
SASS6	0.0633295	0.0340485	0.00288411	0.0241973	0.0215414
TRMT13	0.151145	0.11648	0.0520773	0.0796049	0.0378004
LRRC39	0.0223608	0.019255	0.00536921	0.0132162	0.00988667
DBT	0.133922	0.0895164	0.0428626	0.0490525	0.0232558
AL445928.2	0.0471546	0.039143	0.0270817	0.0172302	0.0132106
RTCA-AS1	0.0202775	0.0184893	0.00384548	0.00442073	0.00385525
RTCA	0.124466	0.089649	0.0471071	0.0607337	0.0382502
CDC14A	0.324279	0.270737	0.162673	0.241801	0.0559293
AL589990.1	0.0158087	0.0102809	0.00672958	0.00857622	0.00143892
GPR88	0	0	0	0	0.00020556
LINC01349	0.000485341	0	0	0.000562315	0
AC099670.3	8.08901e-05	0	0	0.000187438	0
VCAM1	0.00777919	0.0068097	0.0173046	0.00879215	0.00843197
EXTL2	0.480521	0.430072	0.0651375	0.0491303	0.0248112
AC104506.1	0.0120664	0.00324659	0.00480685	0.0103091	0.00824186
SLC30A7	0.357027	0.354231	0.347004	0.356839	0.174955
DPH5	0.0712308	0.0478006	0.0144205	0.0235254	0.0136059
AC093157.2	0.000566231	0.000541099	0.000961369	0.000187438	0.00176472
AC093157.1	0.169152	0.126546	0.0351717	0.0240843	0.0427463
AL109741.1	0.000889791	0.000541099	0	0.000187438	0.000977413
S1PR1	0.0050625	0.00324659	0.00440784	0.00206182	0.00291277
LINC01307	0.0114467	0.00486989	0.00865232	0.0191968	0.00376993
LINC01709	0.00137513	0.0016233	0	0.000562315	0.00217584
OLFM3	0.00105157	0.0010822	0	0.00131207	0.0013536
AC114485.1	0.00201472	0.000541099	0.000961369	0.00187438	0.00200521
AC099567.1	0.00153691	0	0.00288411	0.00517048	0.00368462
COL11A1	0.00691689	0.00595208	0.00921469	0.00948156	0.0126479
AC095032.1	0.129641	0.10526	0.0927831	0.0528013	0.0379352
RNPC3	0.209677	0.197543	0.18805	0.170998	0.0656296
AMY2B	0.0125792	0.00757538	0.00576822	0.0381315	0.00414612
AL591888.1	0.000728011	0	0	0.000937192	0.000411119
LINC01676	0.000566231	0	0	0.000749754	0.000411119
LINC01677	0.00121335	0	0.000961369	0.000937192	0.0010278
AL355306.2	0.00198868	0.00324659	0.000961369	0.00112463	0.00209053
PRMT6	0.00865524	0.00486989	0.00384548	0.00666999	0.0112053
NTNG1	0.00849359	0.00356311	0.00576822	0.00538977	0.0689044
VAV3	1.44495	1.73678	1.44987	0.858525	0.83952
VAV3-AS1	0.00113246	0	0.00384548	0	0.000411119
LINC02785	0.000728011	0.000541099	0	0.000374877	0.000942483
SLC25A24	0.0602253	0.0455442	0.0508803	0.157017	0.0271926
AL359258.2	0.000647121	0	0	0.000562315	0.000822239
AL359258.1	0.000970681	0.00216439	0	0.000187438	0.00020556
FAM102B	0.0715285	0.0450544	0.0384548	0.0930451	0.0416765
HENMT1	0.0111293	0.00712623	0.00440784	0.0102313	0.00212546
AL160171.1	0.00336381	0.00216439	0	0.00112463	0.0013536
PRPF38B	0.155111	0.151927	0.131563	0.114631	0.0737666
FNDC7	0.000889791	0.0010822	0.00288411	0.00149951	0.00748211
STXBP3	0.271319	0.385657	0.232455	0.181891	0.145611
AKNAD1	0.104156	0.12135	0.0761131	0.0916825	0.0496078
SPATA42	0.00186047	0	0.00288411	0.00843473	0.00356437
GPSM2	0.307536	0.430598	0.247894	0.0881674	0.0477536
CLCC1	0.0648572	0.0693525	0.0124978	0.0159641	0.0101618
WDR47	0.0452466	0.041532	0.0387815	0.0176829	0.0318933
TAF13	0.0560188	0.0862698	0.106241	0.0526879	0.0457051
AL356488.3	0.0121808	0.00973977	0.00769095	0.00581059	0.00426637
TMEM167B	0.0438104	0.0500976	0.0463091	0.0354577	0.0402866
AL356488.2	0.0205263	0.0219605	0.00672958	0.0106062	0.00418105
C1orf194	0.00129424	0	0.000961369	0.000749754	0.00020556
KIAA1324	0.0101723	0.0073508	0.0105751	0.013294	0.00975064
SARS	0.129295	0.145709	0.0839658	0.0932598	0.0956799
CELSR2	0.00980145	0.00703428	0.00192274	0.00356133	0.0191755
PSRC1	0.00218403	0.000541099	0.000961369	0.000562315	0
MYBPHL	0.00223135	0.0010822	0.00192274	0.00112463	0.00376993
SORT1	0.163004	0.142105	0.069473	0.0601114	0.114267
PSMA5	0.145765	0.141289	0.103919	0.108881	0.0755545
SYPL2	0.000808901	0	0.00192274	0.000937192	0.00270721
ATXN7L2	0.00639032	0.00270549	0.0105751	0.00449852	0.00488305
CYB561D1	0.0229667	0.0200206	0.0115364	0.0132622	0.015336
AMIGO1	0.00283115	0.000541099	0	0.00281158	0.000616679
GPR61	0.00032356	0.000541099	0	0.000374877	0.00106273
GNAI3	0.120478	0.136143	0.11297	0.107742	0.0896273
AL355310.1	0.000566231	0	0.000961369	0.000937192	0.00020556
AMPD2	0.020189	0.0143851	0.00480685	0.00824729	0.00548427
GSTM4	0.0058714	0.00270549	0.00192274	0.0024367	0.00298262
GSTM2	0.00805544	0.00432879	0.00384548	0.000562315	0.000942483
GSTM1	0.00016178	0	0	0.000187438	0.000325804
GSTM5	0.000566231	0	0.00192274	0.000374877	0.00020556
GSTM3	0.0109812	0.00649318	0.00288411	0.00299901	0.00438661
LINC01768	0.00105157	0.0010822	0	0.000187438	0.000325804
CSF1	0.00525786	0.0016233	0.00769095	0.00262414	0.0032735
AHCYL1	0.247582	0.276064	0.176677	0.143939	0.154184
STRIP1	0.0731355	0.0764788	0.0757125	0.0568116	0.0511276
AL160006.1	0.00639032	0.00865758	0.00576822	0.00506084	0.0046271
ALX3	0.00186047	0.00270549	0.00384548	0.0024367	0.00143892
LINC01397	0.000728011	0.0010822	0.000961369	0.000374877	0.0010278
SLC6A17	0.00121335	0.00324659	0.000961369	0.0024367	0.00250165
LINC02586	8.08901e-05	0	0	0	0.00020556
KCNC4	0.0117092	0.00324659	0.0115364	0.0160738	0.0460893
RBM15-AS1	0.00773188	0.00270549	0.000961369	0.00618547	0.0146999
RBM15	0.0714627	0.0484743	0.0322875	0.0393798	0.0305901
LAMTOR5-AS1	0.126584	0.0857694	0.0382191	0.08584	0.047361
SLC16A4	0.194042	0.195993	0.212144	0.409681	0.168894
AL355488.1	0.0243952	0.00919867	0.00825332	0.0108714	0.00435168
LAMTOR5	0.0803027	0.0808995	0.0845282	0.0678104	0.0822452
PROK1	0.00287847	0.0016233	0.00480685	0.00187438	0.00339374
KCNA2	0.00187422	0.0016233	0.000961369	0.000749754	0.00114804
AL365361.1	0.00032356	0.000541099	0.000961369	0.000374877	0
CD53	0.00827828	0.00865758	0.00961369	0.0107936	0.0165032
AL360270.2	0.00258848	0.0010822	0.00865232	0.0143868	0.0121824
AL360270.1	0.00426735	0.00432879	0.0163433	0.0205404	0.00435168
LRIF1	0.0740208	0.0630433	0.105207	0.234714	0.079484
AL360270.3	0.00126067	0.000541099	0.00288411	0.00265599	0.00450686
DRAM2	0.131044	0.0819817	0.0476695	0.0963047	0.0652567
CEPT1	0.237777	0.164382	0.124761	0.220787	0.128273
AL355816.1	0.00145602	0.0016233	0	0.000749754	0.000616679
AL355816.2	0.00137513	0.00216439	0	0.00599803	0.00279252
DENND2D	0.0141024	0.0102809	0.0303648	0.0931786	0.0398443
CHI3L2	0.00433449	0.00486989	0.00288411	0.0048734	0.0127682
CHIA	0.00040445	0.00216439	0.000961369	0	0.000531364
AL356387.1	0.00016178	0	0	0	0
PIFO	0.00849346	0.00757538	0.00384548	0.00715451	0.00594577
OVGP1	0.0119382	0.008433	0.0203521	0.0117308	0.00819148
AL390195.2	0.0032356	0.00324659	0.000961369	0.00131207	0.000325804
AL390195.1	0.00679477	0.00703428	0.00384548	0.00374877	0.000857168
WDR77	0.0344531	0.0320168	0.00672958	0.010684	0.00652752
ATP5PB	0.0905437	0.100379	0.0822065	0.0951801	0.0828663
C1orf162	0.00494804	0.0010822	0.00825332	0.0149951	0.0100261
TMIGD3	0.00409182	0.0016233	0.00480685	0.0024367	0.00515847
ADORA3	0.000647121	0	0.000961369	0.000187438	0.000411119
RAP1A	0.206858	0.204803	0.235757	0.221498	0.215795
LINC01160	0.00032356	0	0	0.000562315	0.000531364
INKA2	0.024174	0.0262892	0.0332489	0.0247455	0.0158167
INKA2-AS1	0.00194136	0.0010822	0.000961369	0.00131207	0.00356437
AL049557.1	0.00113246	0.000541099	0.000961369	0.000562315	0
DDX20	0.0428535	0.0268304	0.0240342	0.0258524	0.0158167
KCND3	0.00202225	0.00378769	0.000961369	0.00168695	0.00209053
AL445426.1	0.00364005	0.00270549	0.00192274	0.00131207	0.00282745
CTTNBP2NL	0.256993	0.274647	0.23469	0.223986	0.162255
WNT2B	0.0966965	0.106342	0.0938167	0.0708808	0.170115
AL354760.1	0	0.000541099	0	0	0
ST7L	0.21756	0.175388	0.0794857	0.163826	0.0644778
CAPZA1	0.312144	0.349125	0.294473	0.267775	0.185865
MOV10	0.0779553	0.0820224	0.0230729	0.0336789	0.0254007
AL603832.1	0.010273	0.00595208	0	0.0024367	0.0020556
RHOC	0.0577603	0.0592963	0.0685839	0.0527835	0.062348
PPM1J	0.000566231	0.00324659	0.000961369	0.000562315	0.000616679
TAFA3	0.00024267	0	0	0.000187438	0
LINC01356	0.0171624	0.00973977	0.0318885	0.0985717	0.0137067
LINC01357	0.0742302	0.044554	0.125814	0.313538	0.076234
SLC16A1	0.152374	0.118021	0.0639404	0.0564407	0.030536
SLC16A1-AS1	0.0685357	0.0366117	0.0516564	0.0836523	0.0421441
AL390242.1	0.00522428	0.00486989	0.00729195	0.00524828	0.00323857
LRIG2-DT	0.0143725	0.0140686	0.00921469	0.0140119	0.00951015
LRIG2	0.179723	0.149896	0.0866143	0.127505	0.0942107
MAGI3	0.738177	0.605773	0.133528	0.0537495	0.0761997
PHTF1	0.184515	0.222446	0.0545624	0.0306799	0.0127836
RSBN1	0.143765	0.139165	0.117378	0.0949645	0.0820255
AL137856.1	0.00275026	0.00464531	0.00576822	0.000937192	0.00179965
PTPN22	0.00328292	0.00378769	0.00384548	0.00262414	0.00385525
AP4B1-AS1	0.00905361	0.00324659	0.00480685	0.00281158	0.000736924
BCL2L15	0.00177958	0	0.00192274	0.000187438	0.000942483
AP4B1	0.0140413	0.0119042	0.0115364	0.00562315	0.00176472
DCLRE1B	0.00299293	0.00378769	0.00192274	0.00131207	0.000942483
HIPK1-AS1	0.00121335	0.00270549	0	0.00187438	0.000616679
HIPK1	0.103271	0.114407	0.114967	0.0867454	0.0611224
OLFML3	0.00984876	0.0106893	0.0120988	0.0100439	0.010674
SYT6	0.00121335	0.000541099	0.00192274	0.000374877	0.000822239
AL121999.1	0.000485341	0.0010822	0.000961369	0.000374877	0.0010278
TRIM33	0.792105	0.868485	0.704343	0.616893	0.369753
BCAS2	0.0427787	0.0425222	0.0386181	0.0234935	0.020731
DENND2C	0.00355916	0.00270549	0.00497021	0.00206182	0.00987798
AMPD1	0.000566231	0.000541099	0	0.000187438	0.00508861
NRAS	0.0381817	0.0254316	0.0343736	0.0319742	0.0317381
CSDE1	0.316587	0.334894	0.353622	0.262794	0.284969
SIKE1	0.068801	0.0594802	0.0413389	0.0337567	0.0235272
SYCP1	0.00126067	0	0	0.000937192	0.00212546
TSPAN2	0.0018269	0.000541099	0.000961369	0.000374877	0.00126829
NGF-AS1	0.00105157	0.000541099	0	0.000374877	0.000411119
NGF	0.00379575	0.00626861	0.00288411	0.000749754	0.000977413
VANGL1	0.0237695	0.0173152	0.00384548	0.00543571	0.00233102
CASQ2	0.00202225	0.00324659	0.000961369	0.000749754	0.0013536
LINC01649	0.000808901	0.000541099	0.000961369	0	0.000411119
SLC22A15	0.094349	0.0459527	0.0230729	0.0406462	0.0298075
AL365318.1	0.00252134	0.000857621	0	0.000187438	0.00020556
MAB21L3	0.0266953	0.0303935	0.024361	0.000187438	0.00176472
ATP1A1	0.0863697	0.0705267	0.0849272	0.237538	0.123444
ATP1A1-AS1	0.112555	0.0879444	0.043824	0.0904659	0.0211612
LINC01762	0.012889	0.00973977	0.00288411	0.0670502	0.010984
AL390066.1	0.00137513	0.000541099	0.000961369	0.00104684	0.000411119
AL390066.2	0.00024267	0	0	0.00149951	0.000411119
CD58	0.0430658	0.0233592	0.0211501	0.0191365	0.0218985
IGSF3	0.145943	0.124606	0.110413	0.150797	0.121409
CD2	0.00316846	0.0010822	0.000961369	0.00206182	0.0010278
AL157904.1	0.00024267	0	0	0.000374877	0.0023814
PTGFRN	0.0292777	0.0156919	0.0328499	0.0733772	0.0828465
CD101	0.00186047	0.0010822	0.00672958	0.0024367	0.0180624
AL445231.1	0.00538606	0.00410421	0.00192274	0.00404585	0.00433623
TTF2	0.057719	0.0399087	0.0203521	0.021025	0.0171703
TRIM45	0.0106439	0.0073508	0.00825332	0.0190409	0.0113797
VTCN1	0.00981387	0.00486989	0.00192274	0.00262414	0.00309919
LINC01525	0.0026358	0.00324659	0.00344647	0.00131207	0.0135485
AL358072.1	0.00465805	0.00432879	0.00384548	0.00993423	0.003735
MAN1A2	0.926634	1.01617	2.073	2.58306	1.72209
TENT5C	0.00620871	0.00324659	0.00769095	0.00281158	0.00937445
GDAP2	0.201828	0.213501	0.213699	0.168232	0.0734254
WDR3	0.0547461	0.0335481	0.0120988	0.00843473	0.00807123
SPAG17	0.13108	0.0946117	0.0111374	0.00449852	0.00185004
TBX15	0.00202225	0.0010822	0.00576822	0.0024367	0.00491798
WARS2	0.14363	0.123341	0.0974266	0.115021	0.0451972
WARS2-IT1	0.00599961	0.00649318	0.00288411	0.00768497	0.00020556
WARS2-AS1	0.311222	0.256598	0.159444	0.182653	0.0494909
AL359915.1	0.0172373	0.0127618	0.00769095	0.00891925	0.00376993
LINC01780	0.00129424	0.00302201	0.000961369	0.000749754	0.000736924
HAO2	0.000566231	0.000541099	0.000961369	0.000374877	0.000325804
HSD3B2	0.000728011	0.0010822	0.00152373	0.000749754	0
HSD3B1	0.305064	0.20544	0.930467	1.45287	0.94973
LINC00622	0.0112102	0.010822	0.0124978	0.00374877	0.0131948
ZNF697	0.151539	0.197022	0.183661	0.064235	0.0857129
PHGDH	0.0145206	0.00486989	0.00633058	0.0104506	0.00778036
HMGCS2	0.00293953	0.00139872	0.0221853	0.0129752	0.0124229
ADAM30	8.08901e-05	0.000541099	0	0.000374877	0.000616679
NOTCH2	0.0805196	0.0520887	0.0464724	0.215356	0.100521
SEC22B	0.150755	0.154591	0.197517	0.324245	0.212047
AC253572.1	0.00016178	0	0	0	0.00020556
NBPF26	0.0297615	0.0225016	0.00961369	0.015667	0.00577515
AC253572.2	0.00308757	0.00216439	0.00672958	0.0024367	0.00217584
LINC00623	0.0451108	0.027596	0.00192274	0.00310866	0.00282745
FCGR1B	0.00279758	0.0010822	0.00192274	0.00412364	0.00209053
AC244453.3	0.000808901	0.000541099	0.000961369	0.000562315	0.00020556
AC244453.2	0.000728011	0.0010822	0	0.00206182	0
AC244453.1	0.000728011	0.0016233	0	0	0.000411119
FAM72B	0.00105157	0.000541099	0.000961369	0.00149951	0.00126829
SRGAP2C	0.0694084	0.0296278	0.0515149	0.157092	0.0417763
SRGAP2-AS1	0.00603318	0.00378769	0.00672958	0.0103091	0.00188497
LINC02798	0.015215	0.00865758	0.0334123	0.051472	0.0134931
AL592494.1	0	0	0	0	0
AL592494.2	0.00016178	0	0	0	0.00020556
AC239800.2	0.00194136	0.00270549	0.000961369	0	0
LINC02591	0.034386	0.0205617	0.00480685	0.00149951	0.00126829
HIST2H3PS2	0.0018269	0	0.00480685	0.00187438	0
AC246680.1	0.000808901	0	0.00192274	0.00131207	0
FAM72C	0.00016178	0	0	0.000187438	0.00020556
LINC02802	0.0304834	0.0200206	0.0134592	0.0404267	0.0183183
AC246785.3	0.00040445	0.000541099	0.000961369	0	0.00020556
NBPF15	0.0941839	0.0634005	0.0173046	0.0445503	0.00544934
FP700111.1	0.00380183	0.0016233	0.000961369	0.00449852	0.00376993
SRGAP2B	0.0832011	0.0273714	0.0415022	0.10179	0.0553593
FAM72D	0.00121335	0.00432879	0.00384548	0.00224926	0.000411119
AC245014.3	0.00469163	0.00811648	0.000961369	0.000187438	0.00162534
NBPF20	0.00598587	0.00270549	0.00192274	0.00149951	0.00114804
AC239860.4	0.000728011	0.000541099	0	0	0
GPR89A	0.073804	0.0619611	0.0366954	0.0194158	0.00964585
PDZK1	0.0107523	0.0078919	0.00961369	0.00434293	0.00659738
CD160	0.00291204	0.00270549	0.000961369	0.00168695	0.0013536
RNF115	0.227739	0.208774	0.107529	0.175752	0.066394
POLR3C	0.0611103	0.0579488	0.0245966	0.0367875	0.0159678
NUDT17	0.00266937	0.000541099	0.00288411	0.00224926	0.00106273
PIAS3	0.011291	0.00757538	0.00672958	0.0131207	0.00574021
ANKRD35	0.000808901	0.0016233	0.00192274	0.00168695	0.00167941
ITGA10	0.00347827	0.0016233	0.000961369	0.00217147	0.00352944
PEX11B	0.0261412	0.027596	0.0173046	0.0117308	0.0118257
RBM8A	0.074587	0.0822982	0.0830045	0.0674355	0.0757869
LIX1L-AS1	0.0144931	0.00811648	0.00961369	0.00640476	0.00621751
LIX1L	0.00477251	0.00432879	0.000961369	0.00337389	0.0019199
ANKRD34A	0.00137513	0.0016233	0	0.000374877	0
POLR3GL	0.00857435	0.0102809	0.00576822	0.00367097	0.00421598
TXNIP	0.0519423	0.0493735	0.070271	0.0457629	0.0705589
HJV	0.00166512	0.0016233	0.000961369	0.000374877	0.0013536
AC239799.2	0.00842632	0.00973977	0.00576822	0.000562315	0.0013536
LINC01719	0.0307993	0.027688	0.00865232	0.0165264	0.00591084
NBPF10	0.0143649	0.0119042	0.0115364	0.0211027	0.0174457
NOTCH2NLA	0.0143175	0.00865758	0.00961369	0.0234617	0.0110539
AC239799.1	0.00109889	0	0	0.000937192	0.000616679
AC245407.2	0.00444896	0.00541099	0.000961369	0.00637291	0.00179965
NBPF12	0.111697	0.0906393	0.0328499	0.0581874	0.0276928
PRKAB2	0.138309	0.152427	0.0855634	0.0497067	0.0234422
AC242426.2	0.11204	0.0852389	0.0411032	0.107357	0.0226196
FMO5	0.0446011	0.04144	0.0140215	0.0326924	0.00729938
CHD1L	0.0112437	0.0089741	0.00288411	0.00149951	0.00020556
LINC00624	0.108037	0.0753559	0.0111374	0.00801391	0.0046271
BCL9	0.026883	0.024666	0.0124978	0.00546756	0.0053291
ACP6	0.109312	0.0791843	0.0269183	0.0124346	0.00798592
GJA5	0.0674121	0.0500569	0.0313262	0.0505805	0.0483233
GPR89B	0.0956977	0.103626	0.0401419	0.026977	0.0080363
AC239803.1	0.00137513	0.000541099	0	0.000374877	0
LINC02804	0.00517697	0.00649318	0.00633058	0.00198403	0.000531364
NBPF11	0.128571	0.0978168	0.0725928	0.134624	0.058004
LINC02805	0.00195511	0.0016233	0	0.00299901	0.000822239
AC239809.3	0.0105966	0.00811648	0.0159443	0.0298205	0.0168445
LINC01731	0.00501519	0.00324659	0.00192274	0.0512062	0.0242137
LINC01138	0.108128	0.0510472	0.017867	0.0600017	0.0297292
LINC02806	0.00194136	0.0010822	0.00384548	0.0159323	0.00544934
AC245100.1	0.00800812	0.00486989	0.0115364	0.043882	0.0217084
AC245100.6	0.000647121	0	0	0.00187438	0
NBPF14	0.0157736	0.0135275	0.00769095	0.0257428	0.0191755
NUDT4B	0.000647121	0.00216439	0.00192274	0.000374877	0.000736924
PDE4DIP	0.474601	0.559368	0.366759	0.257963	0.363611
AC239802.2	0.00530517	0.00432879	0.00384548	0.00187438	0.000411119
AC239804.1	0.00153691	0.0010822	0	0	0.00020556
NBPF9	0.0444774	0.0282291	0.0115364	0.0204626	0.0104876
AC245297.3	0.133062	0.104932	0.0419012	0.0322572	0.051938
AC245297.2	0.000647121	0.0010822	0.000961369	0.000187438	0.00200521
NOTCH2NLC	0.0361655	0.0297604	0.0280431	0.0557507	0.0520425
NBPF19	0.0121335	0.0124453	0.0105751	0.0211027	0.0204088
AC242842.1	0.00339738	0.0016233	0	0	0
FCGR1A	0.00517697	0.00432879	0.00480685	0.00637291	0.00418105
HIST2H2BF	0.0108134	0.0073508	0.0701815	0.0478782	0.013571
AC243772.2	0.00768456	0.00595208	0.0105751	0.0147617	0.00217584
HIST2H4A	0.00024267	0	0	0.000749754	0.000531364
HIST2H2AA4	0.00129424	0.000541099	0.00384548	0.00131207	0.00518971
HIST2H4B	0.000970681	0.0016233	0.000961369	0.00187438	0.00126829
AC239868.1	0.00481983	0.0016233	0.000961369	0.00431108	0.00409574
HIST2H2BE	0.0247738	0.0239003	0.0805194	0.0749649	0.0796466
HIST2H2AC	0.0291754	0.0297604	0.0572831	0.0264147	0.029442
HIST2H2AB	0.00121335	0.0016233	0	0.000937192	0.000942483
BOLA1	0.0247738	0.0216439	0.0105751	0.0539366	0.0560875
SV2A	0.000647121	0.0016233	0.00288411	0.000749754	0.00164448
SF3B4	0.0246852	0.0259727	0.0274807	0.0149951	0.023989
MTMR11	0.0197448	0.0183973	0.0201888	0.0149951	0.025482
OTUD7B	0.35878	0.304255	0.157994	0.154146	0.0766099
AC244033.2	0.0302423	0.0143851	0.000961369	0.00281158	0.00335881
VPS45	0.219924	0.204875	0.095829	0.125178	0.038797
PLEKHO1	0.00666048	0.0102809	0.00576822	0.00805985	0.00615133
AC242988.2	0.000970681	0	0	0.000187438	0.000736924
ANP32E	0.031683	0.0338646	0.0211501	0.0131207	0.0177869
AC242988.1	0.000566231	0	0	0.000374877	0.000411119
CA14	0.000808901	0	0.000961369	0.000937192	0.000531364
APH1A	0.0312312	0.0406743	0.0328499	0.0207597	0.0219371
C1orf54	0.0251782	0.0386019	0.0439873	0.00741974	0.00606602
CIART	0.00145602	0.0016233	0.00384548	0.000187438	0.000531364
MRPS21	0.120188	0.106832	0.0733908	0.0714036	0.0477449
PRPF3	0.114258	0.107914	0.118666	0.142815	0.0976619
RPRD2	0.274577	0.263519	0.129731	0.114699	0.120862
TARS2	0.0467637	0.0335481	0.0134592	0.0166042	0.0199124
ECM1	0.022663	0.0170906	0.0505536	0.0430967	0.0610411
FALEC	0.00849346	0.00572751	0.000961369	0.00412364	0.00217584
AL356356.1	0.0822364	0.0768873	0.0428626	0.0665761	0.0506503
ADAMTSL4	0.387072	0.348475	0.193835	0.39133	0.366301
ADAMTSL4-AS1	0.0887321	0.0881177	0.191097	0.160778	0.206804
MCL1	0.120481	0.131447	0.209583	0.128689	0.333746
ENSA	0.23678	0.237567	0.3061	0.262289	0.388307
GOLPH3L	0.133564	0.126812	0.0959924	0.0714958	0.0326383
HORMAD1	0.0441387	0.0338239	0.0126612	0.0129651	0.010057
CTSS	0.0256773	0.0257482	0.0314895	0.0182912	0.0328865
CTSK	0.0175731	0.0208783	0.0221115	0.0432064	0.00958001
ARNT	0.286923	0.285305	0.243355	0.383454	0.172997
CTXND2	0.00449627	0.00432879	0.000961369	0.0130288	0.0013536
SETDB1	0.132799	0.1287	0.103121	0.100602	0.0451623
CERS2	0.0364891	0.0271469	0.0201888	0.0264607	0.0326964
ANXA9	0.00452985	0	0.00192274	0.00131207	0.00217584
MINDY1	0.0247936	0.0235838	0.0149829	0.013683	0.0114613
PRUNE1	0.0397995	0.0374277	0.0298024	0.0331944	0.0270761
BNIPL	0.013907	0.0179482	0.00769095	0.0141675	0.014017
C1orf56	0.0452543	0.04144	0.043026	0.032632	0.0192957
CDC42SE1	0.147414	0.156399	0.178599	0.176624	0.113289
MLLT11	0.0108866	0.0119042	0.0169056	0.0104966	0.00352944
GABPB2	0.0798709	0.0703437	0.0614335	0.0853874	0.0717809
SEMA6C	0.00304025	0.000541099	0.00384548	0.00468596	0.00376993
TNFAIP8L2	0.00121335	0	0.000961369	0.00187438	0.00147385
SCNM1	0.0183895	0.0173152	0.0184294	0.0119961	0.00968078
LYSMD1	0.0134415	0.0102809	0.0107384	0.010684	0.00591084
VPS72	0.049514	0.0482497	0.0461457	0.0470648	0.0303845
PIP5K1A	0.402779	0.481631	0.621216	0.688199	0.493043
PSMD4	0.115217	0.126362	0.105678	0.0804784	0.070784
ZNF687-AS1	0.00364005	0.00270549	0.000961369	0.00168695	0.00209053
ZNF687	0.0150257	0.0140686	0.00961369	0.0129333	0.0087383
PI4KB	0.121145	0.114009	0.144642	0.0842731	0.0719482
RFX5	0.014574	0.0141605	0.00192274	0.000374877	0.0010278
AL391069.2	0.000647121	0.000541099	0.000961369	0.000187438	0.000411119
SELENBP1	0.0026358	0.0016233	0.00288411	0.00160915	0.00155916
PSMB4	0.0760811	0.0868109	0.0802837	0.0532539	0.062302
POGZ	0.311739	0.265774	0.167152	0.283156	0.0874431
CGN	0.0199204	0.00649318	0.00576822	0.0024367	0.00217584
TUFT1	0.133321	0.164239	0.106079	0.0954135	0.0876473
AL365436.2	0.0135086	0.0194795	0.0163433	0.00779462	0.00291277
SNX27	0.355369	0.436945	0.389752	0.262895	0.0969068
AL391335.1	0.00823096	0.0122207	0.0140215	0.00599803	0.000942483
AL589765.1	0.00032356	0	0	0.000749754	0.000411119
RIIAD1	0.000485341	0.000541099	0	0.000562315	0.000736924
AL589765.7	0.000370878	0	0	0.00104684	0.000411119
MRPL9	0.0320737	0.0243494	0.025957	0.0204626	0.0179421
OAZ3	0.0016178	0.0010822	0.000961369	0.00206182	0.000942483
AL589765.4	0.00040445	0.000541099	0	0	0
TDRKH	0.0159628	0.0113631	0.00865232	0.00929413	0.00364969
TDRKH-AS1	0.00420628	0.00378769	0.00288411	0.00468596	0.00376993
AL589765.6	0.000566231	0	0.000961369	0.000937192	0.000411119
RORC	0.000937109	0.000541099	0	0.000749754	0.00020556
C2CD4D	0.000808901	0.00324659	0.00288411	0.00131207	0.000411119
C2CD4D-AS1	0.00372094	0.00432879	0.0236352	0.0139801	0.00176472
THEM5	0.00024267	0	0.00288411	0.00149951	0.000616679
THEM4	0.107085	0.0786944	0.0153819	0.0152922	0.00712875
AL450992.2	0.0341449	0.0258401	0.00384548	0.00453037	0.00147385
S100A10	0.212017	0.184568	0.106005	0.0952934	0.160068
AL450992.1	0.0105432	0.0119042	0.00288411	0.0024367	0.00397549
S100A11	0.342816	0.332022	0.417646	0.331205	0.517757
TCHHL1	0.000808901	0.0010822	0.00192274	0.00449852	0.0010278
TCHH	0.0553842	0.0324252	0.0890994	0.214814	0.173228
AL589986.1	0.00032356	0	0	0.000374877	0.00020556
FLG-AS1	0.133899	0.0616958	0.00672958	0.00906074	0.00401042
HRNR	0.00936342	0.00324659	0	0.000374877	0.000411119
FLG	0.00546695	0.00270549	0	0.000374877	0.000325804
CRCT1	0.0032356	0.00139872	0.00769095	0.0163711	0.011115
SPRR2G	0.00234581	0.00216439	0.00288411	0.00281158	0.00143892
PRR9	0.000485341	0	0.0024851	0	0
PGLYRP4	0.00024267	0.0010822	0	0.000374877	0.00020556
S100A9	0.11307	0.106149	0.277232	0.190358	0.231969
S100A12	0.000647121	0.000541099	0	0.000562315	0.000616679
S100A8	0.00417271	0.00595208	0.000961369	0.00517048	0.00413067
S100A7	0.000808901	0	0.000961369	0.00104684	0.00303301
S100A6	0.249689	0.246172	0.258357	0.261461	0.454912
S100A4	0.0510586	0.052262	0.0585712	0.0497845	0.0671776
S100A3	0.0016178	0.000541099	0.00192274	0.00112463	0.000616679
S100A2	0.00113246	0.0010822	0.000961369	0.00206182	0.00315325
BX470102.2	0.0016178	0.0016233	0.00384548	0.00168695	0.00644221
S100A16	0.00914058	0.00541099	0.00576822	0.0118405	0.0146182
S100A14	0.00105157	0	0.000961369	0.000937192	0.00217584
S100A13	0.0632471	0.0497811	0.043425	0.0429271	0.0630729
S100A1	0.0042536	0.00270549	0.00192274	0.00224926	0.00126829
AL162258.2	0.0233238	0.0189384	0.018266	0.0127777	0.00786567
CHTOP	0.115345	0.10773	0.108726	0.133439	0.0848208
SNAPIN	0.0166237	0.0146097	0.0163433	0.0104506	0.0182679
ILF2	0.0617741	0.0645746	0.0689829	0.0482672	0.0559209
NPR1	0.00215046	0.000541099	0.00769095	0.00168695	0.00197028
INTS3	0.10886	0.0879338	0.0537644	0.0482354	0.0300355
AL513523.4	0.00320203	0.00378769	0	0.000187438	0.00106273
AL513523.3	0.00304025	0.0010822	0.00304747	0.000937192	0.000325804
SLC27A3	0.0127944	0.0129864	0.00192274	0.00431108	0.00352944
GATAD2B	0.307945	0.340724	0.268172	0.401151	0.242114
AL358472.5	0.00315471	0.00378769	0.00288411	0.00524828	0.00226116
DENND4B	0.0359702	0.0271469	0.0278797	0.0324587	0.0277589
CRTC2	0.0204316	0.0216439	0.0207511	0.0185105	0.0288952
SLC39A1	0.0658737	0.0524866	0.0342103	0.0470011	0.0515655
AL358472.4	0.0032356	0.00378769	0.00384548	0.0112463	0.00447193
AL358472.3	0.00177958	0.0010822	0.00480685	0.00318645	0.00188497
CREB3L4	0.0100304	0.00595208	0.00576822	0.00674778	0.00241633
JTB	0.0896566	0.098899	0.0553604	0.0716229	0.107809
AL358472.2	0.00186047	0.00324659	0	0.00149951	0.000616679
RAB13	0.0312786	0.0255236	0.0294034	0.0216969	0.0215727
RPS27	0.348508	0.31654	0.294671	0.228657	0.429886
NUP210L	0.0145206	0.00811648	0.00576822	0.0210109	0.0214524
TPM3	0.133685	0.120758	0.0972632	0.0853237	0.102073
C1orf189	0.00134156	0.00270549	0	0.000374877	0.00397549
C1orf43	0.13167	0.116663	0.0797214	0.0963507	0.0825584
UBAP2L	0.183628	0.20033	0.200002	0.15022	0.125866
HAX1	0.0395827	0.0381934	0.0372578	0.0269452	0.0290621
ATP8B2	0.00226492	0.000541099	0.00384548	0.00179659	0.00143892
IL6R-AS1	0.000728011	0.0010822	0	0.00187438	0.000411119
IL6R	0.00470537	0.00324659	0.00633058	0.0047956	0.0150606
SHE	0.00304025	0.00216439	0.00672958	0.00374877	0.00221077
TDRD10	0.000889791	0.0016233	0.00192274	0.000937192	0.00020556
UBE2Q1	0.0327544	0.0303935	0.0245966	0.0215873	0.0272662
AL592078.2	0.00016178	0	0	0	0.00020556
ADAR	0.187027	0.161136	0.101198	0.127059	0.11666
AL606500.1	0.0024267	0.00324659	0.000961369	0.000187438	0
KCNN3	0.00368737	0.00378769	0.00192274	0.00262414	0.0112245
PMVK	0.0607441	0.0663818	0.0390171	0.0142453	0.0149944
AL451085.1	0.000728011	0.00216439	0	0	0
PBXIP1	0.0207552	0.0151508	0.0188284	0.0339123	0.0212156
PYGO2	0.0178096	0.0173152	0.0124978	0.0110589	0.0201683
AL451085.2	0.00461074	0.00378769	0.00288411	0.00281158	0.00450686
SHC1	0.0426505	0.0509552	0.0649741	0.0579681	0.0510459
CKS1B	0.0303552	0.0200206	0.0274807	0.027023	0.0377309
FLAD1	0.045294	0.0403578	0.0201888	0.0205404	0.0291666
ZBTB7B	0.0304086	0.0449112	0.0366954	0.0254916	0.0606454
DCST2	0.00457716	0.00973977	0.00576822	0.00449852	0.00671763
DCST1	0.00250759	0.00432879	0.000961369	0.00292122	0.00496836
DCST1-AS1	0.000566231	0.0010822	0.000961369	0.000749754	0.000822239
ADAM15	0.0148502	0.0129864	0.0124978	0.0112463	0.0250903
EFNA4	0.00622854	0.00432879	0.00192274	0.00468596	0.00344413
EFNA3	0.000485341	0.0016233	0	0.000562315	0.000942483
EFNA1	0.0473894	0.0466264	0.0395795	0.0199003	0.0198116
SLC50A1	0.0171899	0.0254316	0.0221115	0.0157767	0.00741962
DPM3	0.0263168	0.0183973	0.0124978	0.0141675	0.0278479
KRTCAP2	0.0534579	0.0523539	0.0574465	0.0643587	0.0768655
TRIM46	0.00291204	0.00216439	0.000961369	0.00187438	0.0010278
MUC1	0.00502893	0.00518641	0.00865232	0.0047956	0.00662863
AC234582.1	0.0058714	0.00270549	0.000961369	0.00412364	0.00164448
THBS3	0.0246517	0.0243494	0.0221115	0.0199003	0.00824186
MTX1	0.0225012	0.0255236	0.025957	0.0226023	0.0244347
AC234582.2	0.00016178	0.000541099	0.000961369	0.000187438	0
GBA	0.0294242	0.0293113	0.0664978	0.0391924	0.0407794
FAM189B	0.0195891	0.019255	0.0124978	0.0165264	0.0157817
SCAMP3	0.0513073	0.0429307	0.0342103	0.0331625	0.0319242
CLK2	0.0887946	0.0854529	0.0866143	0.0874492	0.0531049
HCN3	0.00347827	0.00378769	0.000961369	0.00262414	0.0010278
PKLR	0.00113246	0.000541099	0	0.000187438	0.000411119
FDPS	0.106743	0.0846872	0.069473	0.0661553	0.0282903
RUSC1-AS1	0.00705118	0.00486989	0.00480685	0.00618547	0.00999113
RUSC1	0.0197174	0.0189384	0.0134592	0.0227897	0.0227748
ASH1L	0.799921	0.815547	0.831433	0.747015	0.739538
ASH1L-IT1	0.00137513	0.00216439	0	0.000937192	0.000411119
ASH1L-AS1	0.00972056	0.00703428	0.00576822	0.010684	0.0145605
MSTO1	0.0160162	0.0143851	0.00672958	0.00749754	0.00491798
AL353807.5	0.0147357	0.00811648	0.00384548	0.0110589	0.00577515
YY1AP1	0.143931	0.155	0.153766	0.154043	0.125558
DAP3	0.217901	0.259751	0.244285	0.107389	0.0638913
AL162734.1	0.0018269	0.00302201	0.00192274	0.00112463	0.000411119
GON4L	0.209589	0.228018	0.178273	0.162326	0.100934
SYT11	0.00234581	0.00378769	0.000961369	0.00112463	0.00209053
RIT1	0.0292899	0.0282291	0.0390171	0.0343649	0.0251562
KHDC4	0.175485	0.183995	0.141503	0.154899	0.108321
ARHGEF2	0.0487509	0.0412154	0.0144205	0.038503	0.0133499
AL355388.2	0.00226492	0.0016233	0.000961369	0.00337389	0.00291277
AL355388.1	0.00105157	0	0.000961369	0.000562315	0.00176472
AL355388.3	0.00603318	0.00541099	0.00576822	0.00318645	0.00364969
SSR2	0.0830469	0.0699856	0.0923825	0.0512521	0.0685077
UBQLN4	0.029209	0.0194795	0.0336479	0.0272423	0.0835418
LAMTOR2	0.0367989	0.0317922	0.0257213	0.0297108	0.0321999
RAB25	0.0291418	0.0260647	0.0124978	0.0230868	0.0313078
MEX3A	0.0026358	0.00270549	0.000961369	0	0.000942483
LMNA	0.174161	0.17642	0.251279	0.203775	0.295558
SEMA4A	0.00611407	0.0016233	0.00672958	0.0152144	0.0155066
SLC25A44	0.0195754	0.0194795	0.0201888	0.0119183	0.0161075
PMF1	0.10872	0.108138	0.111048	0.109224	0.057337
BGLAP	0.00339738	0.00324659	0.00384548	0.00385841	0.00291277
PAQR6	0.00169869	0.0010822	0.00384548	0.00693522	0.00167941
SMG5	0.118367	0.131947	0.0926182	0.0813838	0.0874921
TMEM79	0.0142168	0.0124453	0.0201888	0.0142453	0.0124928
GLMP	0.0205934	0.0194795	0.0153819	0.016682	0.0189545
CCT3	0.125992	0.104759	0.0935795	0.084588	0.0700702
TSACC	0.022138	0.0183973	0.00769095	0.00993423	0.00553466
RHBG	0.000808901	0.0010822	0	0.000187438	0.000325804
C1orf61	0.0032356	0.00216439	0.00672958	0.00656034	0.0144788
MEF2D	0.0511516	0.0727423	0.0845282	0.064624	0.0863726
IQGAP3	0.00315471	0.00270549	0.00288411	0.00131207	0.00147385
TTC24	0.00016178	0	0.000961369	0.000187438	0
NAXE	0.022953	0.0189384	0.0134592	0.01334	0.0180274
GPATCH4	0.0367333	0.0320168	0.0115364	0.00955936	0.00820693
HAPLN2	0.000728011	0.000541099	0	0.000374877	0.000411119
AL365181.2	0.00024267	0	0	0	0
AL365181.3	8.08901e-05	0.000541099	0	0.000187438	0.000325804
NES	0.00339738	0.0010822	0.00961369	0.00468596	0.00610095
AL590666.3	0.000566231	0.000541099	0	0.000374877	0
AL590666.4	0.000728011	0.0010822	0	0	0.000531364
CRABP2	0.0128417	0.00973977	0.0217125	0.0122931	0.0188967
ISG20L2	0.0532548	0.0497404	0.0451844	0.0264147	0.0433281
RRNAD1	0.0556143	0.0540692	0.0490298	0.0528294	0.0181981
MRPL24	0.0266068	0.0170906	0.0140215	0.0131207	0.00937445
HDGF	0.0772059	0.080583	0.078361	0.0681994	0.116869
PRCC	0.09609	0.099746	0.108562	0.0996008	0.0791384
AL590666.5	0.000728011	0.000541099	0	0.000937192	0.00020556
SH2D2A	0.000613548	0.0010822	0	0.000374877	0.000822239
NTRK1	0.00177958	0.000541099	0	0.00131207	0.011465
PEAR1	0.00169869	0.00216439	0.000961369	0.00112463	0.00291277
LRRC71	8.08901e-05	0	0	0.000374877	0.000411119
ARHGEF11	0.238687	0.209172	0.106567	0.205335	0.11596
ETV3L	0.00105157	0.0010822	0.000961369	0.000749754	0.0118066
ETV3	0.0653686	0.0854529	0.0963914	0.0663428	0.0677231
FCRL5	0.0176219	0.00766733	0.00344647	0.000749754	0.000616679
FCRL3	0.000808901	0.000541099	0	0.000374877	0
FCRL2	0.000728011	0.0010822	0	0.000374877	0.000616679
FCRL1	0.000511381	0.0010822	0.00192274	0.000187438	0.00020556
CD5L	0.00105157	0.0010822	0	0.000562315	0.00114804
KIRREL1	0.00328292	0.00270549	0.00672958	0.00224926	0.00294769
LINC01704	0.000566231	0.000541099	0	0.000562315	0.000411119
CD1D	0.00024267	0	0	0.000187438	0.00020556
AL138899.1	0.00032356	0	0	0.000187438	0
SPTA1	0.00218403	0.000541099	0.000961369	0.00348354	0.00471242
MNDA	0.00543338	0.00703428	0.0115364	0.00412364	0.00527871
PYHIN1	0.00585158	0.00486989	0.0120988	0.00224926	0.00188497
IFI16	0.0408787	0.0257482	0.0222749	0.013853	0.01911
AIM2	0.00142245	0.00270549	0.00288411	0.000187438	0.00159409
CADM3	0.00329667	0.00378769	0.00480685	0.0032961	0.00460796
CADM3-AS1	0.00032356	0	0.000961369	0.000187438	0.00020556
ACKR1	0.000970681	0	0	0.00112463	0.000888414
AL513323.1	0.000856219	0.000541099	0.00152373	0.000374877	0.000325804
OR10J1	0	0	0	0	0
CRP	0.000566231	0	0	0.000562315	0.00020556
DUSP23	0.0146213	0.0119042	0.00576822	0.0152922	0.0127333
FCRL6	0.000647121	0.0010822	0.00288411	0.000187438	0
SLAMF8	0.00113246	0.0010822	0	0.000374877	0.00114804
AL590560.2	0.00121335	0	0.000961369	0.000562315	0.00020556
VSIG8	0.00040445	0	0	0.000187438	0
AL590560.3	0.00177958	0	0	0.00131207	0.000411119
CFAP45	0.00441538	0.00432879	0.00384548	0.00685743	0.00747001
AL590560.5	0.000485341	0	0.000961369	0.000937192	0
TAGLN2	0.103259	0.0840135	0.11025	0.117174	0.171129
IGSF9	0.00457716	0.00270549	0.000961369	0.00224926	0.00339374
LINC01133	0.0024267	0.0016233	0.00865232	0.00337389	0.00299808
KCNJ10	0.00299293	0.0016233	0	0.000749754	0.00200521
PIGM	0.0190642	0.0102809	0.00480685	0.00666999	0.00344413
AL121987.1	0.000808901	0.0016233	0	0.000562315	0.000822239
IGSF8	0.0125853	0.0102809	0.0163433	0.00993423	0.0118062
ATP1A2	0.00113246	0	0	0.000937192	0.000822239
ATP1A4	0.0228248	0.0317002	0.036133	0.0195254	0.0136217
CASQ1	0.0398056	0.0473921	0.0428626	0.0318504	0.00270721
AL121987.2	0.00218403	0.00324659	0.00480685	0.00318645	0.000822239
PEA15	0.0246852	0.0205617	0.0332489	0.0333959	0.029442
DCAF8	0.258592	0.287817	0.201762	0.202431	0.0806935
AL139011.1	0.00137513	0.0016233	0.000961369	0.00262414	0.00167941
PEX19	0.0236001	0.0219605	0.0173046	0.0245403	0.0183028
COPA	0.299149	0.328277	0.303581	0.233271	0.155703
NCSTN	0.0607714	0.0589391	0.0689829	0.0549975	0.0503634
NHLH1	0.00113246	0.0010822	0.00192274	0.000749754	0.00114804
VANGL2	0.00105157	0.00139872	0	0.000374877	0.00188497
SLAMF6	0.000970681	0.000541099	0.00288411	0.00131207	0
AL138930.1	0.00024267	0	0	0.000374877	0.000411119
CD84	0.00376826	0.00270549	0.000961369	0.00254634	0.00472452
SLAMF1	0.000808901	0.0016233	0.00192274	0.00112463	0.00188497
AL121985.1	0.00210314	0.00216439	0	0.000562315	0.000531364
CD48	0.00137513	0.000541099	0	0.00149951	0.00183458
SLAMF7	0.00153691	0.000541099	0.00576822	0.00134392	0.00138853
LY9	0.00126067	0	0.00192274	0.000374877	0.00020556
CD244	0.00113246	0	0.000961369	0.000562315	0.00171434
AL354714.1	0.000728011	0	0	0.000374877	0.000736924
F11R	0.105968	0.0900062	0.0384548	0.0410668	0.0888695
TSTD1	0.044485	0.0317002	0.0211501	0.0329751	0.0275688
USF1	0.0172098	0.0176317	0.0173046	0.0149173	0.0119963
ARHGAP30	0.00866899	0.0113631	0.0342103	0.0142772	0.0739101
NECTIN4	0.0657668	0.0965914	0.275627	0.100213	0.215687
AL591806.1	0.00436806	0.0010822	0.0111374	0.0233061	0.0157119
KLHDC9	0.0024267	0.00216439	0.00480685	0.0112463	0.00143892
PFDN2	0.0689628	0.0647072	0.0505536	0.059938	0.0672391
NIT1	0.0398331	0.0388265	0.054	0.0403311	0.0227902
DEDD	0.0457655	0.030618	0.0530387	0.0750427	0.0664478
UFC1	0.0662537	0.0785105	0.0960646	0.0583111	0.075966
AL590714.1	0.00153691	0.000541099	0.000961369	0.000749754	0.00197028
USP21	0.0117291	0.00973977	0.00961369	0.0123709	0.0102975
PPOX	0.0266876	0.0217359	0.018266	0.0258983	0.015111
B4GALT3	0.0263778	0.024666	0.0461457	0.0289292	0.027813
ADAMTS4	0.000970681	0.000541099	0	0.00127596	0.00126829
NDUFS2	0.0505579	0.0481578	0.0409399	0.0434257	0.0460426
FCER1G	0.0204729	0.024666	0.0237986	0.0230868	0.0270102
TOMM40L	0.00469163	0.00270549	0.00288411	0.00356133	0.00217584
NR1I3	0.00177958	0.00270549	0.000961369	0.00149951	0.00123336
PCP4L1	0.00509608	0.00270549	0.00769095	0.00498304	0.00741962
MPZ	0.00339738	0.00216439	0	0.00206182	0.0013536
SDHC	0.12453	0.128843	0.0820431	0.0812459	0.0258582
CFAP126	0.00040445	0.0010822	0	0	0
AL592295.4	0.0099434	0.00541099	0.00384548	0.00235891	0.00529417
AL592295.5	0.0048534	0.00270549	0.00288411	0.00131207	0.00164448
AL592295.3	0.00434824	0.00324659	0.00440784	0.00112463	0.000531364
FCGR2A	0.00687566	0.0068097	0.00961369	0.00805985	0.00978557
HSPA6	0.00117978	0.000541099	0.00192274	0.00123427	0.00123336
FCGR3A	0.0057432	0.00595208	0.00384548	0.00656034	0.0051934
FCGR3B	0.000485341	0	0	0.000374877	0.000736924
FCGR2B	0.00768456	0.00865758	0.0105751	0.0108714	0.0157975
FCRLB	0.00138888	0	0.00192274	0.000937192	0.00185004
DUSP12	0.0320478	0.019255	0.0197897	0.0225245	0.00947522
ATF6	0.283368	0.330627	0.402334	0.27117	0.22086
OLFML2B	0.00388272	0.00216439	0.00288411	0.00437478	0.00306794
NOS1AP	0.0129303	0.00432879	0.0124978	0.0164805	0.0314977
AL450163.1	0.000647121	0	0	0.000937192	0.00020556
C1orf226	0.0024267	0.000541099	0.000961369	0.0024367	0.00376993
SH2D1B	0.000728011	0.0010822	0.00288411	0	0.000411119
UHMK1	0.126824	0.103535	0.0927815	0.152409	0.0954438
UAP1	0.0622901	0.0606543	0.101109	0.0863987	0.124962
AL596325.2	0.00169869	0.000541099	0.00576822	0.00281158	0.00197028
DDR2	0.0159232	0.0135275	0.0184294	0.0119042	0.293314
HSD17B7	0.0343249	0.0262892	0.0270817	0.00292122	0.00274214
CCDC190	0.00113246	0.0016233	0	0.000749754	0.000616679
RGS4	0.000566231	0	0	0.000749754	0.000411119
RGS5	0.0376567	0.0325579	0.00576822	0.0100757	0.00651207
AL499616.1	0.00666048	0.00378769	0.00384548	0.00224926	0.00114804
AL592435.1	0.00996323	0.00324659	0.00288411	0.00337389	0.000736924
AL592435.2	0.00155066	0.0010822	0	0.000374877	0
NUF2	0.0519149	0.0368866	0.0145839	0.0234335	0.0053291
PBX1	1.52951	1.57816	0.850187	0.0880737	0.228304
AL391001.1	0.0110484	0.0129864	0.00769095	0.000749754	0
AL357568.1	0.0109339	0.0102809	0.00480685	0.000374877	0.0013536
AL357568.2	0.0420309	0.0400413	0.0265193	0.00168695	0.00332388
LMX1A	0.00186047	0	0.00384548	0.000562315	0.000822239
RXRG	0.00016178	0.0010822	0.000961369	0.000562315	0.00126829
LRRC52-AS1	0.00384915	0.00324659	0.000961369	0.00257819	0.00262189
LRRC52	0.00145602	0.00216439	0.000961369	0.00385841	0.000411119
AL356441.1	0.000808901	0.00216439	0.000961369	0.000749754	0.000531364
MGST3	0.576699	0.630525	0.245009	0.193845	0.202258
ALDH9A1	0.0300988	0.0282291	0.0230729	0.0224148	0.0248811
TMCO1	0.0649457	0.0627267	0.0515149	0.0854615	0.0483733
TMCO1-AS1	0.00218403	0.000541099	0.00288411	0.00535792	0.00167941
UCK2	0.0621749	0.041257	0.0869804	0.337857	0.210608
AL358115.1	0.00291204	0.0010822	0.00288411	0.0275712	0.00909903
FAM78B	0.00105157	0	0	0.000374877	0.00274214
AL596087.2	0.00186047	0.00324659	0.000961369	0.000374877	0.00147385
AL583804.1	0.00121335	0.0016233	0	0.00112463	0.00195114
LINC01675	0.00040445	0.0010822	0	0	0.000411119
POGK	0.0766732	0.0626348	0.0451844	0.0548913	0.0625263
TADA1	0.0602663	0.0471675	0.0468714	0.0876048	0.104726
ILDR2	0.019435	0.00973977	0.025558	0.0994452	0.094556
MAEL	0.0137254	0.00604403	0.0188284	0.0454134	0.0782642
GPA33	0.00206957	0.00216439	0.00672958	0.00666999	0.00371955
DUSP27	0.00113246	0.000541099	0.000961369	0.00168695	0.000736924
LINC01363	0.00040445	0.000541099	0.00480685	0.00374877	0.00262189
AL451050.2	0.0042536	0.00432879	0.00769095	0.0100439	0.0166198
POU2F1	0.419932	0.397955	0.60121	0.424467	0.474095
AL136984.1	0.00347827	0.00486989	0.00672958	0.00543571	0.00123336
CD247	0.00605922	0.00486989	0.0168161	0.00404585	0.012916
AL359962.3	0.00016178	0.000541099	0	0.000859398	0
CREG1	0.0567269	0.0659733	0.0482318	0.0321475	0.0382152
RCSD1	0.00533875	0.00486989	0.0120988	0.00543571	0.0051934
MPZL1	0.488973	0.400503	0.059297	0.024307	0.0290349
ADCY10	0.133958	0.152846	0.0610563	0.0140119	0.00947522
MPC2	0.119095	0.127853	0.0460734	0.0366319	0.0302646
DCAF6	1.14029	1.22224	0.451119	0.18769	0.078336
GPR161	0.00315471	0.0016233	0.00480685	0.00131207	0.00217584
TIPRL	0.0814825	0.0730076	0.0401419	0.049643	0.0338985
SFT2D2	0.053586	0.0365701	0.0226739	0.0234617	0.0180973
TBX19	0.00630335	0.00757538	0.00192274	0.0048734	0.00808669
AL023755.1	0.0618857	0.0469429	0.0217125	0.0410208	0.00822272
XCL2	0.00210314	0.00193982	0	0.00149951	0.000531364
XCL1	0.00815007	0.0102809	0.000961369	0.00506084	0.00248251
DPT	0.00275026	0.00378769	0.00192274	0.00423329	0.00332388
LINC00626	0.00016178	0	0	0	0
LINC00970	0.00194136	0.0016233	0.00192274	0.00224926	0.00209053
ATP1B1	0.00902612	0.00919867	0.0258847	0.0151366	0.015425
NME7	0.0831173	0.0427061	0.017468	0.0144646	0.0189125
Z99758.1	0.00339738	0.000541099	0	0.000187438	0.000411119
BLZF1	0.124466	0.118021	0.106168	0.120976	0.0662765
CCDC181	0.00939091	0.00464531	0.0207511	0.0175736	0.258104
SLC19A2	0.187167	0.367387	0.910464	0.279231	0.297536
Z99572.1	0.0164146	0.016233	0.0445497	0.0481894	0.0582983
F5	0.803876	0.733799	0.134032	0.022963	0.0385259
SELP	0.0252118	0.0394595	0.02476	0.0024367	0.00625612
C1orf112	0.109091	0.0606543	0.0366954	0.0476767	0.0198382
SELL	0.00606067	0.0078919	0.00785431	0.00131207	0.00197028
SELE	0.00153691	0	0	0.00112463	0.000411119
METTL18	0.00692297	0.00378769	0.00865232	0.00899704	0.0129892
SCYL3	0.177926	0.160013	0.09543	0.0857763	0.0532097
KIFAP3	0.168385	0.148517	0.0495922	0.0652996	0.0188342
METTL11B	0.00226492	0.000541099	0.000961369	0	0
LINC01681	0.00417271	0.00378769	0.00576822	0.00149951	0.00245126
LINC01142	0.00040445	0.000541099	0	0	0
GORAB-AS1	0.00245274	0	0.000961369	0.00104684	0.000616679
GORAB	0.0416737	0.0417565	0.0169056	0.0351925	0.00901371
AL023495.1	0.000970681	0.0010822	0	0.000562315	0.0013536
PRRX1	0.00226492	0.00270549	0.00536921	0.00337389	0.00274214
Z97200.1	8.08901e-05	0.000541099	0.00192274	0.000187438	0.00020556
BX284613.2	0.0753643	0.0707585	0.0480371	0.0129192	0.019872
MROH9	0.0133622	0.0133948	0.00800045	0.00262414	0.00274214
FMO3	0.00266937	0.00270549	0.00288411	0.000562315	0.000616679
FMO2	0.00040445	0.0016233	0.000961369	0.000187438	0.00020556
FMO1	0.00620871	0.00432879	0.00576822	0.00149951	0.00241633
FMO4	0.0580686	0.0458201	0.025159	0.0258383	0.00229609
PRRC2C	0.581487	0.653454	0.923641	0.631809	0.58904
MYOCOS	0.0026358	0.00584784	0.00384548	0.0057328	0.0555233
MYOC	0.000647121	0	0.000961369	0.000749754	0.00651207
VAMP4	0.0659089	0.0602458	0.0405409	0.0493141	0.0381071
EEF1AKNMT	0.0292288	0.0260647	0.00961369	0.0119961	0.0124075
DNM3	0.0613701	0.0548454	0.0554515	0.06872	0.0481447
DNM3OS	0.00129424	0.0016233	0.00593158	0.00340574	0.00126829
PIGC	0.0982042	0.079644	0.0443863	0.0839659	0.0252224
C1orf105	0.00976787	0.0105974	0.00192274	0.0057328	0.000616679
SUCO	0.453426	0.49965	0.440106	0.250088	0.209191
FASLG	0.00024267	0	0.00384548	0.000562315	0
AL031599.1	0.0230939	0.021369	0.055568	0.139348	0.0225692
Z97198.1	0	0	0	0.000187438	0
TNFSF18	0.00040445	0	0	0.000374877	0.000325804
TNFSF4	0.00412539	0.00270549	0.00288411	0.000749754	0.00020556
AL645568.1	0.197956	0.142279	0.128679	0.131647	0.0201962
PRDX6	0.306143	0.309747	0.397993	0.349682	0.217218
SLC9C2	0.00299293	0.0010822	0.000961369	0.00187438	0.00627158
AL139142.1	0.000647121	0.0016233	0	0.000562315	0.00200521
ANKRD45	0.00438181	0.00302201	0.000961369	0.000749754	0.000411119
KLHL20	0.22067	0.18662	0.142212	0.147572	0.0829668
CENPL	0.0235803	0.0146097	0.00672958	0.0115434	0.00831172
DARS2	0.043986	0.0310265	0.0201888	0.0178703	0.0234072
GAS5	0.129618	0.107914	0.0691463	0.0376436	0.0504561
GAS5-AS1	0.00153691	0.00216439	0	0.000374877	0.000531364
ZBTB37	0.104849	0.0963668	0.0670602	0.103714	0.0334065
SERPINC1	0.00153691	0.0010822	0.000961369	0.00112463	0.00262189
RC3H1	0.424362	0.423646	0.25923	0.226923	0.164057
RC3H1-IT1	0.00477251	0.00703428	0.00384548	0.0024367	0.00176472
RABGAP1L-DT	0.00275026	0.00324659	0.000961369	0.00112463	0.0010278
RABGAP1L	0.831115	0.64181	0.332155	0.538529	0.394993
GPR52	0.00226492	0.000541099	0	0.00112463	0.000736924
RABGAP1L-IT1	0.0032356	0.0016233	0.000961369	0.000187438	0.00020556
Z99127.1	0.00915432	0.00626861	0.00865232	0.00493374	0.00426637
Z99127.4	0.00761741	0.00757538	0.0105751	0.00798206	0.010282
CACYBP	0.0559318	0.0413074	0.0307638	0.0384108	0.035508
MRPS14	0.0390044	0.0268304	0.0140215	0.0302413	0.0309468
TNN	0.00113246	0.00216439	0.000961369	0.00224926	0.00197028
KIAA0040	0.189794	0.273072	0.410614	0.0895747	0.112325
Z94057.1	0.00105157	0.00270549	0.0335756	0.00112463	0.00020556
TNR	0.00852095	0.010822	0.0419751	0.00460817	0.012869
LINC02803	0.0141497	0.0124453	0.00672958	0.00873181	0.0117871
COP1	0.755826	0.72492	0.522479	0.607934	0.353937
AL590723.1	0.000970681	0.00216439	0	0.000749754	0
AL591043.2	0.0375103	0.0244414	0.0105751	0.0219306	0.00868791
PAPPA2	0.715347	0.651731	1.44097	2.55351	1.78203
AL031290.1	0.000889791	0.0016233	0.00288411	0.00899704	0.00167941
ASTN1	0.00283115	0.00216439	0.00480685	0.00262414	0.00315325
BRINP2	0.00198868	0.0010822	0.000961369	0.000374877	0.00123336
LINC01645	0.00145602	0.000541099	0	0.00112463	0.000822239
AL136114.1	0.00637049	0.00811648	0.00384548	0.00592023	0.00611173
SEC16B	0.02476	0.0189384	0.00192274	0.00393621	0.00212546
RASAL2-AS1	0.011291	0.00865758	0.0124978	0.0349732	0.0289765
RASAL2	1.14804	1.20289	2.11708	2.02775	1.64516
CLEC20A	0.00040445	0.000541099	0	0.000937192	0.0013536
TEX35	0.000889791	0.0016233	0	0.000562315	0.0053291
C1orf220	0.00137513	0.0016233	0	0	0.0013536
RALGPS2	0.281843	0.213484	0.0342841	0.022231	0.0186562
ANGPTL1	0.032141	0.0211948	0.0169056	0.00899704	0.0109182
FAM20B	0.142741	0.130834	0.0695453	0.0502231	0.0249002
TOR3A	0.0154638	0.00811648	0.00729195	0.00805985	0.00647714
ABL2	0.252794	0.225457	0.162094	0.14807	0.0914643
SOAT1	0.0874104	0.0714763	0.0284421	0.0212301	0.0105225
AXDND1	0.0126463	0.00757538	0.00480685	0.00224926	0.00339374
NPHS2	0.000728011	0.0010822	0.000961369	0.000562315	0
TDRD5	0.0522476	0.0377443	0.00881568	0.00187438	0.00289363
FAM163A	0.00218403	0.0016233	0.000961369	0.00284343	0.0043013
LINC02818	0.0034447	0.00270549	0.00480685	0.0048734	0.0131249
TOR1AIP2	0.370457	0.367842	0.489508	0.565011	0.471555
AL353708.3	0.00428717	0.00270549	0.00384548	0.00712266	0.00582553
TOR1AIP1	0.0755151	0.083697	0.0672236	0.0793575	0.0547188
AL353708.2	0.00040445	0	0.000961369	0	0.000822239
[truncated: 30,917 more rows]

## Sheet: S9b
Supplementary Table 9b. Quantification of GPC5+ SCT-B cells in RNAscope experiments.
ROI	Percentage of GPC5+ Nuclei	Group
1	0.290323	aggregates
2	0.25	aggregates
3	0.342857	aggregates
4	0.3	aggregates
5	0.121212	Syncytium
6	0.108108	Syncytium
7	0.0588235	Syncytium
8	0.142857	Syncytium

## Sheet: S9c
Supplementary Table 9c. Quantification of GPC5+ SCT-B cells in STOmics spatial transcriptomics.
ROI	Percentage of GPC+ SCT/totalSCT	Sample ID	Group
1	0.333333	016	aggregates
2	0.146341	016	aggregates
3	0.25	016	aggregates
4	0.5	016	aggregates
5	0.1	016	aggregates
6	0.5	008	aggregates
7	0.3	008	aggregates
8	0.571429	008	aggregates
9	0.545455	008	aggregates
10	0.333333	008	aggregates
11	0.4	002	aggregates
12	0.2	002	aggregates
13	0.375	002	aggregates
14	0.333333	002	aggregates
15	0.28	002	aggregates
16	0.333333	015	aggregates
17	0.352941	015	aggregates
18	0.4	015	aggregates
19	0.545455	015	aggregates
20	0.555556	015	aggregates
21	0.333333	015	aggregates
22	0.428571	015	aggregates
23	0.333333	015	aggregates
24	0.416667	015	aggregates
25	0.5	015	aggregates
26	0.487805	003	aggregates
27	0.333333	003	aggregates
28	0.4375	014	aggregates
29	0.2	014	aggregates
30	0.461538	014	aggregates
31	0.4	014	aggregates
32	0.6	014	aggregates
33	0.285714	014	aggregates
34	0.419355	014	aggregates
35	0.1875	014	aggregates
36	0.285714	014	aggregates
37	0.333333	011	aggregates
38	0.444444	011	aggregates
39	0.4	011	aggregates
40	0.375	011	aggregates
41	0.2	011	aggregates
42	0.5	011	aggregates
43	0.307692	011	aggregates
44	0.25	011	aggregates
45	0.444444	011	aggregates
46	0.384615	012	aggregates
47	0.333333	012	aggregates
48	0.4	012	aggregates
49	0.5	012	aggregates
50	0.4	012	aggregates
51	0.363636	012	aggregates
52	0.625	012	aggregates
53	0.4	012	aggregates
54	1	012	aggregates
55	0.538462	012	aggregates
56	0.375	004	aggregates
57	0.4	004	aggregates
58	0.25	004	aggregates
59	0.428571	004	aggregates
60	0.444444	004	aggregates
61	0.416667	001	aggregates
62	0.428571	001	aggregates
63	0.8	001	aggregates
64	0.5	001	aggregates
65	0.555556	001	aggregates
66	0.463415	006	aggregates
67	0.3	006	aggregates
68	0.538462	006	aggregates
69	0.5	006	aggregates
70	0.368421	006	aggregates
71	0.454545	005	aggregates
72	0.8	005	aggregates
73	0.363636	005	aggregates
74	0.166667	005	aggregates
75	0.285714	005	aggregates
76	0.363636	007	aggregates
77	0.307692	007	aggregates
78	0.454545	007	aggregates
79	0.5	007	aggregates
80	0.294118	007	aggregates
81	0.346154	010	aggregates
82	0.266667	010	aggregates
83	0.25	010	aggregates
84	0.444444	010	aggregates
85	0.25	010	aggregates
Ctrl7	0.223399	007	syncytium
Ctrl1	0.0564056	001	syncytium
Ctrl2	0.0862277	002	syncytium
Ctrl3	0.211286	003	syncytium
Ctrl4	0.0792839	004	syncytium
Ctrl5	0.20821	005	syncytium
Ctrl6	0.11231	006	syncytium
Ctrl8	0.121972	008	syncytium
Ctrl9	0.0575638	009	syncytium
Ctrl10	0.0927349	010	syncytium
Ctrl11	0.140331	011	syncytium
Ctrl12	0.113661	012	syncytium
Ctrl13	0.156848	013	syncytium
Ctrl14	0.189567	014	syncytium
Ctrl15	0.201408	015	syncytium
Ctrl16	0.225503	016	syncytium
