# Supplementary material for: Single-cell spatiotemporal dissection of the human maternal–fetal interface
Source: Nature. 2026 Apr 8;653(8113):167–79. doi: 10.1038/s41586-026-10316-x (PMC13149032; doi:10.1038/s41586-026-10316-x)
Supplement: Supplementary file 3 — Supplementary Tables 1–13 and Supplementary Tables guide [file 41586_2026_10316_MOESM3_ESM.zip › SuppTable10.xlsx]

## Sheet: S10a
Supplementary Table 10a. Top-ranked differential gene expression between Path A and Path B decidual stromal cells (DSCs) for GO analysis.
gene name	log2FC	pvals_adj	mean_expression_in_DSC	Group
PSG1	3.09239	1.00738e-90	0.155447	Path A
PSG5	3.03535	9.01584e-98	0.149157	Path A
PSG6	3.01388	2.06755e-91	0.143156	Path A
PSG2	2.89897	2.14902e-96	0.179365	Path A
S100P	2.86379	2.20096e-88	0.14879	Path A
CYP19A1	2.83953	3.51337e-101	0.389436	Path A
PSG3	2.82388	3.00333e-95	0.173162	Path A
PLAC4	2.70251	1.8796e-103	0.287565	Path A
CSH2	2.70107	4.23751e-90	0.339974	Path A
HOPX	2.67787	1.25643e-94	0.14455	Path A
TFPI2	2.65345	2.3505e-93	0.370118	Path A
PSG4	2.64974	1.17991e-92	0.17879	Path A
DEPDC1B	2.61551	9.2979e-96	0.177443	Path A
CGA	2.42225	3.83641e-90	0.350584	Path A
SERPINF1	2.41533	0	0.378851	Path A
SCIN	2.31265	2.63569e-91	0.196122	Path A
GPC3	2.30565	5.56041e-91	0.202465	Path A
CFD	2.23758	0	0.577632	Path A
IFITM3	2.16699	0	0.478235	Path A
PTGDS	2.15557	1.34354e-281	0.562904	Path A
AC022872.1	2.13487	6.63507e-96	0.254662	Path A
COX8A	2.10934	1.21277e-97	0.127951	Path A
EEF1A1	2.08978	0	1.3362	Path A
APOE	2.06761	2.0717e-282	0.425365	Path A
MGP	2.04446	5.97363e-254	0.287726	Path A
EXPH5	2.04377	1.41045e-90	0.19965	Path A
SLC25A6	2.04011	4.83113e-213	0.228269	Path A
FAU	2.03461	0	0.482225	Path A
CST3	2.03001	0	0.610164	Path A
COX6A1	1.99935	5.06439e-105	0.142449	Path A
NOP53	1.99745	1.28488e-109	0.1541	Path A
EEF1G	1.9931	0	0.491058	Path A
TAGLN	1.98993	1.81581e-244	0.453689	Path A
GRN	1.98034	1.18225e-107	0.14579	Path A
UBA52	1.95596	0	0.364237	Path A
S100A11	1.95477	3.64542e-299	0.292692	Path A
UBL5	1.94623	1.17345e-95	0.134712	Path A
IFITM2	1.93366	5.70461e-225	0.274502	Path A
S100A6	1.91619	0	0.73876	Path A
EEF1B2	1.91357	1.58784e-273	0.315616	Path A
EEF2	1.90514	2.36134e-300	0.308832	Path A
COX7C	1.88862	5.79544e-169	0.213483	Path A
PTMA	1.86496	0	0.873763	Path A
PCOLCE	1.85111	5.69606e-255	0.410689	Path A
SSR4	1.83667	1.65096e-263	0.305139	Path A
RACK1	1.83028	0	0.470012	Path A
SRP14	1.8302	6.6211e-205	0.232008	Path A
SPTLC3	1.82699	3.27955e-98	0.277688	Path A
NACA	1.80663	0	0.40837	Path A
ANGPT2	1.79934	2.2631e-87	0.280568	Path A
TOMM7	1.79508	9.11784e-117	0.179017	Path A
PRDX1	1.79007	2.02463e-144	0.180223	Path A
HSP90AB1	1.77768	0	0.539159	Path A
IGFBP6	1.77553	1.71389e-132	0.206686	Path A
CD63	1.77503	0	0.624136	Path A
UBB	1.77095	4.3469e-169	0.215428	Path A
COX4I1	1.76949	5.64018e-215	0.26559	Path A
ATP5F1D	1.7691	3.25781e-98	0.154847	Path A
TPT1	1.76707	0	0.868218	Path A
CALM1	1.76325	5.14522e-238	0.282448	Path A
MIF	1.76275	1.31523e-293	0.350775	Path A
UQCRB	1.76185	2.52906e-130	0.188468	Path A
GABARAP	1.7579	9.93334e-146	0.197233	Path A
PTMS	1.75645	1.15163e-184	0.249608	Path A
LGALS3BP	1.75394	8.95821e-107	0.158737	Path A
PFN1	1.75232	1.07962e-255	0.313825	Path A
RABAC1	1.75131	9.69919e-108	0.156101	Path A
TUBA1B	1.74665	4.59471e-97	0.148275	Path A
H3F3A	1.73813	0	0.553588	Path A
PPIB	1.73441	0	0.39003	Path A
TMSB4X	1.72886	0	1.00495	Path A
NDUFS5	1.72608	3.99e-112	0.167409	Path A
TENM3	1.72577	1.9264e-128	0.606618	Path A
GSTP1	1.71945	1.06638e-257	0.313804	Path A
GAPDH	1.718	0	0.37778	Path A
S100A4	1.71796	4.45104e-231	0.34829	Path A
SOD1	1.71671	4.67355e-119	0.16754	Path A
CALR	1.71122	9.10484e-253	0.289293	Path A
CFL1	1.70588	1.76309e-247	0.293376	Path A
TIMP1	1.70078	6.25761e-285	0.458761	Path A
ELOB	1.69678	2.26764e-126	0.182573	Path A
PEBP1	1.69513	1.03586e-167	0.223219	Path A
CD81	1.69468	0	0.683776	Path A
SERF2	1.69248	0	0.524133	Path A
MT-ND1	1.68634	8.84405e-103	0.184386	Path A
HSP90AA1	1.68245	0	0.570218	Path A
TMSB10	1.67709	0	0.559733	Path A
PRDX5	1.66697	3.24649e-112	0.171397	Path A
EDF1	1.66568	1.496e-129	0.19608	Path A
LGALS1	1.66188	0	0.75973	Path A
B2M	1.65854	0	1.12437	Path A
HLA-B	1.65542	1.26548e-275	0.410147	Path A
MYL6	1.65381	0	0.725273	Path A
ACTG1	1.65297	0	0.609179	Path A
IGFBP5	1.65253	0	1.02715	Path A
OAZ1	1.65183	8.14286e-172	0.231698	Path A
ATP5F1E	1.64844	1.04784e-195	0.281498	Path A
C1R	1.64238	9.17864e-280	0.51629	Path A
HSPA8	1.63851	5.24119e-223	0.285464	Path A
MT-CO2	1.6373	3.00326e-186	0.331083	Path A
HLA-A	1.63448	9.1684e-262	0.367649	Path A
RHOBTB1	1.62822	2.69632e-117	0.390803	Path A
NDUFA13	1.62665	5.10716e-170	0.237935	Path A
NME2	1.62638	1.23016e-134	0.222731	Path A
MYL12B	1.62406	2.88704e-196	0.256083	Path A
PFDN5	1.62237	4.16838e-220	0.301596	Path A
MT-CYB	1.61857	5.07582e-125	0.23275	Path A
LAPTM4A	1.61776	8.84808e-205	0.272886	Path A
BTF3	1.61581	1.29304e-181	0.258126	Path A
ACTB	1.61375	0	0.944133	Path A
MT-ND4	1.61236	6.67868e-137	0.252932	Path A
CHCHD2	1.60604	1.4699e-117	0.192658	Path A
MT-CO1	1.6042	1.28521e-282	0.499866	Path A
BSG	1.60357	9.17214e-172	0.230321	Path A
SET	1.59839	3.20088e-177	0.240985	Path A
MDK	1.5823	7.54845e-109	0.216389	Path A
BEX3	1.58204	5.34695e-113	0.190917	Path A
MT-ATP6	1.57971	2.45356e-148	0.293023	Path A
TUBB	1.57128	1.08529e-112	0.181787	Path A
SH3BGRL3	1.57001	4.94078e-96	0.167848	Path A
COL6A1	1.55657	1.9819e-290	0.586142	Path A
CLIC1	1.55306	3.62526e-92	0.166464	Path A
LDHB	1.54745	6.09735e-128	0.216817	Path A
SELENOM	1.52913	2.03443e-107	0.184311	Path A
PTN	1.52109	4.92639e-118	0.269737	Path A
HLA-C	1.52017	1.03808e-227	0.378118	Path A
DYNLL1	1.51914	6.12075e-146	0.23859	Path A
HSP90B1	1.51035	0	0.620788	Path A
MT-CO3	1.50923	7.91459e-174	0.34261	Path A
NDUFA4	1.50707	5.13461e-116	0.209129	Path A
FTL	1.50143	4.10868e-264	0.40095	Path A
EZR	1.49014	4.61167e-112	0.247595	Path A
EEF1D	1.48256	7.42958e-137	0.247726	Path A
NCL	1.47929	3.87718e-214	0.348479	Path A
CXCL14	1.47809	8.09724e-203	0.568485	Path A
SUMO2	1.4668	1.57921e-98	0.181851	Path A
HNRNPA1	1.46137	6.32143e-176	0.290545	Path A
TPM2	1.46109	8.3545e-175	0.353336	Path A
PPIA	1.45978	2.53576e-231	0.389496	Path A
GPX3	1.45386	2.26511e-111	0.344882	Path A
HSPA5	1.44972	6.56429e-263	0.379058	Path A
SVEP1	1.44195	4.75183e-121	0.558953	Path A
GPX4	1.41874	2.82777e-105	0.202942	Path A
ISLR	1.41647	1.713e-119	0.220488	Path A
SPARC	1.41235	0	0.607708	Path A
APOD	1.41061	2.61666e-155	0.449057	Path A
TMBIM6	1.40407	4.68654e-183	0.288634	Path A
EIF1	1.38898	3.94558e-306	0.528142	Path A
NPM1	1.3887	9.99911e-159	0.296784	Path A
PARK7	1.37989	7.76998e-109	0.214616	Path A
MYL12A	1.3667	1.77328e-101	0.211863	Path A
PSMA7	1.36417	1.18256e-116	0.215518	Path A
C3	1.36415	1.16427e-163	0.496351	Path A
PAEP	1.35535	1.46175e-210	2.0785	Path A
HINT1	1.3471	2.24174e-101	0.214971	Path A
DAB2	1.34479	5.78185e-135	0.397741	Path A
COL1A1	1.32961	7.38296e-235	0.732526	Path A
SLC25A3	1.32158	7.83726e-94	0.196007	Path A
PDIA3	1.31581	6.96923e-267	0.43107	Path A
TCEAL4	1.312	2.67897e-144	0.312808	Path A
VIM	1.30452	0	0.862398	Path A
IGFBP2	1.30232	2.28116e-198	0.673221	Path A
AHNAK	1.28135	7.43525e-242	0.451789	Path A
EID1	1.27938	1.29602e-116	0.235442	Path A
COL6A2	1.27763	2.36104e-241	0.663869	Path A
RNASEK	1.27469	5.93222e-91	0.205728	Path A
TENT5A	1.27341	8.99573e-112	0.329833	Path A
ITM2B	1.26331	0	0.989826	Path A
ADAMTS6	1.26224	4.46647e-103	0.489819	Path A
FBLN1	1.26012	0	1.14858	Path A
EIF4G2	1.25868	3.89394e-192	0.36126	Path A
CD59	1.2511	1.52803e-182	0.419562	Path A
MARCKS	1.24778	1.6129e-190	0.368859	Path A
FTH1	1.24432	1.33565e-282	0.629097	Path A
YWHAB	1.2416	6.68565e-156	0.300431	Path A
SERPING1	1.24117	3.54222e-184	0.451751	Path A
A2M	1.22045	2.84398e-89	0.265244	Path A
CD248	1.21245	1.41312e-131	0.297563	Path A
LMNA	1.20876	1.01057e-141	0.308881	Path A
CANX	1.20647	1.53601e-201	0.376712	Path A
COX6C	1.19876	6.883e-150	0.330741	Path A
HLA-E	1.19288	5.86736e-97	0.231747	Path A
SPARCL1	1.19201	6.58571e-268	1.04034	Path A
PCYOX1	1.17504	3.92795e-95	0.232074	Path A
LRPAP1	1.17211	3.10934e-106	0.241447	Path A
FN1	1.16897	2.37885e-291	1.05296	Path A
TXN	1.16512	9.50268e-144	0.385694	Path A
HSPB1	1.16192	8.354e-256	0.738159	Path A
PSAP	1.15601	1.54167e-244	0.511821	Path A
ANXA5	1.14508	1.61656e-180	0.385275	Path A
APLP2	1.12652	2.50686e-186	0.452055	Path A
SERBP1	1.0787	2.4773e-128	0.360985	Path A
NUCB2	1.07334	6.57862e-91	0.258199	Path A
DNAJA1	1.06529	1.26341e-87	0.239935	Path A
HNRNPK	1.05663	5.02135e-128	0.332506	Path A
C1S	1.04992	1.66735e-173	0.638524	Path A
EIF4A1	1.04907	2.26597e-152	0.426832	Path A
COL3A1	1.04582	2.5007e-189	1.38836	Path A
TMEM59	1.03021	8.99764e-93	0.267148	Path A
PDIA6	1.02052	6.85294e-125	0.347051	Path A
SEC62	1.01145	7.61294e-149	0.408099	Path A
UBC	1.00928	5.5712e-147	0.436838	Path A
RHOBTB3	1.00366	2.56132e-93	0.673287	Path A
STRBP	-1.00159	5.40002e-104	0.348927	Path B
CHD9	-1.00879	0	1.20248	Path B
BABAM2	-1.01108	3.7822e-221	0.984744	Path B
ADAMTS12	-1.01449	5.57444e-128	0.535413	Path B
ZDHHC14	-1.01602	8.1103e-141	0.633334	Path B
BICC1	-1.01901	6.52209e-160	0.688647	Path B
SPIDR	-1.01906	4.05203e-308	1.08971	Path B
CRISPLD2	-1.02008	9.79681e-191	0.695855	Path B
FOSL2	-1.0269	2.19913e-162	0.545864	Path B
MAMLD1	-1.02792	5.20364e-113	0.426145	Path B
MAGI2	-1.03223	6.91371e-211	0.980346	Path B
TWIST2	-1.03549	1.15063e-250	1.03431	Path B
SPIRE1	-1.03871	1.22659e-118	0.400446	Path B
ADAMTS9	-1.03934	3.93351e-171	1.38591	Path B
TSPAN9	-1.04111	5.64962e-123	0.390816	Path B
PRKCA	-1.04279	2.70248e-236	0.945642	Path B
ZNF254	-1.05366	2.41438e-110	0.346729	Path B
CERS6	-1.0627	1.03968e-178	0.634893	Path B
ADAMTS15	-1.06449	1.61702e-93	0.318953	Path B
PLCL1	-1.07026	8.95304e-180	2.0219	Path B
PPM1H	-1.07202	3.71715e-156	0.682922	Path B
ESR1	-1.07817	2.57335e-235	1.37969	Path B
ARMC9	-1.08388	3.12258e-135	0.435289	Path B
ADAMTS5	-1.08418	1.06056e-92	0.580298	Path B
CACNA1C	-1.08418	2.05394e-238	1.17697	Path B
WNT5B	-1.08824	4.34099e-107	0.353852	Path B
PLAGL1	-1.09856	3.15227e-224	0.678699	Path B
ASCC3	-1.10852	0	1.18456	Path B
FBXW7	-1.10921	2.86346e-260	0.909875	Path B
CTIF	-1.11771	1.11968e-126	0.35089	Path B
ZNF516	-1.12218	0	1.20115	Path B
HOMER1	-1.12471	3.76374e-160	0.485633	Path B
AL022068.1	-1.12506	1.75934e-103	0.3474	Path B
LONRF2	-1.12821	3.31179e-205	0.56644	Path B
INSR	-1.13209	8.42859e-228	0.825131	Path B
ROR2	-1.13995	6.54291e-289	1.03107	Path B
DOCK4	-1.15232	2.1121e-176	0.713611	Path B
PLA2R1	-1.15901	1.33444e-209	0.584972	Path B
CLMP	-1.16331	7.60967e-220	0.557508	Path B
TRPC4	-1.16422	1.00662e-198	1.00477	Path B
ZEB1	-1.16645	0	2.35236	Path B
OSBPL10	-1.16786	3.65845e-299	0.879269	Path B
SH3RF3	-1.16916	1.06119e-213	0.570178	Path B
PLEKHH2	-1.17233	2.04181e-300	1.03722	Path B
LPAR1	-1.17352	5.02974e-273	0.961106	Path B
DDHD1	-1.18673	9.08043e-166	0.421927	Path B
CHSY1	-1.19144	6.45595e-163	0.67939	Path B
ABI3BP	-1.19695	2.06107e-149	1.19402	Path B
FERMT2	-1.20955	4.68522e-232	0.908214	Path B
ABLIM1	-1.2122	2.55484e-229	0.680669	Path B
COL4A5	-1.21326	1.17006e-204	0.799181	Path B
TLN2	-1.2164	1.33996e-173	0.460345	Path B
AL139317.5	-1.2203	1.32872e-122	0.356111	Path B
IRS2	-1.23435	1.15077e-293	0.822722	Path B
TPST1	-1.23502	0	1.08591	Path B
PDE10A	-1.23927	1.55975e-251	0.967365	Path B
PTPN13	-1.24178	3.79424e-288	0.903012	Path B
LINC00598	-1.24299	1.60312e-145	0.37209	Path B
PTPRE	-1.24299	1.71492e-139	0.328852	Path B
LGR4	-1.24783	9.55679e-119	0.477927	Path B
AF165147.1	-1.25057	4.70788e-129	0.626988	Path B
EVA1C	-1.26217	2.51334e-280	0.760982	Path B
SETDB2	-1.26366	4.00168e-160	0.351989	Path B
MCTP2	-1.27438	4.07133e-140	0.454	Path B
PRLR	-1.27474	0	1.1374	Path B
PCBP3	-1.2832	0	0.829117	Path B
GRIK2	-1.28356	3.27194e-164	0.545062	Path B
CEP44	-1.29139	2.44522e-99	0.244132	Path B
FAM155A	-1.29784	0	2.27125	Path B
SPSB1	-1.29875	1.12029e-147	0.381914	Path B
WDR86	-1.31305	1.44994e-122	0.233566	Path B
WT1	-1.3154	0	0.667649	Path B
ABTB2	-1.32334	1.49924e-268	0.669507	Path B
LINC00924	-1.3268	2.64638e-122	0.339672	Path B
SYN3	-1.33114	5.92421e-180	0.585343	Path B
SYT1	-1.33833	3.91527e-264	0.847109	Path B
TBC1D4	-1.35961	3.61611e-166	0.437986	Path B
RORB	-1.36373	0	1.74638	Path B
PLXNA4	-1.36916	8.99464e-109	0.304771	Path B
CLEC2D	-1.378	7.33497e-138	0.290876	Path B
LINC02432	-1.39938	2.56087e-107	0.590323	Path B
HAND2-AS1	-1.39977	0	1.17815	Path B
ST3GAL5	-1.40953	1.01136e-164	0.374318	Path B
BASP1-AS1	-1.40987	6.58893e-97	0.248902	Path B
DEPTOR	-1.41539	1.67588e-147	0.471699	Path B
NAV3	-1.41578	1.54995e-281	0.909333	Path B
FOXO1	-1.41639	0	2.13956	Path B
PLD1	-1.41751	1.51924e-156	0.38819	Path B
GREB1	-1.41808	0	0.836664	Path B
ABCA8	-1.42686	7.20716e-109	0.219685	Path B
RCBTB1	-1.42768	2.7702e-121	0.21753	Path B
MYO10	-1.42891	9.46608e-252	0.467748	Path B
MIR4435-2HG	-1.43431	1.26589e-211	0.410323	Path B
CACNB2	-1.4422	0	1.27628	Path B
MCC	-1.45543	0	1.19384	Path B
IL15	-1.48169	0	1.50485	Path B
PRDM1	-1.48591	0	1.06054	Path B
ATP8A2	-1.51353	1.74438e-179	0.443764	Path B
MYO16	-1.52508	6.06986e-105	0.2132	Path B
GNG4	-1.53171	4.74238e-99	0.19898	Path B
ATP13A3	-1.53566	1.90297e-192	0.703595	Path B
AL392086.3	-1.56826	1.07007e-106	0.216802	Path B
TMEM132C	-1.57492	0	0.762668	Path B
PWRN1	-1.59736	5.12368e-107	0.245833	Path B
PAMR1	-1.63952	7.35024e-241	0.421826	Path B
CAB39L	-1.66251	1.7558e-213	0.432185	Path B
MDM1	-1.66682	5.29871e-108	0.183946	Path B
MAP3K5	-1.66895	0	1.18395	Path B
MOV10L1	-1.67902	1.27529e-173	0.220383	Path B
KALRN	-1.70606	0	1.38768	Path B
KCNH1	-1.73221	1.53678e-157	0.306058	Path B
ADAMTS2	-1.73504	0	0.464774	Path B
NID2	-1.74887	1.38779e-145	0.178399	Path B
ABLIM3	-1.7829	8.4756e-178	0.244625	Path B
KCND2	-1.79897	5.59714e-209	0.931132	Path B
DTNA	-1.80715	2.95682e-243	0.444059	Path B
CNR1	-1.82676	3.91095e-193	0.33654	Path B
GREB1L	-1.84298	3.03555e-211	0.367159	Path B
SNAP91	-1.84488	3.3462e-143	0.198362	Path B
SIPA1L2	-1.926	0	0.572707	Path B
AC027288.3	-1.95416	0	0.846932	Path B
APOO	-1.96091	4.25399e-148	0.198791	Path B
AP000331.1	-2.00905	1.37278e-99	0.156261	Path B
AC090709.1	-2.02614	1.10542e-117	0.144075	Path B
EML6	-2.05152	9.85797e-115	0.151051	Path B
MYO16-AS1	-2.25481	2.8168e-214	0.367581	Path B

## Sheet: S10b
Supplementary Table 10b. GO terms enriched among genes upregulated in Path A DSCs
GO Term	Adjusted P-value
Regulation of Apoptotic Process (GO:0042981)	5.45272e-05
Negative Regulation of Apoptotic Process (GO:0043066)	5.45272e-05
Mitochondrial Electron Transport, Cytochrome C to Oxygen (GO:0006123)	5.45272e-05
Energy Derivation by Oxidation of Organic Compounds (GO:0015980)	5.45272e-05
Cellular Respiration (GO:0045333)	6.28921e-05
Aerobic Electron Transport Chain (GO:0019646)	6.69299e-05
Mitochondrial ATP Synthesis Coupled Electron Transport (GO:0042775)	6.69299e-05
Negative Regulation of Programmed Cell Death (GO:0043069)	7.67387e-05
Modification-Dependent Macromolecule Catabolic Process (GO:0043632)	0.000215277
Antigen Processing and Presentation of Endogenous Peptide Antigen (GO:0002483)	0.000283908
Positive Regulation of Cell Migration (GO:0030335)	0.000353976
Macromolecule Biosynthetic Process (GO:0009059)	0.000493499
Response to Unfolded Protein (GO:0006986)	0.000620969
Ag Processing and Presentation of Endogenous Pep Ag via MHC Cls I via ER Pway (GO:0002484)	0.000626435
Ag Processing and Presentation of Endogenous Pep Ag via MHC Cls I via ER Pway, TAP-ind (GO:0002486)	0.000626435
Antigen Processing and Presentation of Endogenous Peptide Antigen via MHC Class Ib (GO:0002476)	0.000626435
Antigen Processing and Presentation of Peptide Antigen via MHC Class Ib (GO:0002428)	0.000626435
Hydrogen Peroxide Metabolic Process (GO:0042743)	0.000719018
Translational Elongation (GO:0006414)	0.000750593
MHC Class I Protein Complex Assembly (GO:0002397)	0.000750593
Peptide Antigen Assembly With MHC Class I Protein Complex (GO:0002502)	0.000750593
Regulation of Protein Phosphorylation (GO:0001932)	0.000790017
Regulation of Proteasomal Ubiquitin-Dependent Protein Catabolic Process (GO:0032434)	0.00104753
Positive Regulation of Endocytosis (GO:0045807)	0.00163638
Negative Regulation of Intrinsic Apoptotic Signaling Pathway (GO:2001243)	0.00200127
Antigen Processing and Presentation of Peptide Antigen via MHC Class I (GO:0002474)	0.00211679
Regulation of Translation (GO:0006417)	0.00235605
Regulation of Protein Catabolic Process (GO:0042176)	0.0028842
Regulation of Oxidative Stress-Induced Intrinsic Apoptotic Signaling Pathway (GO:1902175)	0.0028842
Positive Regulation of Protein Catabolic Process (GO:0045732)	0.00350352
Positive Regulation of Receptor-Mediated Endocytosis (GO:0048260)	0.00361399
Negative Regulation of Oxidative Stress-Induced Intrinsic Apoptotic Signaling Pathway (GO:1902176)	0.00380621
Positive Regulation of Proteasomal Ubiquitin-Dependent Protein Catabolic Process (GO:0032436)	0.00395402
Regulation of Fibroblast Proliferation (GO:0048145)	0.004578
Positive Regulation of T Cell Mediated Immunity (GO:0002711)	0.00493591
Negative Regulation of Protein Metabolic Process (GO:0051248)	0.00539268
Negative Regulation of Protein Phosphorylation (GO:0001933)	0.00819712
Response to Interferon-Beta (GO:0035456)	0.00819712
Positive Regulation of Protein Metabolic Process (GO:0051247)	0.00910556
Integrin-Mediated Signaling Pathway (GO:0007229)	0.00930668
Positive Regulation of Biosynthetic Process (GO:0009891)	0.00930668
Regulation of Protein Modification Process (GO:0031399)	0.00930668
Removal of Superoxide Radicals (GO:0019430)	0.00930668
Regulation of Endothelial Cell Migration (GO:0010594)	0.00930668
Positive Regulation of Endothelial Cell Migration (GO:0010595)	0.00930668
Positive Regulation of Ubiquitin-Dependent Protein Catabolic Process (GO:2000060)	0.00930668
Positive Regulation of T Cell Mediated Cytotoxicity (GO:0001916)	0.00979836
Regulation of Protein-Containing Complex Assembly (GO:0043254)	0.00986719
Protein Stabilization (GO:0050821)	0.0103546
Cellular Response to Superoxide (GO:0071451)	0.0106322
Response to Reactive Oxygen Species (GO:0000302)	0.0106322
Oxidative Phosphorylation (GO:0006119)	0.0106322
Platelet Aggregation (GO:0070527)	0.0120973
Regulation of T Cell Mediated Cytotoxicity (GO:0001914)	0.0120973
Positive Regulation of Alpha-Beta T Cell Proliferation (GO:0046641)	0.0120973
Positive Regulation of Proteasomal Protein Catabolic Process (GO:1901800)	0.0136563
Negative Regulation of Cell Population Proliferation (GO:0008285)	0.0140167
Regulation of Cellular Component Biogenesis (GO:0044087)	0.0140167
Translation (GO:0006412)	0.016059
Negative Regulation of Intracellular Protein Transport (GO:0090317)	0.016059
Positive Regulation of Smooth Muscle Cell Migration (GO:0014911)	0.016059
Negative Regulation of Wnt Signaling Pathway (GO:0030178)	0.0179501
Negative Regulation of Endoplasmic Reticulum Unfolded Protein Response (GO:1900102)	0.0179501
Negative Regulation of Reproductive Process (GO:2000242)	0.0179501
Peptide Antigen Assembly With MHC Protein Complex (GO:0002501)	0.0179501
Regulation of Receptor-Mediated Endocytosis (GO:0048259)	0.0199305
Positive Regulation of Protein Transport (GO:0051222)	0.0199305
Regulation of Insulin-Like Growth Factor Receptor Signaling Pathway (GO:0043567)	0.0199305
Negative Regulation of Actin Filament Polymerization (GO:0030837)	0.0199305
Positive Regulation of Cellular Component Organization (GO:0051130)	0.0208045
Leukocyte Chemotaxis Involved in Inflammatory Response (GO:0002232)	0.0208045
Negative Regulation of IRE1-mediated Unfolded Protein Response (GO:1903895)	0.0208045
Negative Regulation of Trophoblast Cell Migration (GO:1901164)	0.0208045
Peptidyl-Proline Modification (GO:0018208)	0.0208045
Protection From Natural Killer Cell Mediated Cytotoxicity (GO:0042270)	0.0208045
Hydrogen Peroxide Catabolic Process (GO:0042744)	0.0210313
Regulation of Protein Ubiquitination (GO:0031396)	0.0210313
Homotypic Cell-Cell Adhesion (GO:0034109)	0.0236809
Positive Regulation of Chemotaxis (GO:0050921)	0.0236809
Negative Regulation of Canonical Wnt Signaling Pathway (GO:0090090)	0.0242358
Regulation of Cell Migration (GO:0030334)	0.0243366
Cellular Response to Interferon-Beta (GO:0035458)	0.0254423
Chaperone-Mediated Protein Complex Assembly (GO:0051131)	0.0254423
Negative Regulation of Natural Killer Cell Mediated Cytotoxicity (GO:0045953)	0.0254423
Negative Regulation of Neuron Apoptotic Process (GO:0043524)	0.0257019
Regulation of Hepatocyte Proliferation (GO:2000345)	0.0261221
Humoral Immune Response Mediated by Circulating Immunoglobulin (GO:0002455)	0.0261221
Negative Regulation of Stress-Activated MAPK Cascade (GO:0032873)	0.0261221
Positive Regulation of Amyloid-Beta Clearance (GO:1900223)	0.0261221
Positive Regulation of Transport (GO:0051050)	0.0263578
Negative Regulation of Peptidase Activity (GO:0010466)	0.0268072
Negative Regulation of Phosphorylation (GO:0042326)	0.0278069
Regulation of Canonical Wnt Signaling Pathway (GO:0060828)	0.0280047
Positive Regulation of Leukocyte Mediated Cytotoxicity (GO:0001912)	0.0292997
Negative Regulation of MAPK Cascade (GO:0043409)	0.0308362
Proton Motive Force-Driven Mitochondrial ATP Synthesis (GO:0042776)	0.0308362
Antibacterial Humoral Response (GO:0019731)	0.0316968
Regulation of Neuron Apoptotic Process (GO:0043523)	0.0316968
Lactate Metabolic Process (GO:0006089)	0.0316968
Negative Regulation of Stress-Activated Protein Kinase Signaling Cascade (GO:0070303)	0.0316968
Positive Regulation of CD8-positive, Alpha-Beta T Cell Activation (GO:2001187)	0.0316968
Positive Regulation of Oligodendrocyte Differentiation (GO:0048714)	0.0316968
Regulation of Blood Vessel Endothelial Cell Migration (GO:0043535)	0.0398854
Regulation of Endoplasmic Reticulum Unfolded Protein Response (GO:1900101)	0.0398854
Response to Auditory Stimulus (GO:0010996)	0.0398854
Negative Regulation of Ferroptosis (GO:0110076)	0.0398854
Negative Regulation of Transforming Growth Factor Beta Production (GO:0071635)	0.0398854
Establishment of Protein Localization to Mitochondrial Membrane (GO:0090151)	0.0398854
Positive Regulation of Fibroblast Proliferation (GO:0048146)	0.0398854
Negative Regulation of Protein-Containing Complex Assembly (GO:0031333)	0.0423181
Proton Motive Force-Driven ATP Synthesis (GO:0015986)	0.0423181
Positive Regulation of Multicellular Organismal Process (GO:0051240)	0.0423181
Regulation of Supramolecular Fiber Organization (GO:1902903)	0.0423181
Regulation of Protein Localization (GO:0032880)	0.0423181
Response to Type II Interferon (GO:0034341)	0.0431632
Negative Regulation of Protein Kinase Activity (GO:0006469)	0.0431632
Negative Regulation of Response to Endoplasmic Reticulum Stress (GO:1903573)	0.0441027
Positive Regulation of Nitric Oxide Biosynthetic Process (GO:0045429)	0.0441027
Positive Regulation of Response to Wounding (GO:1903036)	0.0441027
Regulation of Inflammatory Response to Wounding (GO:0106014)	0.0441027
Collagen Biosynthetic Process (GO:0032964)	0.0441027
Negative Regulation of Long-Term Synaptic Potentiation (GO:1900272)	0.0441027
Negative Regulation of Striated Muscle Cell Apoptotic Process (GO:0010664)	0.0441027
Regulation of CD8-positive, Alpha-Beta T Cell Activation (GO:2001185)	0.0441027
Cytoplasmic Translation (GO:0002181)	0.0455752
Regulation of Stress-Activated MAPK Cascade (GO:0032872)	0.0455752
Negative Regulation of MAP Kinase Activity (GO:0043407)	0.0455752
Positive Regulation of Nitric Oxide Metabolic Process (GO:1904407)	0.0455752
Negative Regulation of Translation (GO:0017148)	0.0464111
Antimicrobial Humoral Response (GO:0019730)	0.0469622
Negative Regulation of Proteasomal Ubiquitin-Dependent Protein Catabolic Process (GO:0032435)	0.0487746

## Sheet: S10c
Supplementary Table 10c. GO terms enriched among genes upregulated in Path B DSCs.
Term	Adjusted P-value
External Encapsulating Structure Organization (GO:0045229)	0.0343988
Extracellular Structure Organization (GO:0043062)	0.0343988
Myoblast Fusion (GO:0007520)	0.0367497
Extracellular Matrix Organization (GO:0030198)	0.0367497
Negative Regulation of Cold-Induced Thermogenesis (GO:0120163)	0.0408334

## Sheet: S10d
Supplementary Table 10d. Top-ranked differentially expressed genes between DSC3.1 and DSC3.2 subtypes
gene name	log2FC	pvals_adj
CRIM1	2.83518	6.61962e-289
AC011287.1	4.25733	1.03109e-285
TFPI2	4.17873	1.98682e-277
RASA1	2.88963	2.43417e-269
AFF1	2.27537	1.97739e-265
GRIP1	2.85002	1.16929e-263
FBN2	3.68854	3.01779e-262
PAPPA	3.67839	3.03611e-260
ADGRG6	3.59236	4.53534e-260
CSH2	4.09318	5.06901e-259
COBLL1	3.26094	2.79981e-258
NHSL1	2.85177	2.06108e-251
SEMA6D	4.38169	2.66024e-250
CYP19A1	4.29907	8.0303e-250
MAN1A2	2.33364	1.63276e-246
GULP1	2.38837	3.57238e-245
PCDH11X	3.84425	6.87821e-244
DEPDC1B	3.25709	1.49026e-243
ESRRG	2.91276	1.12051e-242
EXOC6B	2.00761	1.15846e-241
PEG10	3.56255	1.29356e-241
LINC01949	3.66263	1.86272e-241
LNPEP	2.45795	6.53389e-241
ZFAT	2.85129	6.86629e-241
PSG2	3.3223	1.89145e-240
CSGALNACT1	2.60881	1.11576e-239
SPTLC3	2.7552	3.67987e-238
AC022872.1	3.15613	4.94349e-238
TACC2	2.80623	6.22799e-238
PLAC4	3.58082	9.93369e-238
RHOBTB1	2.88209	1.18808e-234
CGA	3.66528	1.41924e-234
RHOBTB3	2.38878	3.56355e-234
CSH1	4.70111	6.10322e-230
ANGPT2	3.26832	3.21628e-229
SVEP1	2.91738	4.32716e-228
GPC3	3.04163	5.2268e-228
TENM3	3.27658	9.07016e-227
PSG3	3.09389	1.6169e-225
ADAM12	3.63915	1.17991e-224
S100P	3.18299	4.4602e-223
VAV3	2.53572	8.13055e-223
PSG6	3.19983	1.37402e-222
MAST4	2.5105	5.57071e-222
ADK	1.68973	9.34853e-222
SEMA6A	2.90779	1.05947e-221
PLCB1	2.56021	1.31638e-220
CARD18	3.3194	2.47846e-220
FAM13A	2.12827	1.26361e-219
TUSC3	2.23556	5.56449e-219
CHODL	3.0602	1.23413e-218
PKIB	2.95813	4.46625e-218
SCIN	2.9426	1.79407e-217
PSG5	3.0929	2.54391e-217
AHR	2.74875	2.1714e-216
LIFR	2.84109	6.44313e-215
DAB2	2.17038	3.43213e-214
ADAMTS6	2.45473	2.54279e-213
TLK1	1.98195	8.37844e-213
VGLL3	2.37452	7.84824e-212
EGFR	1.95341	5.13005e-211
NECTIN3	2.61604	8.59266e-211
LINC02055	3.56208	9.62255e-210
FNDC3B	1.45144	2.33937e-209
STS	2.72691	8.20883e-209
PSG1	3.12433	1.06338e-208
PSG9	3.01779	2.7193e-206
NRK	3.37825	5.72827e-206
IGF2BP3	2.85662	4.99327e-205
EXPH5	2.60701	5.81221e-205
PSG4	2.95807	1.51263e-203
PAGE4	3.23669	6.77148e-201
KANK1	2.19595	7.21115e-201
SLC38A1	2.4007	9.15518e-201
C4orf19	2.78706	9.7838e-201
HSD3B1	2.93871	9.71975e-200
ARHGAP26	2.23618	1.18075e-196
RBM47	2.11732	1.24167e-196
HOPX	2.79266	3.11182e-196
KYNU	2.76563	5.04456e-196
HPGD	2.69436	7.96987e-195
ERBB4	3.80622	1.39284e-194
KISS1	2.9636	5.69033e-194
PDE4B	2.59039	1.24342e-192
MBNL3	2.8513	3.81324e-191
CCSER1	2.32883	3.20632e-190
SYNE2	1.45425	4.34733e-190
PHLDB2	2.12882	7.58739e-190
PLCL2	2.20104	1.475e-189
EPAS1	1.91795	1.98511e-188
KMT2C	1.28299	9.89733e-187
FNDC3A	1.41566	1.57073e-185
ANK3	1.65247	2.73463e-185
PDE4D	1.80565	1.26089e-182
IL1RAPL2	3.48566	1.70537e-182
FLT1	1.99767	1.0854e-180
AL110292.1	4.03072	1.22664e-179
MPP7	3.27499	4.31952e-177
NEK7	1.75642	6.77997e-177
ARL15	1.72944	1.14589e-176
COLEC12	2.63119	5.15293e-175
CLIP1	1.74224	5.48453e-175
AC099520.1	3.16783	1.10991e-174
NRXN3	2.89518	1.05744e-173
OPHN1	2.08491	3.24052e-171
KATNBL1	1.89926	6.43134e-171
DYSF	2.6511	6.21949e-169
GRHL2	2.3867	8.86858e-168
SDC1	3.05294	2.21859e-167
DAPK1	1.83086	1.95255e-165
NFAT5	1.31504	2.20361e-165
ATP10D	1.96431	2.64338e-165
ZNF292	1.40755	3.26986e-165
GLDN	3.16159	4.07401e-165
MYO9A	1.35021	1.24742e-164
DIAPH2	1.51322	3.8347e-164
RAI14	1.47415	3.73542e-159
TNS3	1.72574	2.10658e-158
MIR100HG	1.67177	3.5782e-158
NCOA3	1.71521	6.85317e-158
IQGAP2	2.01703	1.10912e-157
RYBP	1.65575	2.15143e-156
LCMT1-AS2	2.61107	2.34988e-156
AC069277.1	2.60521	3.49495e-156
SCAPER	1.6737	8.02808e-156
MIR4713HG	2.79161	2.84728e-155
LIN28B	3.08023	3.41616e-155
RBMS3	1.76013	3.5319e-154
BRWD1	1.52056	1.63069e-153
NEBL	2.45477	3.27228e-153
TENT5A	1.88727	3.67093e-152
BCL2	1.52227	6.39707e-151
AL136962.1	3.0984	4.98091e-150
PHACTR2	1.56144	9.80164e-150
CRYBG1	2.54193	4.6881e-149
CCNH	1.59867	8.55373e-149
PDZD2	1.79764	2.05787e-148
ELMO1	1.80917	1.48234e-147
LINC00882	2.38375	4.06981e-147
SECISBP2L	1.56626	1.22348e-146
PDLIM5	1.75702	1.61073e-144
KMO	3.00829	1.89887e-144
EZR	1.74773	3.5261e-144
ERVW-1	2.67429	1.53774e-143
AC007319.1	1.64848	7.08543e-143
GOLGA4	1.26038	7.50773e-142
PPARG	2.48381	1.01762e-141
LRP2	3.65367	7.21809e-141
FRAS1	3.02046	1.58272e-140
NRCAM	2.95152	2.37348e-140
ZNF91	1.67719	3.57531e-140
CSF3R	2.44555	5.83654e-140
USP25	1.46755	3.08655e-138
GAB1	1.74299	1.17919e-137
LINC00621	2.59546	2.02341e-137
THSD7A	1.38762	2.14319e-137
LINC01483	3.13737	5.68115e-137
DOCK9	2.00928	9.44508e-137
ARHGAP42	1.82456	2.03839e-136
SHANK2	1.78075	3.42349e-136
FMNL2	1.47735	6.11248e-136
SLC43A2	2.24694	1.40969e-135
LGR5	2.71987	8.489e-134
ANXA1	1.54618	1.40117e-133
RALGAPA2	1.52371	3.58343e-131
STK3	1.10458	1.18226e-130
MTMR10	1.82251	3.22003e-128
CSHL1	2.34364	3.52651e-128
CYTH3	2.00194	1.69036e-127
LVRN	2.55152	3.19815e-127
CPEB4	1.73241	6.28484e-127
TFPI	1.36458	9.09005e-127
RASAL2	1.25583	2.33353e-125
BZW2	1.86042	2.62481e-125
LINC01194	3.3958	4.58276e-125
AGPAT5	1.74131	7.15117e-125
LIMCH1	1.88163	7.99237e-124
GRAMD2B	1.35751	3.43398e-123
PHLPP1	1.81068	3.60588e-123
LINC01091	2.88948	4.28615e-123
AC211433.1	1.95283	2.40676e-122
MB21D2	2.39423	2.30205e-121
PHYHIPL	1.80856	2.36852e-121
EPB41L3	1.78503	1.09544e-120
MSI2	1.56474	2.30568e-120
PRG2	1.86544	9.08942e-120
LINC00470	2.81048	1.91284e-119
SH3TC2	2.79147	2.06791e-119
LINC01524	3.32611	2.07419e-119
FDX1	2.02145	1.23936e-118
AZIN1	1.80684	1.40683e-118
AC104041.1	2.11133	8.48121e-118
ACOXL	2.52536	2.2284e-117
TNFAIP8	1.77094	5.88769e-116
NEAT1	0.920861	9.45488e-116
MORC4	2.01249	1.89962e-115
RBMS1	0.946704	1.37356e-114
PSG11	2.58295	1.10906e-113
PTCHD1-AS	2.585	2.37611e-113
FMN1	1.98101	5.49745e-113
MAN1C1	1.81104	1.37583e-112
NF1	1.09787	1.78002e-112
AC024230.1	1.56524	7.19692e-112
PEG3	2.32368	7.19231e-111
DOCK8	1.53465	2.2431e-110
CREB3L2	1.26614	9.35169e-110
PLEKHA6	2.29001	1.26213e-109
IGF2BP2	2.13048	2.02151e-109
SH3TC2-DT	3.03873	1.86606e-108
MAML2	1.10141	2.32251e-108
PAPPA2	1.69215	5.45463e-108
CLIP4	1.79652	1.34522e-107
PGF	2.295	1.93502e-107
ITIH5	2.29735	8.22371e-107
F13A1	2.25749	1.63361e-106
CAP2	1.93039	6.06659e-106
ANO2	2.54636	7.48237e-106
BPGM	2.61665	1.06311e-105
PLAC1	2.92097	9.5263e-105
RAPGEF2	1.31605	3.24094e-104
GNGT1	2.63796	4.11916e-104
AC078881.1	2.48663	4.27527e-104
PICALM	1.03906	8.01829e-104
WSB1	1.05089	2.67731e-103
LINC02826	3.18263	4.14339e-103
CEMIP2	1.81941	4.37701e-103
HSD17B1	2.22967	2.57547e-102
PRKCZ	1.95821	2.40505e-101
FUT8	1.30907	3.3433e-101
PTPRK	1.41492	2.23729e-97
GABRE	1.95011	2.6027e-97
KRT23	2.72125	4.38364e-97
MED12L	1.72344	5.03682e-97
FCHSD2	1.32277	3.25343e-96
PALM2-AKAP2	1.61492	6.84124e-96
CAST	1.11357	6.93735e-96
C5orf17	2.18413	1.99093e-95
SLC41A2	2.04461	2.40536e-95
LGR4	1.4406	3.07682e-95
AC013287.1	3.13277	4.06266e-95
STAT5B	1.44996	7.78335e-95
MYO1D	1.67656	1.36742e-94
SOS2	1.32963	1.67196e-94
HSPB8	2.54037	2.51055e-93
TMEM108	2.45948	6.77651e-93
TFAP2A	2.70734	1.9463e-92
ASAP1	1.15239	2.21185e-92
TP63	2.98285	2.36957e-92
LUZP2	4.27102	2.23071e-91
GNG12	1.53901	4.37087e-91
FTX	0.672849	5.61541e-91
GDF15	1.94697	6.54187e-91
WWC1	1.84757	3.30786e-90
AAK1	1.14897	8.6453e-90
DLG1	1.09286	2.15726e-89
CD46	1.09195	9.19022e-89
LINC02484	3.50798	1.67077e-88
KIAA1217	1.24696	1.52412e-87
IGFBP5	-1.60447	2.79901e-88
BTF3	-1.63174	5.90824e-89
ESR1	-2.09335	2.58578e-89
HAND2	-1.77143	1.98643e-89
NUPR1	-2.78607	7.8666e-90
TPT1	-0.890022	6.01509e-91
EEF1D	-1.88471	1.04094e-91
SPARC	-1.13912	6.38722e-92
CYBA	-2.68856	1.0363e-95
H3F3A	-1.12368	1.46346e-97
PDGFRB	-2.36315	2.34882e-98
GPC6	-2.7852	1.23914e-98
RORB	-1.58598	6.22127e-99
HLA-B	-1.71173	1.10512e-99
EMILIN2	-2.08028	7.94593e-100
SYNPO2	-2.70037	2.34767e-100
SELENOM	-2.27101	8.76257e-101
MITF	-2.02422	8.40653e-101
SPON2	-2.48702	7.66836e-101
NME2	-2.11681	3.06761e-101
HSP90AB1	-1.32251	8.56759e-102
PFDN5	-1.67417	4.20659e-102
EIF4A1	-1.55333	1.73699e-102
EEF1B2	-1.70672	8.28737e-103
NACA	-1.38175	2.44255e-103
PFN1	-1.68711	2.33655e-103
LGALS3	-1.53851	2.64374e-104
JAZF1	-1.95448	1.43832e-104
RBP1	-2.04284	8.87168e-106
ACTB	-0.976365	1.81023e-107
PDGFRA	-2.14733	4.10464e-108
VCAN	-1.32482	2.49961e-109
ADAMTS9	-2.03675	1.38347e-111
CFL1	-1.671	5.85056e-112
HLA-A	-1.74465	2.50463e-113
MDK	-2.89828	2.14498e-113
H3F3B	-1.36903	2.94998e-116
ZNF516	-2.15906	1.60048e-116
COL5A2	-2.04159	1.44839e-116
IGFBP6	-2.93123	1.84191e-117
PAEP	-2.33401	5.21978e-120
ISLR	-2.54936	1.45657e-120
UBC	-1.66246	3.12423e-121
APCDD1	-2.53689	1.94069e-121
GJA1	-1.87853	1.53029e-121
TUBA1A	-2.59263	2.05807e-123
PGR	-2.89355	1.01803e-123
CD248	-2.36447	1.54989e-125
ALDH1A2	-2.33049	2.78412e-126
MMP2	-2.41713	1.89815e-128
SSR4	-1.87435	9.78498e-130
PTMS	-2.4628	3.66801e-130
PLPP1	-2.02859	1.91891e-133
IFITM2	-2.53465	1.7963e-133
SEMA5A	-2.40841	1.32918e-134
GAPDH	-1.65353	5.29407e-136
COL5A1	-2.30108	1.57257e-136
HSPB1	-1.45772	1.2426e-138
TXN	-2.03954	8.15535e-139
C3	-2.89306	3.67207e-139
HLA-C	-2.05093	1.58697e-139
CPXM1	-2.83022	1.18127e-139
PPIA	-1.88144	6.00974e-142
SERPINF1	-3.08055	4.83553e-142
DDX5	-1.56517	1.11807e-143
MZT2B	-3.05047	2.43446e-145
PPIB	-1.7619	1.71858e-145
EIF1	-1.58572	2.34758e-148
FAU	-1.67053	1.88175e-148
SERPING1	-2.38589	1.11176e-150
JUN	-2.67318	3.97829e-155
S100A4	-2.60801	4.86393e-156
TAGLN	-3.03435	2.33527e-156
SPARCL1	-1.72117	6.15223e-158
SULF2	-2.59948	1.53152e-158
APOD	-3.31979	3.36254e-163
S100A6	-1.50993	3.46489e-165
FTH1	-1.64477	1.09958e-166
IGFBP4	-1.98818	2.00973e-171
TXNIP	-1.75342	2.54307e-174
COL1A2	-2.08979	2.09686e-178
RACK1	-1.92012	5.26572e-180
MYL9	-2.7355	7.39384e-187
TIMP1	-2.44439	3.38105e-187
COL6A3	-2.3411	1.07706e-188
ACTG1	-1.60544	6.68819e-189
B2M	-1.48165	4.23783e-190
EEF1A1	-1.16794	5.58818e-192
EEF1G	-1.98068	8.2985e-194
IGFBP7	-2.04158	6.90849e-200
TPM2	-2.99689	1.22591e-201
COL3A1	-2.43237	3.77905e-202
CD63	-1.66832	8.06158e-203
C1S	-2.67177	4.8357e-203
COL1A1	-2.67831	4.11732e-213
FLNA	-2.98706	1.32293e-213
RAMP1	-3.2065	9.77983e-214
APOE	-3.85996	7.08597e-215
CST3	-2.27877	2.9741e-216
PTGDS	-3.96754	8.63032e-224
COL6A1	-2.84758	2.19819e-227
C1R	-3.62463	6.05965e-235
IFITM3	-2.46465	1.64225e-235
CFD	-3.81446	8.86187e-237
COL6A2	-2.80841	2.93407e-237
PCOLCE	-4.27042	3.36747e-250
MYL6	-1.91795	4.37969e-256
VIM	-2.14185	2.29516e-279
TMSB4X	-2.17431	1.72772e-282
IGFBP2	-3.24122	7.27665e-283
LGALS1	-2.57184	0
CD81	-3.00949	0
