# Supplementary material for: Single-cell spatiotemporal dissection of the human maternal–fetal interface
Source: Nature. 2026 Apr 8;653(8113):167–79. doi: 10.1038/s41586-026-10316-x (PMC13149032; doi:10.1038/s41586-026-10316-x)
Supplement: Supplementary file 3 — Supplementary Tables 1–13 and Supplementary Tables guide [file 41586_2026_10316_MOESM3_ESM.zip › SuppTable11.xlsx]

## Sheet: S11a
Supplementary Table 11a. Differentially expressed genes in DSC3 cells following mAEA treatment
gene name	pvals_adj	log2FC
AC093503.2	0.01	2.64
SAA2	0.03	2.25
AL136295.17	0.01	2.16
LRRC75A	9.3e-34	1.81
CDC42-AS1	0.05	1.68
AP003352.1	0.02	1.46
IGFBP5	1.9e-37	1.37
CHRDL2	0.01	1.35
AC092069.1	8.9e-19	1.31
DLGAP4-AS1	0.02	1.3
MIF-AS1	0.01	1.26
PHKG1	0	1.22
ACTA2-AS1	0	1.19
LYSMD1	0	1.16
H19	0	1.16
SLC7A3	0.02	1.06
AC011603.2	0	1.05
AL450306.1	0	1.03
PF4V1	0.04	1
MMP3	0	0.98
AC005944.1	0.01	0.93
AC145207.2	0.05	0.93
ACTA2	9.4e-71	0.89
AC002398.2	0	0.89
CYP1B1	0	0.88
TINAGL1	0	0.88
CCL8	0	0.87
AREG	0	0.87
C5orf49	0.04	0.84
AC091607.2	0	0.83
AC006064.4	0.01	0.81
AP003396.5	0.01	0.78
SLC2A13	0	0.77
SAP30L-AS1	0.04	0.77
TPM1-AS	0.03	0.76
ATP6V1C2	0.03	0.76
ZNF793	0.04	0.76
ELN	0.02	0.75
VIM-AS1	0.03	0.75
AC080013.1	0.02	0.73
CDH4	0	0.71
TGM2	1.3e-67	0.7
SALL4	0.01	0.69
SLC19A1	0	0.68
SEMA3A	0	0.67
AC108134.2	0.03	0.67
SORBS1	0	0.66
SLC7A5	0	0.65
MGP	1e-35	0.64
PITX1	0	0.64
MOXD1	0	0.64
TXNIP	2.7e-61	0.63
LINC00926	0.01	0.63
A2M	0	0.62
AC026765.3	0	0.62
ARHGAP6	0	0.62
DMD	0	0.62
AC110597.3	0.01	0.62
GPC6	0.01	0.62
AC010883.3	0.05	0.62
CTNNB1	2.6e-25	0.61
AL358781.1	0.02	0.6
ZNF275	0	0.59
NPR3	0	0.59
LINC01355	0.01	0.59
LENG9	0.03	0.59
AMIGO2	0	0.57
CNN1	0	0.57
ALDH1B1	0	0.57
HELLPAR	0.02	0.57
RORB	0	0.56
RNF150	0	0.56
CDR1	0.04	0.56
TRIM6	0.03	0.55
VCAN	2.3e-18	0.54
GPCPD1	0	0.54
MT1E	5.1e-25	0.53
RARRES2	1.1e-24	0.53
GREM1	1.9e-19	0.52
BEST1	0	0.51
THSD4	0.01	0.51
CRISPLD2	6.5e-28	0.5
PIK3R1	0	0.5
PPP1R14A	0	0.5
DIRAS3	0	0.5
SFRP1	0	0.49
ABCC9	0	0.49
ACTG2	0	0.49
EREG	0.02	0.49
LONRF2	0	0.48
SOD3	0	0.47
PLPP3	0	0.46
MT1X	0	0.46
BCL3	0	0.46
GSTCD	0.02	0.46
FGF7	8.7e-39	0.45
SBF2-AS1	0.04	0.45
RFWD3	0.04	0.44
CA12	0.01	0.43
ADAMTS4	0.05	0.43
HIF1A	1.6e-32	0.42
ZFP36L1	3.4e-25	0.42
PCSK7	0	0.42
RCAN1	0	0.42
PDE5A	0	0.42
C1orf56	0.02	0.42
TMEM258	3.9e-30	0.41
MT2A	0	0.41
ROMO1	0	0.41
SULF2	0	0.41
P4HA3	0	0.41
PTGS1	0.05	0.41
EGR1	6.5e-17	0.4
HDAC4	0	0.4
FAM155A	0	0.4
TMEM209	0.02	0.4
MAOB	0.04	0.4
IGFBP4	4.4e-98	0.39
SPOCK1	4.4e-24	0.39
BTBD3	0	0.39
COX7A1	0	0.39
FAM167A	0	0.39
PPARGC1A	0.02	0.39
NHS	0.03	0.39
TOMM7	1.5e-28	0.38
MYLK	0	0.38
B4GALT1	0	0.37
PDE10A	0	0.37
C1orf21	0	0.37
RYBP	0	0.37
SNHG3	0	0.37
STEAP2	0.03	0.37
SNHG19	0.04	0.37
RGS2	0	0.36
SLC8A1	0.01	0.36
ZNF462	0.01	0.36
PGAP1	0.01	0.36
RHOU	0.01	0.36
INPP5A	0.02	0.36
PRKAR1A	0	0.35
COL18A1	0	0.35
FOSL2	0	0.35
TBL1XR1	0	0.35
GPM6A	0	0.35
PAPPA-AS1	0	0.35
TAGLN	2.5e-20	0.34
NDUFB1	0	0.34
SNHG6	0	0.34
HMGN2	0	0.34
SMAD9	0	0.34
CLDN11	0.01	0.34
SHC4	0.03	0.34
PPP1CB	0	0.33
YWHAG	0	0.33
DPM3	0	0.33
SYNPO2	0	0.32
ZBTB16	0.02	0.32
WNT5A	0	0.31
CMIP	0	0.31
MAF	0	0.31
TP53	0	0.31
AMMECR1L	0.03	0.31
AC083870.1	0.04	0.31
ATP5ME	0	0.3
MEIS1	0	0.3
FAM120A	0	0.3
HSPB6	0	0.3
ODC1	0	0.3
SMOX	0	0.3
FTO	0.01	0.3
SESN2	0.04	0.3
ATP5MD	0	0.29
KLF9	0	0.29
RNF182	0	0.29
SEC61G	0	0.28
FSTL1	0	0.28
SLIRP	0	0.28
PRSS23	0	0.28
COX17	0	0.28
CHSY1	0.01	0.28
PRICKLE2	0.03	0.28
ATP5MG	1e-17	0.27
LMO4	0	0.27
LPAR1	0	0.27
ATXN1	0	0.27
GPI	0	0.27
FOXL2NB	0	0.27
MTLN	0	0.27
PDE4D	0.02	0.27
CHI3L2	0.02	0.27
INPP5F	0.02	0.27
GOT2	0.03	0.27
CDC42SE1	0.03	0.27
CPED1	0.05	0.27
ACTB	3.3e-30	0.26
HLA-B	3.9e-28	0.26
TXN	5.8e-19	0.26
COL3A1	0	0.26
FOXO1	0	0.26
GJA1	0	0.26
CRIM1	0	0.26
CDH2	0	0.26
ADARB1	0	0.26
MRVI1	0	0.26
MEG8	0.01	0.26
MAGED1	0	0.25
EIF4A2	0	0.25
SULF1	0	0.25
GLUL	0	0.25
RBMS3	0	0.25
CCL2	0	0.25
SMARCA2	0.01	0.25
LIMS2	0.02	0.25
ALDH18A1	0.03	0.25
SLC7A8	0.03	0.25
SERF2	3.6e-29	0.24
CUX1	0	0.24
UQCR10	0	0.24
COPS9	0	0.24
G3BP1	0	0.24
TP53I11	0.01	0.24
SMTN	0.01	0.24
ATF7IP	0.02	0.24
PGM2L1	0.05	0.24
MARCKS	3.6e-16	0.23
COX6C	0	0.23
GNB1	0	0.23
PBX1	0	0.23
ZBTB20	0	0.23
MAP3K20	0	0.23
MPRIP	0	0.23
SMYD3	0.02	0.23
ITCH	0.05	0.23
ERBIN	0	0.22
LPP	0	0.22
FBXO32	0	0.22
FOXL2	0	0.22
CARMN	0.01	0.22
TENT5A	0.01	0.22
SMAD2	0.02	0.22
NDUFA3	0.02	0.22
MMP2	3.4e-27	0.21
COL1A1	0	0.21
ATP5F1E	0	0.21
COMMD6	0	0.21
COX7C	0	0.21
VMP1	0	0.21
PTP4A2	0	0.21
ATP5IF1	0	0.21
MASP1	0	0.21
HNRNPAB	0	0.21
CXCL12	0	0.21
MIR100HG	0	0.21
SSR1	0	0.21
SPATS2L	0	0.21
H6PD	0	0.21
SNHG14	0	0.21
SNAI2	0.03	0.21
PLEKHA2	0.04	0.21
PRDM1	0.04	0.21
EOGT	0.05	0.21
LTBP1	0	0.2
PET100	0	0.2
IGFBP3	0.02	0.2
PPME1	0.02	0.2
C1QTNF1	0.04	0.2
ARHGAP1	0.04	0.2
TIMP2	0	0.19
RBX1	0	0.19
SPTSSA	0	0.19
CRTAP	0	0.19
DTWD1	0	0.19
ELL2	0	0.19
PPP2R1A	0	0.19
ATP2B4	0	0.19
RUNX1	0.05	0.19
NDUFA4	0	0.18
YWHAE	0	0.18
UQCRQ	0	0.18
COX7B	0	0.18
SMAD5	0.01	0.18
ZMAT3	0.01	0.18
AC010642.2	0.02	0.18
LAMA4	0.02	0.18
SSBP3	0.02	0.18
CBX6	0.02	0.18
EEF1A1	1.7e-41	0.17
B2M	5.6e-41	0.17
NEAT1	0	0.17
MORF4L2	0	0.17
ATP2A2	0	0.17
CAPZA1	0.01	0.17
GABPB1-AS1	0.02	0.17
NOTCH2	0.02	0.17
VOPP1	0.04	0.17
MKLN1	0.04	0.17
AGPAT1	0.05	0.17
UQCRB	0	0.16
UBL5	0	0.16
PCBP1	0	0.16
TEAD1	0	0.16
NID1	0	0.16
CAVIN1	0	0.16
SRGN	0	0.16
USP9X	0.04	0.16
ZNF281	0.04	0.16
MAT2A	0.04	0.16
PTMA	0	0.15
ITGB1	0	0.15
SPARC	0	0.15
SEM1	0	0.15
HNRNPC	0	0.15
ATP5MPL	0.01	0.15
EIF2S3	0.03	0.15
DSEL	0.01	0.14
RBMS1	0.01	0.14
YWHAZ	0.01	0.14
ATP5MC1	0.01	0.14
SNRPE	0.01	0.14
RAB31	0.01	0.14
CAMTA1	0.02	0.14
GTF2H5	0.03	0.14
MRPL33	0.03	0.14
RAB1A	0.03	0.14
HMGB1	0	0.13
CALM2	0	0.13
PDGFRA	0	0.13
MICOS10	0	0.13
POLR2L	0.01	0.13
UQCR11	0.01	0.13
PDLIM5	0.04	0.13
COL1A2	0	0.12
FLNA	0.02	0.12
ACTR2	0.04	0.12
CALU	0	0.11
IFITM2	0.01	0.11
SNRPD2	0.03	0.11
EIF1AX	0.05	0.11
COL6A1	0.04	0.1
TMSB10	0	0.09
HINT1	0.01	0.09
PFDN5	0.01	0.08
DSTN	0.03	0.08
CALD1	0.04	0.07
MYL6	0.01	-0.06
PPIB	0.01	-0.08
TPT1	0	-0.08
EIF4G2	0.05	-0.09
NDUFS5	0.03	-0.09
KDELR1	0.02	-0.09
EEF2	0.01	-0.09
NME2	0	-0.09
MT-CO3	0	-0.09
LGALS1	0	-0.09
RTRAF	0.02	-0.1
FOS	0.02	-0.1
CIRBP	0.02	-0.1
IL1R1	0.02	-0.1
SEC62	0.02	-0.1
FAU	0	-0.1
H3F3A	0	-0.1
JUND	0	-0.1
NPC2	0	-0.1
SRP14	0	-0.1
ATP5F1B	0.05	-0.11
EIF3A	0.05	-0.11
VAPA	0.02	-0.11
NDUFA13	0.01	-0.11
SSR4	0	-0.11
PSAP	0	-0.11
ANTXR1	0	-0.11
CTTN	0.05	-0.12
PKM	0.04	-0.12
NME3	0.04	-0.12
SF3B1	0.04	-0.12
EPS8	0.04	-0.12
TMED2	0.04	-0.12
SET	0.03	-0.12
COL5A2	0.02	-0.12
STAT1	0.02	-0.12
DDX24	0.01	-0.12
PTK7	0.01	-0.12
UQCRH	0	-0.12
HSP90AB1	0	-0.12
HLA-C	0	-0.12
RWDD1	0.05	-0.13
ZFAND6	0.05	-0.13
FARP1	0.03	-0.13
VDAC1	0.02	-0.13
CAP1	0.02	-0.13
RCN2	0.01	-0.13
PDLIM1	0.01	-0.13
PSMB3	0.01	-0.13
ERH	0.01	-0.13
COX5B	0	-0.13
SUB1	0	-0.13
ATP6V0E1	0	-0.13
CTDNEP1	0.04	-0.14
CMTM6	0.04	-0.14
SYNCRIP	0.04	-0.14
MRPL41	0.04	-0.14
RHOQ	0.03	-0.14
CSRP2	0.03	-0.14
SELENOF	0.03	-0.14
RGCC	0.03	-0.14
CLTB	0.03	-0.14
ARMCX3	0.02	-0.14
KHDRBS1	0.02	-0.14
SERINC1	0.02	-0.14
H2AFY	0.02	-0.14
SF1	0.01	-0.14
TPM3	0.01	-0.14
P4HA1	0.01	-0.14
CD44	0.01	-0.14
CANX	0	-0.14
UBE2D3	0	-0.14
FOSB	0	-0.14
BLOC1S6	0.05	-0.15
BRD4	0.05	-0.15
SMIM14	0.04	-0.15
ANXA11	0.04	-0.15
MOB1A	0.04	-0.15
ENAH	0.03	-0.15
BTF3L4	0.03	-0.15
CSNK1E	0.01	-0.15
TMEM30A	0.01	-0.15
SMARCA1	0.01	-0.15
EIF2AK2	0.01	-0.15
EIF3M	0.01	-0.15
DPYSL2	0	-0.15
RBM3	0	-0.15
BTG1	0	-0.15
TXNRD1	0	-0.15
ATP5PF	0	-0.15
KDELR2	0	-0.15
LMAN1	0	-0.15
BEX3	0	-0.15
C1S	0	-0.15
ADAM10	0.05	-0.16
MRPL3	0.05	-0.16
CLPTM1L	0.04	-0.16
TPP1	0.04	-0.16
ZFP91	0.04	-0.16
DEPP1	0.04	-0.16
DDA1	0.04	-0.16
RAB23	0.03	-0.16
MRPL4	0.03	-0.16
LSM3	0.03	-0.16
PDCD10	0.03	-0.16
MYH10	0.02	-0.16
GTF3A	0.02	-0.16
YPEL5	0.02	-0.16
GADD45A	0.02	-0.16
MAP3K5	0.02	-0.16
SPECC1	0.02	-0.16
RAB14	0.02	-0.16
HSPD1	0.01	-0.16
ARCN1	0.01	-0.16
UBE2R2	0.01	-0.16
SMARCA5	0.01	-0.16
NDUFAB1	0	-0.16
TMCO1	0	-0.16
C11orf58	0	-0.16
NPM1	0	-0.16
CD63	2.8e-21	-0.16
MRPL19	0.05	-0.17
HPF1	0.04	-0.17
POLR2J3	0.04	-0.17
CCAR1	0.04	-0.17
CRYAB	0.04	-0.17
ZNF638	0.03	-0.17
YIPF5	0.03	-0.17
HOOK3	0.03	-0.17
DAZAP2	0.02	-0.17
ANKRD28	0.02	-0.17
TXLNA	0.02	-0.17
VGLL4	0.02	-0.17
WIPI2	0.02	-0.17
CHD2	0.02	-0.17
KDM5A	0.02	-0.17
NARS	0.02	-0.17
ISLR	0.01	-0.17
CHMP2B	0.01	-0.17
AFF4	0.01	-0.17
TIMMDC1	0.01	-0.17
DCUN1D5	0.01	-0.17
IQGAP1	0.01	-0.17
IK	0.01	-0.17
IDS	0.01	-0.17
EIF4G3	0.01	-0.17
DNAJA2	0	-0.17
CLMP	0	-0.17
RANBP1	0	-0.17
PRPF40A	0	-0.17
TCF25	0	-0.17
ATRX	0	-0.17
ALDH1A1	0	-0.17
IRS1	0	-0.17
RRBP1	0	-0.17
TBCA	0	-0.17
RHOA	0	-0.17
OSTC	0	-0.17
TPM4	0	-0.17
LGMN	0.05	-0.18
ANO6	0.05	-0.18
PRPF6	0.04	-0.18
ETS2	0.04	-0.18
TCEAL7	0.04	-0.18
CDC42BPA	0.03	-0.18
SZRD1	0.03	-0.18
NIPBL	0.03	-0.18
KRR1	0.03	-0.18
GNB5	0.03	-0.18
NDUFA6	0.03	-0.18
GOLIM4	0.03	-0.18
GOLGA7	0.03	-0.18
TCEA2	0.03	-0.18
COPG1	0.03	-0.18
NDUFV3	0.02	-0.18
SND1	0.02	-0.18
IGF1R	0.01	-0.18
MED4	0.01	-0.18
ATP1A1	0.01	-0.18
CBX1	0.01	-0.18
EIF3L	0.01	-0.18
DCBLD2	0.01	-0.18
PJA2	0.01	-0.18
UGCG	0	-0.18
XRCC6	0	-0.18
ATP5F1A	0	-0.18
LSM4	0	-0.18
VCP	0	-0.18
ID3	0	-0.18
WSB1	0	-0.18
SCAF11	0	-0.18
HP1BP3	0	-0.18
NDUFS6	0	-0.18
SRP19	0	-0.18
NDUFA12	0	-0.18
MLF2	0	-0.18
STAT3	0	-0.18
CCT8	0	-0.18
TXNDC17	0	-0.18
COX6A1	0	-0.18
PRMT1	0	-0.18
SNU13	0	-0.18
KIF5B	0	-0.18
CNPY2	0	-0.18
SF3B6	0	-0.18
TMED10	0	-0.18
SUMO2	0	-0.18
RTN4	0	-0.18
POP5	0.05	-0.19
DIS3	0.05	-0.19
PLOD3	0.04	-0.19
DVL3	0.04	-0.19
CDK13	0.04	-0.19
MRPL50	0.04	-0.19
PPCS	0.04	-0.19
WDR33	0.04	-0.19
RIF1	0.04	-0.19
FNIP1	0.04	-0.19
GNA12	0.03	-0.19
RNF19A	0.03	-0.19
GOLT1B	0.03	-0.19
ZNF593	0.03	-0.19
CREG1	0.03	-0.19
FIP1L1	0.03	-0.19
RARS	0.02	-0.19
TRIM38	0.02	-0.19
FAM234A	0.02	-0.19
CHMP4B	0.02	-0.19
YIPF6	0.02	-0.19
PNRC2	0.01	-0.19
MAPKAPK2	0.01	-0.19
DDX21	0.01	-0.19
CSNK1D	0.01	-0.19
CHMP3	0.01	-0.19
MRPS10	0.01	-0.19
PHF3	0.01	-0.19
GPBP1	0.01	-0.19
KDM1A	0.01	-0.19
PPP1CC	0.01	-0.19
ESD	0.01	-0.19
PURA	0.01	-0.19
ABL1	0.01	-0.19
ST5	0.01	-0.19
MYCBP2	0.01	-0.19
ZFAND3	0.01	-0.19
ARPC4	0	-0.19
TMEM35B	0	-0.19
ADAM9	0	-0.19
MRPL47	0	-0.19
UBE2V2	0	-0.19
PCNP	0	-0.19
TM2D1	0	-0.19
TMF1	0	-0.19
AKIRIN1	0	-0.19
DHX36	0	-0.19
ADAR	0	-0.19
SPART	0	-0.19
OSMR	0	-0.19
G3BP2	0	-0.19
IFI16	0	-0.19
COTL1	0	-0.19
PDGFRB	0	-0.19
GLRX	0	-0.19
TRAM1	0	-0.19
ATP6V0B	0	-0.19
EEF1B2	0	-0.19
NDFIP2	0.05	-0.2
MKRN1	0.04	-0.2
ZFX	0.04	-0.2
RNF149	0.04	-0.2
DCAF13	0.04	-0.2
NFU1	0.04	-0.2
B4GALT4	0.03	-0.2
MRPS17	0.03	-0.2
PPP2R5C	0.03	-0.2
HLTF	0.03	-0.2
RAB5B	0.03	-0.2
NCOA3	0.03	-0.2
GLMP	0.03	-0.2
SNRNP40	0.02	-0.2
XRN1	0.02	-0.2
NUDT16L1	0.02	-0.2
EFR3A	0.02	-0.2
ATP13A3	0.02	-0.2
PPFIA1	0.02	-0.2
REST	0.02	-0.2
LXN	0.01	-0.2
CDC40	0.01	-0.2
ZNF106	0.01	-0.2
BDH2	0.01	-0.2
NCBP3	0.01	-0.2
TRAPPC3	0.01	-0.2
APPBP2	0.01	-0.2
IFI27	0.01	-0.2
MRPL11	0.01	-0.2
ANXA6	0.01	-0.2
PRPSAP1	0.01	-0.2
AMD1	0.01	-0.2
COPZ1	0.01	-0.2
OLFML3	0.01	-0.2
RALBP1	0.01	-0.2
AKR1B1	0	-0.2
WASL	0	-0.2
CYBRD1	0	-0.2
MRPS18C	0	-0.2
HDGF	0	-0.2
RAB4A	0	-0.2
SELENOW	0	-0.2
FKBP3	0	-0.2
COA3	0	-0.2
SUPT16H	0	-0.2
NBDY	0	-0.2
VEGFA	0	-0.2
COA4	0	-0.2
GGNBP2	0	-0.2
ERGIC1	0	-0.2
MPLKIP	0	-0.2
PCYOX1	0	-0.2
SRSF7	0	-0.2
HEXB	0	-0.2
PRKDC	0	-0.2
PABPC1	0	-0.2
HTRA1	0	-0.2
TFAM	0.04	-0.21
TRIM22	0.04	-0.21
MRPS11	0.04	-0.21
LNPK	0.03	-0.21
DCTD	0.03	-0.21
SGTB	0.03	-0.21
RABL6	0.03	-0.21
CAV2	0.03	-0.21
SLC38A10	0.02	-0.21
MBOAT7	0.02	-0.21
TIA1	0.02	-0.21
OSBP	0.02	-0.21
SMARCC2	0.02	-0.21
AKIP1	0.02	-0.21
RSU1	0.02	-0.21
BMP1	0.02	-0.21
CFH	0.02	-0.21
RECK	0.01	-0.21
VPS41	0.01	-0.21
SUGP2	0.01	-0.21
RAP1A	0.01	-0.21
BABAM1	0.01	-0.21
CAPNS1	0.01	-0.21
SMIM15	0.01	-0.21
PTPRA	0.01	-0.21
SCFD1	0.01	-0.21
SUPT6H	0.01	-0.21
NUB1	0.01	-0.21
VPS4B	0.01	-0.21
GLS	0.01	-0.21
APH1A	0	-0.21
MGAT1	0	-0.21
CTBS	0	-0.21
SNRPC	0	-0.21
POLR2E	0	-0.21
CUL3	0	-0.21
GNG12	0	-0.21
AFAP1	0	-0.21
RSF1	0	-0.21
THOC2	0	-0.21
QKI	0	-0.21
SURF4	0	-0.21
GLG1	0	-0.21
EIF1B	0	-0.21
PSMA1	0	-0.21
ATP6V0C	0	-0.21
CNN3	0	-0.21
CYB5A	0	-0.21
PFDN2	0	-0.21
KRT10	0	-0.21
GRN	0	-0.21
CAST	0	-0.21
SEPTIN7	0	-0.21
SSR3	0	-0.21
LY6E	0	-0.21
SEC11A	0	-0.21
ARF1	0	-0.21
BABAM2	0.05	-0.22
ZDHHC7	0.05	-0.22
HTR2B	0.05	-0.22
MAEA	0.05	-0.22
FRA10AC1	0.05	-0.22
YAF2	0.05	-0.22
CEP290	0.05	-0.22
TRIM13	0.05	-0.22
MED29	0.05	-0.22
AHCTF1	0.04	-0.22
TAF11	0.04	-0.22
ATP2C1	0.04	-0.22
MCRIP2	0.04	-0.22
C12orf76	0.04	-0.22
RIPOR2	0.04	-0.22
C2orf49	0.04	-0.22
SPPL3	0.04	-0.22
MITD1	0.04	-0.22
TLK2	0.03	-0.22
WWC2	0.03	-0.22
NUTM2B-AS1	0.02	-0.22
TSR2	0.02	-0.22
ELF2	0.02	-0.22
RBM27	0.02	-0.22
TBK1	0.02	-0.22
OIP5-AS1	0.02	-0.22
CDC37L1	0.02	-0.22
GOSR2	0.02	-0.22
WDR43	0.01	-0.22
APPL2	0.01	-0.22
PITHD1	0.01	-0.22
ODF2L	0.01	-0.22
IST1	0.01	-0.22
MAPK1	0.01	-0.22
EGFR	0.01	-0.22
ENG	0.01	-0.22
SUZ12	0.01	-0.22
GSK3B	0.01	-0.22
FBXO7	0.01	-0.22
LLPH	0.01	-0.22
RNF10	0.01	-0.22
PRPF38B	0.01	-0.22
SVEP1	0.01	-0.22
CHPF2	0	-0.22
ABCC3	0	-0.22
TMEM87A	0	-0.22
SPATS2	0	-0.22
GOSR1	0	-0.22
CRELD2	0	-0.22
KLHDC2	0	-0.22
SPTLC1	0	-0.22
POLR2G	0	-0.22
PDXK	0	-0.22
EIF3J	0	-0.22
SMCHD1	0	-0.22
PKD2	0	-0.22
JKAMP	0	-0.22
GDI2	0	-0.22
ARFGAP3	0	-0.22
TRIP11	0	-0.22
PSMD11	0	-0.22
H1FX	0	-0.22
HNRNPH3	0	-0.22
ARHGDIA	0	-0.22
SERPINB6	0	-0.22
MRPS16	0	-0.22
PTPN11	0	-0.22
TRIP12	0	-0.22
IAH1	0	-0.22
SH3GLB1	0	-0.22
SEC63	0	-0.22
TCEA1	0	-0.22
H2AFJ	0	-0.22
YY1	0	-0.22
LAMTOR2	0	-0.22
UBE2M	0	-0.22
PDCD5	0	-0.22
THBS2	0	-0.22
TCEAL8	0	-0.22
TUBA1B	0	-0.22
CCDC85B	0	-0.22
ATP1B3	0	-0.22
IL6ST	0	-0.22
ACTR3	0	-0.22
TM9SF3	0	-0.22
YIF1A	0	-0.22
LMAN2	0	-0.22
VCL	0	-0.22
IFIT5	0.05	-0.23
DDX50	0.05	-0.23
GPSM1	0.05	-0.23
SDAD1	0.04	-0.23
NFKB1	0.04	-0.23
FAM104A	0.04	-0.23
SRP68	0.04	-0.23
DNAJC13	0.04	-0.23
ARFGEF1	0.03	-0.23
CDK14	0.03	-0.23
ANAPC15	0.03	-0.23
STX7	0.03	-0.23
BET1	0.03	-0.23
EBLN3P	0.03	-0.23
PPM1K	0.02	-0.23
GET1	0.02	-0.23
SLC66A2	0.02	-0.23
TRNT1	0.02	-0.23
SLC30A5	0.02	-0.23
DPH3	0.02	-0.23
GNAI1	0.02	-0.23
ZC3H7A	0.02	-0.23
ZBED1	0.01	-0.23
DPF2	0.01	-0.23
KLHL24	0.01	-0.23
NCOR2	0.01	-0.23
ZDHHC3	0.01	-0.23
PXK	0.01	-0.23
VPS36	0.01	-0.23
CEP350	0.01	-0.23
TAF12	0.01	-0.23
MEF2A	0.01	-0.23
HDAC7	0.01	-0.23
FAM229B	0.01	-0.23
CFAP298	0.01	-0.23
G0S2	0.01	-0.23
MRPS36	0.01	-0.23
ZFYVE21	0.01	-0.23
VEZT	0.01	-0.23
RNMT	0.01	-0.23
GCSH	0.01	-0.23
SEPTIN9	0	-0.23
RAB11B	0	-0.23
USP15	0	-0.23
SCG5	0	-0.23
DANCR	0	-0.23
TMEM9B	0	-0.23
PTGES2	0	-0.23
COQ10B	0	-0.23
OCIAD2	0	-0.23
EBPL	0	-0.23
ARIH2	0	-0.23
NASP	0	-0.23
PLXNB2	0	-0.23
FAAP20	0	-0.23
SAR1A	0	-0.23
BNIP2	0	-0.23
H2AFV	0	-0.23
BCAP29	0	-0.23
CMPK1	0	-0.23
SUMF2	0	-0.23
RNF213	0	-0.23
CITED2	0	-0.23
PAK2	0	-0.23
POLR2K	0	-0.23
C1QBP	0	-0.23
SLC38A2	0	-0.23
MEG3	0	-0.23
CAPZA2	0	-0.23
SRSF11	0	-0.23
SNX3	0	-0.23
NAMPT	0	-0.23
HSBP1	0	-0.23
ARID5B	0	-0.23
CIAO2B	0	-0.23
PTGES3	0	-0.23
COX7A2L	0	-0.23
PPIA	0	-0.23
POMP	0	-0.23
CD59	5.1e-16	-0.23
OAZ1	1.4e-18	-0.23
ITM2B	4.7e-22	-0.23
ZNF639	0.05	-0.24
EP400	0.05	-0.24
TIMM9	0.05	-0.24
NR4A1	0.05	-0.24
RNF4	0.05	-0.24
STX6	0.05	-0.24
E2F3	0.04	-0.24
CERK	0.04	-0.24
SLC20A1	0.04	-0.24
APC	0.04	-0.24
ZNF667-AS1	0.04	-0.24
LIX1L	0.04	-0.24
NUP98	0.04	-0.24
TRAPPC6A	0.04	-0.24
RLF	0.03	-0.24
DTX3L	0.04	-0.24
TANC1	0.03	-0.24
GDI1	0.03	-0.24
PPP6C	0.03	-0.24
PRKAG1	0.03	-0.24
PEX2	0.03	-0.24
ZCCHC10	0.03	-0.24
ING1	0.03	-0.24
CRLS1	0.02	-0.24
PSMG4	0.02	-0.24
FAM174A	0.02	-0.24
XPOT	0.02	-0.24
TNIP2	0.02	-0.24
MICAL2	0.02	-0.24
RFK	0.02	-0.24
RDH14	0.02	-0.24
ANKHD1	0.01	-0.24
PKNOX1	0.01	-0.24
TLE4	0.01	-0.24
RUFY3	0.01	-0.24
MED21	0.01	-0.24
SMIM19	0.01	-0.24
ZNF217	0.01	-0.24
SF3A3	0.01	-0.24
MAX	0.01	-0.24
CNOT2	0	-0.24
MAP3K2	0	-0.24
ANKIB1	0	-0.24
DCAF8	0	-0.24
PCDH18	0	-0.24
RNF130	0	-0.24
SNRNP200	0	-0.24
PPP1R10	0	-0.24
LSM12	0	-0.24
LRRFIP1	0	-0.24
SETD5	0	-0.24
IFT57	0	-0.24
NKTR	0	-0.24
MAGI2-AS3	0	-0.24
DECR1	0	-0.24
TARS	0	-0.24
HSPA9	0	-0.24
IFNGR2	0	-0.24
UQCRFS1	0	-0.24
USP34	0	-0.24
POLR2F	0	-0.24
LSM8	0	-0.24
BPTF	0	-0.24
CHCHD10	0	-0.24
THY1	0	-0.24
SDF4	0	-0.24
HM13	0	-0.24
NDUFB7	0	-0.24
CD248	0	-0.24
LUC7L3	0	-0.24
TOMM5	0	-0.24
AHNAK	0	-0.24
SPCS3	0	-0.24
SSBP1	0	-0.24
HNRNPA0	0	-0.24
PHPT1	0	-0.24
SRSF5	0	-0.24
DDX3X	0	-0.24
PGK1	0	-0.24
CEBPD	0	-0.24
DYNLT1	0	-0.24
FHL2	0	-0.24
XRCC5	0	-0.24
LAMP1	0	-0.24
BSG	0	-0.24
CALR	0	-0.24
PSMB1	0	-0.24
FBLN1	7.2e-23	-0.24
EIF1	3.4e-28	-0.24
MED17	0.05	-0.25
EZR	0.05	-0.25
PTRH2	0.05	-0.25
SAMD11	0.05	-0.25
TULP3	0.04	-0.25
SMARCD3	0.04	-0.25
TRIM5	0.04	-0.25
VPS13B	0.04	-0.25
GFM1	0.04	-0.25
ZCCHC9	0.03	-0.25
FLII	0.03	-0.25
UBR1	0.02	-0.25
OGFR	0.02	-0.25
BROX	0.02	-0.25
OGFOD3	0.02	-0.25
DLG1	0.02	-0.25
C8orf33	0.02	-0.25
ATF7	0.02	-0.25
STON1	0.02	-0.25
FUBP3	0.02	-0.25
FNBP1L	0.01	-0.25
RMDN1	0.01	-0.25
MRTO4	0.01	-0.25
MICU1	0.01	-0.25
TMEM183A	0.01	-0.25
NSMCE2	0.01	-0.25
LEFTY2	0.01	-0.25
IL10RB	0.01	-0.25
PCID2	0.01	-0.25
CCDC66	0.01	-0.25
SLC33A1	0.01	-0.25
HDAC3	0.01	-0.25
PPP4R3B	0.01	-0.25
ZNF24	0	-0.25
MRAS	0	-0.25
UBR4	0	-0.25
MALT1	0	-0.25
SIPA1L1	0	-0.25
DNAJB9	0	-0.25
SPG7	0	-0.25
COA1	0	-0.25
PRPF8	0	-0.25
SLK	0	-0.25
HDAC1	0	-0.25
HCFC1R1	0	-0.25
LOXL1	0	-0.25
ETFA	0	-0.25
RNASEH1	0	-0.25
GLB1	0	-0.25
SGIP1	0	-0.25
PDCD6IP	0	-0.25
ECHDC1	0	-0.25
MBD4	0	-0.25
NDUFA2	0	-0.25
PSMC6	0	-0.25
ZNF292	0	-0.25
TCP1	0	-0.25
CCDC80	0	-0.25
ATXN2	0	-0.25
GHITM	0	-0.25
DNAJC8	0	-0.25
PPA1	0	-0.25
PLD3	0	-0.25
TSPAN4	0	-0.25
CHMP5	0	-0.25
N4BP2L2	0	-0.25
ZEB1	0	-0.25
MZT2B	0	-0.25
MTDH	0	-0.25
HNRNPA2B1	0	-0.25
ANXA2	0	-0.25
KTN1	0	-0.25
MFGE8	0	-0.25
C1R	0	-0.25
HSP90AA1	0	-0.25
AGL	0.05	-0.26
MSL3	0.05	-0.26
CXCL8	0.04	-0.26
CDC16	0.04	-0.26
COQ4	0.04	-0.26
SIAH1	0.04	-0.26
RESF1	0.04	-0.26
SURF6	0.04	-0.26
MRPL58	0.03	-0.26
E2F4	0.03	-0.26
DIMT1	0.03	-0.26
SQOR	0.03	-0.26
TIMM17B	0.03	-0.26
EML4	0.03	-0.26
ACTL6A	0.03	-0.26
RAB30-DT	0.02	-0.26
SELENON	0.02	-0.26
TMEM80	0.02	-0.26
HSDL2	0.02	-0.26
REV1	0.02	-0.26
ALG13	0.02	-0.26
RELA	0.02	-0.26
GPALPP1	0.02	-0.26
TMEM181	0.02	-0.26
INPPL1	0.02	-0.26
RRP1B	0.02	-0.26
NPLOC4	0.01	-0.26
CAB39	0.01	-0.26
MRPL1	0.01	-0.26
RBM22	0.01	-0.26
HIVEP2	0.01	-0.26
PPIE	0.01	-0.26
ACAT1	0.01	-0.26
TM9SF4	0.01	-0.26
RSBN1	0.01	-0.26
PRRG1	0.01	-0.26
PARP4	0.01	-0.26
CDKN1B	0.01	-0.26
MSH6	0.01	-0.26
RNF146	0.01	-0.26
TTC17	0	-0.26
BCAT1	0	-0.26
ZNF280D	0	-0.26
CCDC88A	0	-0.26
SMG1	0	-0.26
STK4	0	-0.26
PIGF	0	-0.26
LUC7L	0	-0.26
WAPL	0	-0.26
HGSNAT	0	-0.26
FNTA	0	-0.26
PSMB9	0	-0.26
UBE2E1	0	-0.26
R3HDM2	0	-0.26
PKN2	0	-0.26
MAP3K4	0	-0.26
HNMT	0	-0.26
RBMX	0	-0.26
DAP	0	-0.26
SENP6	0	-0.26
POLR2H	0	-0.26
ATP6AP1	0	-0.26
ANXA7	0	-0.26
CFLAR	0	-0.26
UBE3A	0	-0.26
FAM204A	0	-0.26
SMIM3	0	-0.26
EPRS	0	-0.26
AKR7A2	0	-0.26
TUSC3	0	-0.26
CNIH1	0	-0.26
RTF1	0	-0.26
STAU1	0	-0.26
RNF181	0	-0.26
ANAPC5	0	-0.26
PFDN4	0	-0.26
TIPRL	0	-0.26
GNS	0	-0.26
THOC7	0	-0.26
HSPA4	0	-0.26
ERGIC2	0	-0.26
RAB10	0	-0.26
PSMD1	0	-0.26
RBM4	0	-0.26
MRPS21	0	-0.26
FXR1	0	-0.26
GNB2	0	-0.26
UBE2V1	0	-0.26
NORAD	0	-0.26
LRP1	0	-0.26
SERBP1	0	-0.26
LAMTOR5	0	-0.26
BNIP3L	0	-0.26
YBX3	0	-0.26
SQSTM1	0	-0.26
GNG5	0	-0.26
ATP6AP2	0	-0.26
NNMT	1.2e-17	-0.26
NACA	9.5e-33	-0.26
NUP153	0.05	-0.27
MLLT10	0.05	-0.27
MRM2	0.05	-0.27
ANPEP	0.04	-0.27
BDNF	0.04	-0.27
RIPOR1	0.04	-0.27
APIP	0.04	-0.27
ATP11B	0.04	-0.27
RAB12	0.03	-0.27
ALG3	0.03	-0.27
SLC7A6	0.03	-0.27
PGGT1B	0.02	-0.27
HTT	0.02	-0.27
DCBLD1	0.02	-0.27
WDR73	0.02	-0.27
SLC35B3	0.02	-0.27
SQLE	0.01	-0.27
PLSCR3	0.01	-0.27
RIPK1	0.01	-0.27
TMEM18	0.01	-0.27
ULK1	0.01	-0.27
ERCC6L2	0.01	-0.27
OXA1L	0.01	-0.27
KIAA0319L	0.01	-0.27
HAT1	0.01	-0.27
TMEM203	0.01	-0.27
MAP7D1	0.01	-0.27
PFKL	0.01	-0.27
SBF2	0.01	-0.27
FAM207A	0.01	-0.27
TBC1D1	0	-0.27
IWS1	0	-0.27
LBR	0	-0.27
FBXW2	0	-0.27
EPSTI1	0	-0.27
GMFB	0	-0.27
MSL1	0	-0.27
ERC1	0	-0.27
PDXDC1	0	-0.27
GPATCH8	0	-0.27
DNTTIP2	0	-0.27
CDC27	0	-0.27
PIK3C2A	0	-0.27
WASHC4	0	-0.27
ALG2	0	-0.27
CTNNAL1	0	-0.27
FOXN3	0	-0.27
RNF115	0	-0.27
AZI2	0	-0.27
CALCOCO1	0	-0.27
TRIOBP	0	-0.27
ITSN1	0	-0.27
NHP2	0	-0.27
PWWP3B	0	-0.27
IFIT3	0	-0.27
VASP	0	-0.27
RAD50	0	-0.27
RBBP6	0	-0.27
DDX42	0	-0.27
SHISA5	0	-0.27
CHCHD1	0	-0.27
REEP3	0	-0.27
PDLIM7	0	-0.27
PAIP2	0	-0.27
PHC2	0	-0.27
TMED7	0	-0.27
ERGIC3	0	-0.27
SFPQ	0	-0.27
ARL1	0	-0.27
RBFOX2	0	-0.27
PPP1R12A	0	-0.27
TFG	0	-0.27
JTB	0	-0.27
LRP10	0	-0.27
SNRPN	0	-0.27
SF3B2	0	-0.27
DNAJB6	0	-0.27
FUS	0	-0.27
PAPPA	0	-0.27
CAPZB	0	-0.27
TMEM50A	0	-0.27
NEDD8	0	-0.27
RHEB	0	-0.27
PDIA3	0	-0.27
CHCHD2	4.1e-17	-0.27
EIF4A1	2.2e-18	-0.27
BIN3	0.05	-0.28
XXYLT1	0.05	-0.28
RAPGEF6	0.05	-0.28
ASB3	0.05	-0.28
RAB2B	0.04	-0.28
SNRK	0.04	-0.28
SLC41A1	0.04	-0.28
METTL6	0.04	-0.28
KIF3A	0.04	-0.28
HDAC5	0.04	-0.28
TGFBRAP1	0.03	-0.28
GPS1	0.03	-0.28
SMC6	0.03	-0.28
DYM	0.03	-0.28
C1orf35	0.02	-0.28
AF117829.1	0.02	-0.28
FBXL3	0.02	-0.28
LACTB2	0.02	-0.28
R3HDM1	0.02	-0.28
GPR176	0.02	-0.28
PIK3CA	0.02	-0.28
ODR4	0.02	-0.28
ANAPC10	0.01	-0.28
ADAM17	0.01	-0.28
HERC1	0.01	-0.28
C14orf132	0.01	-0.28
ITPR2	0.01	-0.28
MCM3AP	0.01	-0.28
OTUD5	0.01	-0.28
ARHGEF1	0.01	-0.28
RCC1L	0.01	-0.28
MTFR1L	0.01	-0.28
NQO2	0.01	-0.28
LZIC	0.01	-0.28
SLC16A1	0.01	-0.28
MRPL12	0	-0.28
VAPB	0	-0.28
SLC31A1	0	-0.28
P3H3	0	-0.28
MPV17	0	-0.28
NOC2L	0	-0.28
UBA3	0	-0.28
GALNT11	0	-0.28
SASH1	0	-0.28
PDCD4	0	-0.28
WDR61	0	-0.28
ATG3	0	-0.28
MMD	0	-0.28
SUCO	0	-0.28
PWWP3A	0	-0.28
MRPL55	0	-0.28
RANBP9	0	-0.28
ITGA5	0	-0.28
OLA1	0	-0.28
CPSF6	0	-0.28
PRKAR2A	0	-0.28
OAZ2	0	-0.28
LPCAT2	0	-0.28
CYFIP1	0	-0.28
C1D	0	-0.28
NDUFS7	0	-0.28
NUDCD2	0	-0.28
CARD16	0	-0.28
HECTD1	0	-0.28
LPGAT1	0	-0.28
GTF3C6	0	-0.28
DNAJB14	0	-0.28
FBLIM1	0	-0.28
MIER1	0	-0.28
MRPL57	0	-0.28
TMX3	0	-0.28
HIKESHI	0	-0.28
RO60	0	-0.28
UBE2N	0	-0.28
UQCRC2	0	-0.28
PERP	0	-0.28
SRP54	0	-0.28
RB1CC1	0	-0.28
PMP22	0	-0.28
TAF10	0	-0.28
PPM1G	0	-0.28
MANF	0	-0.28
C9orf16	0	-0.28
LOX	0	-0.28
RAB5IF	0	-0.28
SELENOK	0	-0.28
GNAI2	0	-0.28
ARPC1A	0	-0.28
MLEC	0	-0.28
STRAP	0	-0.28
RAB5C	0	-0.28
MAP4K4	0	-0.28
BZW1	0	-0.28
RER1	0	-0.28
H2AFZ	0	-0.28
TOMM20	2.5e-16	-0.28
H3F3B	5.3e-24	-0.28
RNASET2	0.05	-0.29
BCL2L12	0.05	-0.29
ITSN2	0.04	-0.29
UNC119	0.04	-0.29
LYPLAL1	0.04	-0.29
NADSYN1	0.04	-0.29
BEX1	0.04	-0.29
NOX4	0.03	-0.29
DMWD	0.03	-0.29
SLC35A3	0.03	-0.29
TNPO3	0.03	-0.29
PIK3R2	0.02	-0.29
ARHGAP20	0.02	-0.29
EIF2B3	0.02	-0.29
TMEM158	0.02	-0.29
METAP1	0.02	-0.29
IDI1	0.02	-0.29
ASB8	0.02	-0.29
TDP2	0.01	-0.29
PHLDB1	0.01	-0.29
PMPCA	0.01	-0.29
UBE2E2	0.01	-0.29
AC108863.2	0.01	-0.29
ERLIN2	0.01	-0.29
STX5	0.01	-0.29
ZNF358	0	-0.29
PRAF2	0	-0.29
MANBAL	0	-0.29
ZDHHC24	0	-0.29
BAZ1A	0	-0.29
SMIM29	0	-0.29
RBM7	0	-0.29
GLOD4	0	-0.29
NAXE	0	-0.29
TOPORS	0	-0.29
AR	0	-0.29
PSG5	0	-0.29
PUM3	0	-0.29
SNX1	0	-0.29
MRPL16	0	-0.29
UBE4A	0	-0.29
TRPC4AP	0	-0.29
ANP32E	0	-0.29
ANKRD10	0	-0.29
ITPRID2	0	-0.29
MAPKAP1	0	-0.29
ZNF32	0	-0.29
KIAA2013	0	-0.29
DYNC1LI1	0	-0.29
AP1S2	0	-0.29
CHD3	0	-0.29
SRPRA	0	-0.29
ELAVL1	0	-0.29
UBE2G2	0	-0.29
USP16	0	-0.29
UBTF	0	-0.29
PPP1R2	0	-0.29
MAF1	0	-0.29
CLNS1A	0	-0.29
KIDINS220	0	-0.29
NGRN	0	-0.29
TRIO	0	-0.29
CWC15	0	-0.29
MBTPS1	0	-0.29
KLC1	0	-0.29
CBR1	0	-0.29
FUCA2	0	-0.29
EIF2AK1	0	-0.29
RSRC2	0	-0.29
NENF	0	-0.29
TACC1	0	-0.29
SRSF2	0	-0.29
CFL2	0	-0.29
SPG21	0	-0.29
SDHC	0	-0.29
ACP1	0	-0.29
ITGAV	0	-0.29
VAMP5	0	-0.29
TXNDC12	0	-0.29
HSPA2	0	-0.29
PAWR	0	-0.29
PDAP1	0	-0.29
SDCBP	0	-0.29
LEPROTL1	0	-0.29
EIF5A	0	-0.29
VKORC1	0	-0.29
AP2S1	0	-0.29
SPCS1	0	-0.29
LRPAP1	4.5e-16	-0.29
GNAS	3.8e-19	-0.29
UBC	2.6e-36	-0.29
TTPAL	0.05	-0.3
ABRAXAS1	0.05	-0.3
DMAC2L	0.04	-0.3
DENND6A	0.04	-0.3
SPRY2	0.04	-0.3
PYGB	0.03	-0.3
PDRG1	0.03	-0.3
MAPKAPK5-AS1	0.02	-0.3
ZNF91	0.02	-0.3
THOC6	0.02	-0.3
HIC1	0.02	-0.3
MED30	0.02	-0.3
RNF20	0.01	-0.3
LAMA5	0.01	-0.3
ETV6	0.01	-0.3
SNHG9	0.01	-0.3
GAK	0.01	-0.3
SLF2	0.01	-0.3
MLLT11	0.01	-0.3
CCNB1IP1	0.01	-0.3
BTBD1	0.01	-0.3
G6PD	0.01	-0.3
KLHL36	0.01	-0.3
STK11	0.01	-0.3
AIMP2	0.01	-0.3
LGALS8	0	-0.3
VHL	0	-0.3
ATP6V1B2	0	-0.3
MED15	0	-0.3
RNF141	0	-0.3
MDP1	0	-0.3
ACTR1A	0	-0.3
CTR9	0	-0.3
CCN4	0	-0.3
NHLRC3	0	-0.3
COMMD10	0	-0.3
SOS2	0	-0.3
HYOU1	0	-0.3
CIAPIN1	0	-0.3
L3MBTL3	0	-0.3
GMNN	0	-0.3
LRP6	0	-0.3
DFFA	0	-0.3
CCSER2	0	-0.3
XPA	0	-0.3
GALNT5	0	-0.3
CMTM3	0	-0.3
MEST	0	-0.3
NIPA2	0	-0.3
SCRN1	0	-0.3
RILPL2	0	-0.3
TMEM43	0	-0.3
GPN3	0	-0.3
DPM1	0	-0.3
LRCH3	0	-0.3
SLC5A3	0	-0.3
HNRNPL	0	-0.3
HSPA1A	0	-0.3
NUTM2A-AS1	0	-0.3
SMARCA4	0	-0.3
PSMD6	0	-0.3
CRCP	0	-0.3
BHMT2	0	-0.3
FAT1	0	-0.3
KIAA0232	0	-0.3
CDC73	0	-0.3
TXN2	0	-0.3
FAM92A	0	-0.3
CMC1	0	-0.3
SMAP1	0	-0.3
TP53I13	0	-0.3
MAP4K5	0	-0.3
SPAG9	0	-0.3
NIPSNAP2	0	-0.3
GRB2	0	-0.3
ASCC3	0	-0.3
ATG12	0	-0.3
DNAJC19	0	-0.3
TNS3	0	-0.3
DENND10	0	-0.3
MMP24OS	0	-0.3
FRMD6	0	-0.3
BOD1	0	-0.3
AP2B1	0	-0.3
FAM3C	0	-0.3
MRPL34	0	-0.3
TERF2IP	0	-0.3
PDIA4	0	-0.3
TOP1	0	-0.3
DUT	0	-0.3
LAMTOR4	0	-0.3
APRT	0	-0.3
PLOD2	0	-0.3
PKIG	0	-0.3
EIF3E	0	-0.3
HMGN1	0	-0.3
LAMC1	0	-0.3
AEBP1	0	-0.3
MCL1	0	-0.3
EIF3F	0	-0.3
SAP18	0	-0.3
SPCS2	3.8e-18	-0.3
SELENOM	3.2e-18	-0.3
CXXC1	0.05	-0.31
IL17RC	0.05	-0.31
TRUB1	0.05	-0.31
RMND5B	0.05	-0.31
ZFYVE9	0.05	-0.31
AC103591.3	0.04	-0.31
ARHGEF19	0.04	-0.31
TUBA4A	0.04	-0.31
ATF3	0.03	-0.31
TRAPPC12	0.03	-0.31
SLC25A16	0.03	-0.31
ZNF480	0.03	-0.31
FASTKD2	0.02	-0.31
SUMF1	0.02	-0.31
YY1AP1	0.02	-0.31
ARHGEF2	0.02	-0.31
DEAF1	0.01	-0.31
DMTF1	0.01	-0.31
DDB2	0.01	-0.31
KIF3B	0.01	-0.31
GAR1	0.01	-0.31
HLA-F	0.01	-0.31
CETN3	0.01	-0.31
FCF1	0.01	-0.31
MGA	0.01	-0.31
ESYT2	0.01	-0.31
ZCCHC14	0.01	-0.31
CENPB	0.01	-0.31
ZHX1	0.01	-0.31
SCYL1	0.01	-0.31
C5orf51	0.01	-0.31
PEX13	0	-0.31
RIOK2	0	-0.31
TBC1D9B	0	-0.31
SYTL4	0	-0.31
GNL1	0	-0.31
TMEM65	0	-0.31
TIMM10	0	-0.31
ACVR1	0	-0.31
DYRK3	0	-0.31
AC037198.1	0	-0.31
STAM	0	-0.31
EFHD2	0	-0.31
MYO9B	0	-0.31
ADAMTS2	0	-0.31
PHF6	0	-0.31
ZNF622	0	-0.31
RBM33	0	-0.31
SLC4A7	0	-0.31
TMEM126A	0	-0.31
OXLD1	0	-0.31
TRAF7	0	-0.31
SPRED1	0	-0.31
PMPCB	0	-0.31
DNM3OS	0	-0.31
CREBRF	0	-0.31
VIRMA	0	-0.31
BIRC2	0	-0.31
GTF2F2	0	-0.31
ELP2	0	-0.31
COPS3	0	-0.31
PPID	0	-0.31
CXXC5	0	-0.31
PABPC4	0	-0.31
DENR	0	-0.31
CCDC25	0	-0.31
PITPNA	0	-0.31
MED31	0	-0.31
C9orf78	0	-0.31
TMEM50B	0	-0.31
NEMF	0	-0.31
CEP170	0	-0.31
SNAPC1	0	-0.31
ILF3	0	-0.31
C7orf50	0	-0.31
CAT	0	-0.31
AIDA	0	-0.31
AHSA1	0	-0.31
CPT1A	0	-0.31
KATNBL1	0	-0.31
KANSL1	0	-0.31
ARMC9	0	-0.31
EIF4H	0	-0.31
ADI1	0	-0.31
ARPC5L	0	-0.31
GSPT1	0	-0.31
SIL1	0	-0.31
PCM1	0	-0.31
FBXO9	0	-0.31
ZC3H13	0	-0.31
SMIM7	0	-0.31
RTF2	0	-0.31
NCBP2	0	-0.31
MOB4	0	-0.31
CCND1	0	-0.31
PPIG	0	-0.31
TMOD3	0	-0.31
BAG2	0	-0.31
DYNC1LI2	0	-0.31
MRPS6	0	-0.31
STMP1	0	-0.31
SLC39A7	0	-0.31
GNG10	0	-0.31
ORMDL1	0	-0.31
COL4A1	0	-0.31
CCT3	0	-0.31
MACF1	0	-0.31
APP	0	-0.31
SCARB2	0	-0.31
SERP1	0	-0.31
TMEM98	0	-0.31
ENO1	0	-0.31
PNISR	0	-0.31
HNRNPR	0	-0.31
HDLBP	0	-0.31
BAX	0	-0.31
RAN	0	-0.31
TLN1	0	-0.31
SSB	0	-0.31
CST3	6.7e-20	-0.31
MT-ND2	5.4e-23	-0.31
EID1	2.9e-26	-0.31
EEF1G	6e-27	-0.31
LAPTM4A	2.3e-28	-0.31
MT-ND4	7.7e-34	-0.31
ACTG1	7.1e-36	-0.31
ZFP90	0.05	-0.32
WASF1	0.05	-0.32
GATA2-AS1	0.05	-0.32
PTPN21	0.04	-0.32
SLC39A4	0.04	-0.32
GALT	0.04	-0.32
SLC9A1	0.04	-0.32
DDIT3	0.04	-0.32
MTRNR2L8	0.04	-0.32
G6PC3	0.04	-0.32
DKK1	0.03	-0.32
ABHD14A	0.03	-0.32
SPPL2B	0.03	-0.32
EDRF1	0.02	-0.32
FBXO17	0.02	-0.32
COG2	0.02	-0.32
INPP1	0.02	-0.32
ZFPM2-AS1	0.02	-0.32
ATE1	0.02	-0.32
IQCE	0.02	-0.32
MLLT6	0.02	-0.32
MRPL46	0.02	-0.32
CASTOR2	0.01	-0.32
CEP63	0.01	-0.32
ZDHHC16	0.01	-0.32
ARHGAP18	0.01	-0.32
CTDSP1	0.01	-0.32
TNIP1	0.01	-0.32
PCMTD2	0.01	-0.32
MAP3K8	0.01	-0.32
POGLUT1	0.01	-0.32
BORCS8	0.01	-0.32
RNF6	0.01	-0.32
USP1	0	-0.32
FRYL	0	-0.32
PMF1	0	-0.32
GTF2H3	0	-0.32
NOL8	0	-0.32
PFDN6	0	-0.32
TMEM39A	0	-0.32
TMEM173	0	-0.32
SLC20A2	0	-0.32
CHORDC1	0	-0.32
MOB1B	0	-0.32
UAP1	0	-0.32
PRKAR2B	0	-0.32
PHF14	0	-0.32
TCTN1	0	-0.32
TRPM7	0	-0.32
FAM120AOS	0	-0.32
SOCS3	0	-0.32
LRP11	0	-0.32
SUCLA2	0	-0.32
TMEM70	0	-0.32
C20orf27	0	-0.32
NECAP2	0	-0.32
DHRS4L2	0	-0.32
TM2D3	0	-0.32
GNPNAT1	0	-0.32
TM7SF3	0	-0.32
POLE4	0	-0.32
OXR1	0	-0.32
VPS13A	0	-0.32
PDCL	0	-0.32
MTX2	0	-0.32
TIPARP	0	-0.32
XPC	0	-0.32
PMM2	0	-0.32
CAPN1	0	-0.32
EMC2	0	-0.32
CD276	0	-0.32
PSMG3	0	-0.32
AC100810.1	0	-0.32
MAGEH1	0	-0.32
BDP1	0	-0.32
VPS13C	0	-0.32
TTC19	0	-0.32
PGM3	0	-0.32
NSD1	0	-0.32
DHX9	0	-0.32
GARS	0	-0.32
NUTF2	0	-0.32
AOPEP	0	-0.32
PBRM1	0	-0.32
CCNL2	0	-0.32
SNX2	0	-0.32
CDC42BPB	0	-0.32
CIR1	0	-0.32
ARL5A	0	-0.32
MRPL13	0	-0.32
NFE2L1	0	-0.32
TXNDC15	0	-0.32
RYK	0	-0.32
CFDP1	0	-0.32
MZT2A	0	-0.32
PCMTD1	0	-0.32
CARD19	0	-0.32
ROCK1	0	-0.32
RAD23B	0	-0.32
CDV3	0	-0.32
JPT1	0	-0.32
PON2	0	-0.32
SYNGR1	0	-0.32
PHB2	0	-0.32
MFAP2	0	-0.32
POLR2J	0	-0.32
ARGLU1	0	-0.32
RBM8A	0	-0.32
C4orf3	0	-0.32
JAK1	0	-0.32
HNRNPA1	0	-0.32
SELENOS	0	-0.32
TMEM14C	0	-0.32
LDHA	7.1e-17	-0.32
DNAJA1	4.3e-19	-0.32
MYL12A	1.7e-22	-0.32
KIF13B	0.05	-0.33
KCTD5	0.05	-0.33
MDM1	0.05	-0.33
PSKH1	0.05	-0.33
MRPL49	0.05	-0.33
BRCC3	0.04	-0.33
TGFBR3L	0.04	-0.33
RNF121	0.04	-0.33
DPY19L3	0.03	-0.33
NOL4L	0.03	-0.33
BCL2L2	0.03	-0.33
NEDD1	0.03	-0.33
TMEM121	0.03	-0.33
NUDT16	0.03	-0.33
DHRS7B	0.02	-0.33
WDR19	0.02	-0.33
C17orf75	0.02	-0.33
CDK5RAP2	0.02	-0.33
SART1	0.02	-0.33
DDX49	0.02	-0.33
VPS26B	0.01	-0.33
FARSA	0.01	-0.33
NCLN	0.01	-0.33
PLXNA3	0.01	-0.33
LPCAT3	0.01	-0.33
NDST1	0.01	-0.33
RUVBL2	0.01	-0.33
AL161669.3	0.01	-0.33
CEP44	0.01	-0.33
PTPRF	0.01	-0.33
IKBKB	0.01	-0.33
ATXN3	0.01	-0.33
EXOSC10	0.01	-0.33
SCAMP3	0.01	-0.33
EXOC3	0.01	-0.33
ARV1	0.01	-0.33
GPATCH4	0	-0.33
MFSD14C	0	-0.33
ZDHHC2	0	-0.33
PAGR1	0	-0.33
SLC7A6OS	0	-0.33
ZNF131	0	-0.33
HIBADH	0	-0.33
NIP7	0	-0.33
CD2AP	0	-0.33
ZNHIT6	0	-0.33
GNB4	0	-0.33
CMC2	0	-0.33
MRPL9	0	-0.33
RCOR3	0	-0.33
TNFRSF10B	0	-0.33
DRAM2	0	-0.33
PCYT1A	0	-0.33
OSBPL1A	0	-0.33
MRPS35	0	-0.33
PTOV1	0	-0.33
NOP56	0	-0.33
HMGXB4	0	-0.33
USF2	0	-0.33
RWDD4	0	-0.33
FUNDC2	0	-0.33
UBXN2A	0	-0.33
CCDC124	0	-0.33
RARS2	0	-0.33
ZBTB7A	0	-0.33
NFKBIZ	0	-0.33
SRGAP1	0	-0.33
BRD2	0	-0.33
EMX2	0	-0.33
MAGT1	0	-0.33
THYN1	0	-0.33
KMT2A	0	-0.33
TGIF1	0	-0.33
NFYB	0	-0.33
NAP1L4	0	-0.33
STX16	0	-0.33
POLR1D	0	-0.33
APEX1	0	-0.33
SPTAN1	0	-0.33
ATP6V1D	0	-0.33
HEG1	0	-0.33
RDX	0	-0.33
LINC01578	0	-0.33
SNHG16	0	-0.33
GINM1	0	-0.33
C12orf75	0	-0.33
DYNC1I2	0	-0.33
ELOC	0	-0.33
GPNMB	0	-0.33
CBX3	0	-0.33
ST13	0	-0.33
MYH9	0	-0.33
NCL	2.6e-16	-0.33
RHOBTB3	2.5e-16	-0.33
BRI3	3e-21	-0.33
GABARAP	1.6e-28	-0.33
GALNS	0.05	-0.34
UCKL1	0.05	-0.34
JRKL	0.05	-0.34
MIPEP	0.05	-0.34
TMEM170A	0.04	-0.34
ASMTL	0.04	-0.34
C5orf22	0.04	-0.34
TMEM237	0.03	-0.34
SIRPA	0.03	-0.34
VPS8	0.03	-0.34
SAMD9L	0.03	-0.34
FN3KRP	0.03	-0.34
TBC1D14	0.03	-0.34
LRIG2	0.03	-0.34
NECAP1	0.03	-0.34
MLF1	0.03	-0.34
MEPCE	0.03	-0.34
DNAJC18	0.03	-0.34
CDK5RAP1	0.03	-0.34
SEPHS1	0.02	-0.34
ESYT1	0.02	-0.34
ESCO1	0.01	-0.34
C12orf65	0.01	-0.34
ENPP1	0.01	-0.34
DHRS1	0.01	-0.34
IP6K1	0.01	-0.34
NT5C2	0.01	-0.34
RANBP6	0.01	-0.34
AKAP17A	0.01	-0.34
FOXJ3	0.01	-0.34
REXO4	0	-0.34
NRAS	0	-0.34
ILRUN	0	-0.34
FAM214A	0	-0.34
GPX7	0	-0.34
VEGFC	0	-0.34
CASP7	0	-0.34
TMEM8A	0	-0.34
SPECC1L	0	-0.34
RBM24	0	-0.34
UXS1	0	-0.34
TIMM10B	0	-0.34
MAN1B1	0	-0.34
RNF8	0	-0.34
CCDC186	0	-0.34
TMEM106C	0	-0.34
MFSD14A	0	-0.34
PCGF2	0	-0.34
ANO10	0	-0.34
ZNF302	0	-0.34
DNTTIP1	0	-0.34
UTP23	0	-0.34
SDHB	0	-0.34
ANKFY1	0	-0.34
ZSWIM8	0	-0.34
AL133453.1	0	-0.34
HCCS	0	-0.34
UBR2	0	-0.34
ATG5	0	-0.34
CDK12	0	-0.34
CASP1	0	-0.34
SLC39A13	0	-0.34
CCDC59	0	-0.34
TBC1D15	0	-0.34
HSD17B4	0	-0.34
RAB22A	0	-0.34
FDX1	0	-0.34
TAP1	0	-0.34
ARL8A	0	-0.34
TSPAN9	0	-0.34
PTK2	0	-0.34
ZFC3H1	0	-0.34
EIF2A	0	-0.34
FZD2	0	-0.34
RALY	0	-0.34
SEC11C	0	-0.34
PPP2R2A	0	-0.34
MAN1A2	0	-0.34
LTN1	0	-0.34
GSTK1	0	-0.34
ZMYM4	0	-0.34
LAPTM4B	0	-0.34
AP3S1	0	-0.34
FKBP11	0	-0.34
USP48	0	-0.34
SSBP4	0	-0.34
SLC25A36	0	-0.34
KRAS	0	-0.34
MAGOH	0	-0.34
ZCCHC17	0	-0.34
CCNG1	0	-0.34
STIP1	0	-0.34
ABHD17C	0	-0.34
DNAJC21	0	-0.34
IGF2BP2	0	-0.34
DYNLT3	0	-0.34
HNRNPH2	0	-0.34
ALG5	0	-0.34
KLF6	0	-0.34
YTHDF2	0	-0.34
EXT1	0	-0.34
NSA2	0	-0.34
CCT4	0	-0.34
NCOR1	0	-0.34
ANP32B	0	-0.34
KDM5B	0	-0.34
ACBD3	0	-0.34
GSTM3	0	-0.34
CNIH4	0	-0.34
GABARAPL2	0	-0.34
CTSC	0	-0.34
EIF2S2	7.2e-16	-0.34
PTGDS	2.6e-17	-0.34
YWHAB	4.1e-18	-0.34
PEBP1	2.8e-20	-0.34
RNASEK	1e-23	-0.34
RNASEL	0.05	-0.35
DDX59	0.05	-0.35
HOXA7	0.04	-0.35
NVL	0.04	-0.35
STYXL1	0.04	-0.35
PQBP1	0.04	-0.35
CACNB3	0.04	-0.35
SF3A2	0.04	-0.35
GAS2L1	0.03	-0.35
MICAL3	0.02	-0.35
[truncated: 4,188 more rows]

## Sheet: S11b
Supplementary Table 11b. Differentially expressed genes in DSC4 cells following mAEA treatment
gene name	pvals_adj	log2FC
PHKG1	0	2.56
AC092069.1	0	2.53
LRRC75A	0	2.17
ACTA2	0	1.22
GREM1	0	1.18
LIMS2	0	1.11
CNN1	0	1.02
MGP	0	1
FGF7	0	0.98
CCN2	0	0.92
TAGLN	0	0.87
EGR1	0	0.85
TGM2	0	0.8
MYLK	0	0.79
TOMM7	0	0.61
ACTB	0	0.54
ATP5MD	0	0.54
TPM1	0	0.44
IGFBP4	0	0.41
TPM2	0	0.38
B2M	0	0.31
HLA-B	0	0.3
CD63	0	0.24
RACK1	0	-0.36
EID1	0	-0.51
BTF3	0	-0.53
VIM	0	-0.54
RBP1	0	-0.55
YBX1	0	-0.56
GPX4	0	-0.57
ARL6IP5	0	-0.57
LRPAP1	0	-0.57
CST3	0	-0.57
C1S	0	-0.59
EIF4G2	0	-0.59
RAB13	0	-0.6
TFPI	0	-0.62
MLEC	0	-0.64
HNRNPR	0	-0.65
SRSF5	0	-0.65
TMEM165	0	-0.65
IGFBP7	0	-0.65
ANKRD11	0	-0.67
PDCD6	0	-0.67
MXRA7	0	-0.67
COX4I1	0	-0.68
EEF1D	0	-0.68
REEP5	0	-0.69
CCT5	0	-0.69
SBDS	0	-0.7
EIF3A	0	-0.7
COL6A3	0	-0.72
GTF2A2	0	-0.72
TKT	0	-0.72
PRRC2C	0	-0.74
CEBPD	0	-0.74
PNRC1	0	-0.75
PDAP1	0	-0.78
NAA20	0	-0.78
EIF3H	0	-0.79
TJP1	0	-0.79
KLC1	0	-0.8
SOX4	0	-0.8
IFI16	0	-0.8
MARCKSL1	0	-0.8
PCOLCE	0	-0.81
S100A13	0	-0.81
TPST1	0	-0.82
FNDC3A	0	-0.82
JUN	0	-0.82
USP46	0	-0.82
XRN2	0	-0.82
ANXA6	0	-0.83
DEK	0	-0.83
LHFPL6	0	-0.83
UFD1	0	-0.84
CLU	0	-0.84
GSTK1	0	-0.85
IGF2R	0	-0.85
NCOR1	0	-0.85
PSMD7	0	-0.85
ACADVL	0	-0.86
CD302	0	-0.86
SNX9	0	-0.87
COMMD1	0	-0.88
SRP72	0	-0.88
GTF3A	0	-0.88
NFE2L1	0	-0.88
EIF4B	0	-0.88
NECTIN3	0	-0.89
LGALS3	0	-0.89
EIF2AK1	0	-0.9
IGF1R	0	-0.9
UBXN1	0	-0.9
PTPN11	0	-0.91
MRPL22	0	-0.91
EEA1	0	-0.91
HP1BP3	0	-0.91
DPYSL2	0	-0.91
CLEC2B	0	-0.92
HNRNPM	0	-0.92
DDX3X	0	-0.92
CHD9	0	-0.92
PPP4C	0	-0.93
DYNLT3	0	-0.93
ZBTB38	0	-0.93
FKBP8	0	-0.94
PLEKHO1	0	-0.94
CLIP1	0	-0.94
MAP2K2	0	-0.94
THRAP3	0	-0.94
EMC4	0	-0.95
ADRA2C	0	-0.96
ELK3	0	-0.97
ALDH2	0	-0.97
MESD	0	-0.97
CHIC2	0	-0.97
COPB2	0	-0.97
PLAUR	0	-0.99
PAPPA	0	-0.99
CUEDC2	0	-1
CSGALNACT2	0	-1
IRS1	0	-1
NORAD	0	-1
BLCAP	0	-1.01
SEC63	0	-1.01
DEGS1	0	-1.01
SENP6	0	-1.02
CTBP2	0	-1.02
RBBP6	0	-1.02
TMF1	0	-1.02
REX1BD	0	-1.03
DDRGK1	0	-1.03
GOLGA4	0	-1.03
GOLGA2	0	-1.04
KHDRBS1	0	-1.04
USP48	0	-1.05
VPS41	0	-1.05
RIOK3	0	-1.05
FERMT2	0	-1.05
GTF2B	0	-1.06
ODF2L	0	-1.07
NCOA7	0	-1.07
LUZP1	0	-1.07
SLC40A1	0	-1.07
TFPI2	0	-1.08
C11orf96	0	-1.08
TAF1D	0	-1.09
HIST1H1C	0	-1.12
ID4	0	-1.12
SCO2	0	-1.12
MTX1	0	-1.12
PNRC2	0	-1.12
ADARB1	0	-1.13
EFEMP1	0	-1.13
PITPNB	0	-1.13
CCPG1	0	-1.13
ING1	0	-1.14
NKAP	0	-1.14
ABI3BP	0	-1.14
UBE3A	0	-1.14
SNRPD3	0	-1.14
RAF1	0	-1.15
IER3	0	-1.15
HINT2	0	-1.16
ILF3	0	-1.16
PLEKHM2	0	-1.18
ADAMTS5	0	-1.18
ZBED1	0	-1.19
CHD8	0	-1.2
NSD3	0	-1.2
TUBB2A	0	-1.21
APOD	0	-1.22
RRAGC	0	-1.22
ANGPTL4	0	-1.22
HCFC1R1	0	-1.22
WASHC3	0	-1.22
TBC1D2B	0	-1.22
UBR2	0	-1.24
DNMT1	0	-1.24
ARFGEF1	0	-1.24
FBXO11	0	-1.25
MAP1A	0	-1.25
DHRSX	0	-1.25
ACIN1	0	-1.25
ANKRD26	0	-1.26
ERVK3-1	0	-1.26
UBALD2	0	-1.26
SMAP2	0	-1.27
OSGIN2	0	-1.27
PSMB8	0	-1.27
HADHA	0	-1.29
DAPK3	0	-1.3
SINHCAF	0	-1.31
TBC1D8B	0	-1.32
MYO9B	0	-1.32
SLC38A10	0	-1.32
LRP6	0	-1.34
IFI35	0	-1.34
TIPARP	0	-1.35
SPIN1	0	-1.36
SNX29	0	-1.37
IFNAR2	0	-1.39
MYO1E	0	-1.39
DDX54	0	-1.4
CTXN1	0	-1.4
ZFC3H1	0	-1.4
BUB3	0	-1.41
SERPINF1	0	-1.41
CDK17	0	-1.42
JADE1	0	-1.42
TEX261	0	-1.43
CITED4	0	-1.43
PHF21A	0	-1.44
CEP57	0	-1.46
PIM3	0	-1.46
C1GALT1	0	-1.47
PWWP3B	0	-1.47
UTP18	0	-1.48
RBMX	0	-1.48
SURF1	0	-1.49
PPP1R21	0	-1.5
SAMD11	0	-1.5
CEP63	0	-1.52
MXI1	0	-1.53
GADD45A	0	-1.53
GNPTG	0	-1.55
CHD6	0	-1.55
BMP2	0	-1.58
BTG2	0	-1.61
SMAD7	0	-1.62
ITSN2	0	-1.63
ARMCX1	0	-1.63
CCDC68	0	-1.66
RNF157	0	-1.67
CCDC93	0	-1.67
ABCA6	0	-1.69
FMNL2	0	-1.7
HS1BP3	0	-1.73
COL4A5	0	-1.78
AMZ1	0	-1.84
KIAA0100	0	-1.85
EVA1C	0	-1.86
NIN	0	-1.9
ITGB3	0	-1.95
TOLLIP	0	-1.96
ANAPC7	0	-1.98
AL365295.1	0	-1.99
RGL1	0	-2.04
CLN8	0	-2.06
IGFBP1	0	-2.06
DOCK6	0	-2.15
CDKN2B	0	-2.15
ZC3H7B	0	-2.15
FAM171B	0	-2.18
ELOA	0	-2.18
FBXO34	0	-2.21
VWA5A	0	-2.22
TSPYL2	0	-2.24
CCDC144A	0	-2.24
SNHG25	0	-2.25
NUP160	0	-2.26
IFIH1	0	-2.27
TMEM254	0	-2.32
HSDL1	0	-2.39
MED12	0	-2.41
BRMS1L	0	-2.44
INPP5B	0	-2.59
LRRC49	0	-2.62
PFKFB3	0	-2.63
ZNF583	0	-2.64
SNX33	0	-2.65
SDE2	0	-2.67
MICALL1	0	-2.68
ELL	0	-2.72
BAIAP2	0	-2.75
DCP1B	0	-2.78
ACSF3	0	-2.82
DLGAP1-AS1	0	-2.82
LONRF1	0	-2.83
ARL6	0	-3.05
KIAA0556	0	-3.09
C1orf115	0	-3.1
NOC4L	0	-3.15
ZNF3	0	-3.16
GDPD1	0	-3.19
NPW	0	-3.2
PARP8	0	-3.26
ZNF384	0	-3.31
KCTD6	0	-3.36
GADD45G	0	-3.37
FAM98C	0	-3.39
AC139887.2	0	-3.45
HIST1H1E	0	-3.49
NTF3	0	-3.6
LINC00294	0	-3.98
ABTB2	0	-4.05
EFNB2	0	-4.12
LINC02246	0	-24.38
ZNF665	0	-24.4
ZSCAN16	0	-24.43
SLC45A1	0	-24.44
KIF27	0	-24.44
ARMC5	0	-24.45
LETM2	0	-24.47
USP35	0	-24.5
AL117332.1	0	-24.52
ZSCAN5A	0	-24.57
CYS1	0	-24.58
PCDHGB5	0	-24.6
LRRC20	0	-24.61
MAMSTR	0	-24.62
GPRASP1	0	-24.63
HOXA4	0	-24.68
LINC01391	0	-24.7
AL450998.2	0	-24.71
WDR53	0	-24.72
BOLA2B	0	-24.73
DLGAP1-AS2	0	-24.73
NBPF11	0	-24.77
ZC3HAV1L	0	-24.81
AL162390.1	0	-24.83
DHX58	0	-24.84
EVI5L	0	-24.85
GPRIN3	0	-24.86
HDAC11	0	-24.87
AL031058.1	0	-24.92
MAPK8IP1	0	-24.96
FIZ1	0	-24.97
SLC10A7	0	-24.98
PELI1	0	-24.98
SLC2A6	0	-25.02
MCM9	0	-25.07
TET3	0	-25.09
CYB5D1	0	-25.14
CSRNP1	0	-25.16
AC017002.3	0	-25.32
GMFG	0	-25.34
EREG	0	-25.38
DUS3L	0	-25.43
ACSF2	0	-25.49
AC005332.4	0	-25.58
PRRT3	0	-25.64
USP53	0.01	0.98
KRT18	0.01	0.8
HSPB1	0.01	0.55
EEF1G	0.01	-0.4
LEPROT	0.01	-0.43
H3F3B	0.01	-0.43
PDLIM2	0.01	-0.46
GNAS	0.01	-0.5
XRCC5	0.01	-0.52
TGOLN2	0.01	-0.53
PTTG1IP	0.01	-0.54
TRIR	0.01	-0.55
DYNLRB1	0.01	-0.55
RHOBTB3	0.01	-0.57
DNAJA1	0.01	-0.57
CD46	0.01	-0.59
XIST	0.01	-0.6
PGRMC2	0.01	-0.6
ZEB1	0.01	-0.61
HERPUD1	0.01	-0.61
EPS8	0.01	-0.61
UBXN4	0.01	-0.62
FUS	0.01	-0.63
VCP	0.01	-0.64
ASPH	0.01	-0.64
TPR	0.01	-0.66
TMEM208	0.01	-0.67
BUD31	0.01	-0.68
DYNC1H1	0.01	-0.68
RTN3	0.01	-0.68
F2R	0.01	-0.69
OGFRL1	0.01	-0.69
RAB7A	0.01	-0.69
TBX3	0.01	-0.7
COL6A2	0.01	-0.7
STUB1	0.01	-0.71
MDK	0.01	-0.72
BPTF	0.01	-0.73
STAT3	0.01	-0.73
RHOQ	0.01	-0.74
AEBP1	0.01	-0.75
VPS28	0.01	-0.75
BCLAF1	0.01	-0.76
RAD23A	0.01	-0.76
SMARCA5	0.01	-0.76
ROCK1	0.01	-0.77
TCF7L2	0.01	-0.78
PNN	0.01	-0.78
VAMP3	0.01	-0.79
RBM17	0.01	-0.79
DHX36	0.01	-0.79
ANKLE2	0.01	-0.79
DNAJC1	0.01	-0.8
CTHRC1	0.01	-0.81
AFF4	0.01	-0.81
TAF7	0.01	-0.81
RALA	0.01	-0.82
CCDC47	0.01	-0.83
TANK	0.01	-0.83
TM4SF1	0.01	-0.84
PARP14	0.01	-0.84
MMP14	0.01	-0.85
NDUFS7	0.01	-0.85
FRG1	0.01	-0.86
PBRM1	0.01	-0.86
VGLL4	0.01	-0.86
MRPL17	0.01	-0.87
TWF2	0.01	-0.87
EWSR1	0.01	-0.87
PTPN12	0.01	-0.87
NDUFB9	0.01	-0.87
STX2	0.01	-0.88
VASN	0.01	-0.9
HAGH	0.01	-0.91
MAPK1	0.01	-0.91
NTAN1	0.01	-0.91
KIF1B	0.01	-0.92
BDP1	0.01	-0.93
IGF2BP2	0.01	-0.93
FAM89B	0.01	-0.94
STAG2	0.01	-0.94
ZNF106	0.01	-0.95
PRPSAP1	0.01	-0.95
CD276	0.01	-0.96
GNPDA1	0.01	-0.96
TWIST1	0.01	-0.96
COPS8	0.01	-0.98
TPGS1	0.01	-0.99
FGF2	0.01	-1
RAB22A	0.01	-1.02
NSMCE3	0.01	-1.04
DIS3	0.01	-1.04
GNL2	0.01	-1.04
CHST7	0.01	-1.05
YES1	0.01	-1.06
HNRNPUL2	0.01	-1.08
SHARPIN	0.01	-1.08
MAN1A1	0.01	-1.09
HBP1	0.01	-1.11
POP7	0.01	-1.11
MIS18BP1	0.01	-1.11
NBAS	0.01	-1.12
SLC4A7	0.01	-1.13
KCND2	0.01	-1.13
RBM42	0.01	-1.15
POFUT2	0.01	-1.16
SDHA	0.01	-1.16
MRFAP1L1	0.01	-1.17
GON4L	0.01	-1.17
BRWD1	0.01	-1.17
SMC5	0.01	-1.18
AGGF1	0.01	-1.19
PLCG2	0.01	-1.2
SECISBP2	0.01	-1.2
SLC36A4	0.01	-1.2
C12orf10	0.01	-1.21
MNAT1	0.01	-1.21
KIFC3	0.01	-1.22
FOXK2	0.01	-1.24
TNFRSF11B	0.01	-1.25
PTOV1	0.01	-1.26
EXOC4	0.01	-1.26
POLR2C	0.01	-1.27
DHX16	0.01	-1.28
WDR45	0.01	-1.29
TAF1B	0.01	-1.29
SHC3	0.01	-1.31
SLC35E1	0.01	-1.31
ARHGAP35	0.01	-1.33
CYBC1	0.01	-1.34
ARFGAP2	0.01	-1.35
YRDC	0.01	-1.35
LDB1	0.01	-1.39
AC092821.3	0.01	-1.39
ATRN	0.01	-1.42
UBN2	0.01	-1.44
SEMA3A	0.01	-1.44
FOXO3	0.01	-1.44
HIST1H2AC	0.01	-1.45
FADD	0.01	-1.45
SDHAF1	0.01	-1.47
WBP1	0.01	-1.48
TMEM129	0.01	-1.49
WDR48	0.01	-1.51
POLR2D	0.01	-1.51
LINC02693	0.01	-1.52
VTI1A	0.01	-1.53
PACSIN3	0.01	-1.53
PRPF19	0.01	-1.53
RHOU	0.01	-1.54
GUF1	0.01	-1.55
BLZF1	0.01	-1.55
EHMT2	0.01	-1.56
PTGES	0.01	-1.58
LRRN4CL	0.01	-1.58
AFDN	0.01	-1.58
SENP2	0.01	-1.6
FAM193A	0.01	-1.62
SOGA1	0.01	-1.65
ELMSAN1	0.01	-1.66
RAMAC	0.01	-1.66
FICD	0.01	-1.75
CLK4	0.01	-1.77
SNCA	0.01	-1.79
EFNA4	0.01	-1.8
BGN	0.01	-1.81
GDF15	0.01	-1.83
SETD4	0.01	-1.84
PUS3	0.01	-1.87
WDR5	0.01	-2.03
HDX	0.01	-2.05
ZNF25	0.01	-2.05
ZNF445	0.01	-2.09
MTA2	0.01	-2.12
TTC21B	0.01	-2.13
CYP4V2	0.01	-2.31
PLCD1	0.01	-2.53
ZNF804A	0.01	-2.57
UBE2D4	0.01	-2.68
PROCR	0.01	-3
AC067852.2	0.01	-3.01
CCHCR1	0.01	-3.02
CREB5	0.01	-3.03
PRTG	0.01	-3.08
PCCA-DT	0.01	-3.14
CENPP	0.01	-3.32
ASPN	0.01	-3.94
RBM34	0.01	-23.94
C11orf98	0.01	-23.94
FSIP1	0.01	-23.98
PRR26	0.01	-24.04
RAB3A	0.01	-24.14
ZKSCAN2-DT	0.01	-24.17
TMEM231	0.01	-24.19
HHIPL1	0.01	-24.24
KIAA1211	0.01	-24.24
ZNF100	0.01	-24.24
PSORS1C1	0.01	-24.25
FZD1	0.01	-24.29
GPR150	0.01	-24.44
MBLAC1	0.01	-24.45
IPO9-AS1	0.01	-24.45
AC021739.2	0.01	-24.46
IDH1-AS1	0.01	-24.49
PICK1	0.01	-24.51
DZANK1	0.01	-24.53
VARS2	0.01	-24.58
AF131215.6	0.01	-24.61
LINC02384	0.01	-24.7
ZNF678	0.01	-24.75
SEC31B	0.01	-24.81
HIST1H3D	0.01	-24.97
ZFHX4	0.02	1.22
DTWD1	0.02	0.77
TMEM258	0.02	0.46
DYNLL1	0.02	0.39
SERF2	0.02	0.27
RAC1	0.02	-0.4
ANXA1	0.02	-0.41
GSTP1	0.02	-0.42
TPI1	0.02	-0.46
CTSL	0.02	-0.5
SRRM2	0.02	-0.52
MPG	0.02	-0.52
EIF3K	0.02	-0.54
CEBPB	0.02	-0.56
BNIP3L	0.02	-0.57
ASAP1	0.02	-0.57
CARHSP1	0.02	-0.58
ZNHIT1	0.02	-0.58
HSPA5	0.02	-0.58
PNISR	0.02	-0.59
RRAS	0.02	-0.59
CD55	0.02	-0.6
HNRNPU	0.02	-0.6
SH3GLB1	0.02	-0.62
CHPT1	0.02	-0.62
SLC39A7	0.02	-0.63
RDX	0.02	-0.63
CHMP2A	0.02	-0.63
FAP	0.02	-0.64
SIVA1	0.02	-0.64
SARAF	0.02	-0.65
NID2	0.02	-0.66
SCPEP1	0.02	-0.66
SPTAN1	0.02	-0.66
ABCA1	0.02	-0.67
GOLGB1	0.02	-0.67
QKI	0.02	-0.68
PLOD2	0.02	-0.68
CPNE1	0.02	-0.68
PCYOX1	0.02	-0.69
IKBIP	0.02	-0.69
IK	0.02	-0.7
RTF2	0.02	-0.7
ARL6IP1	0.02	-0.72
AC027288.3	0.02	-0.73
UQCRC1	0.02	-0.73
PGRMC1	0.02	-0.74
APMAP	0.02	-0.75
JOSD2	0.02	-0.75
FAM162A	0.02	-0.76
PKN2	0.02	-0.77
RASSF8	0.02	-0.77
DCTN2	0.02	-0.78
MYO1C	0.02	-0.79
TMED5	0.02	-0.8
SRM	0.02	-0.8
OSTM1	0.02	-0.82
HSPH1	0.02	-0.82
SPHK1	0.02	-0.82
IFITM1	0.02	-0.82
SUPT6H	0.02	-0.82
PIH1D1	0.02	-0.84
CYTOR	0.02	-0.84
C14orf119	0.02	-0.86
ANP32E	0.02	-0.87
ZNF292	0.02	-0.87
EPB41L2	0.02	-0.88
MT-ATP8	0.02	-0.89
COMMD2	0.02	-0.9
PLA2R1	0.02	-0.9
CRCP	0.02	-0.95
MRPL9	0.02	-0.95
PPP1R10	0.02	-0.96
CDK14	0.02	-0.98
JMJD1C	0.02	-0.98
EMILIN2	0.02	-0.99
PDZD8	0.02	-0.99
TSR2	0.02	-1.01
HSD17B11	0.02	-1.01
CFD	0.02	-1.01
DIAPH2	0.02	-1.02
NSL1	0.02	-1.03
NELFE	0.02	-1.03
CREB1	0.02	-1.05
SRP68	0.02	-1.07
ADPGK	0.02	-1.07
YTHDC2	0.02	-1.09
LXN	0.02	-1.09
ANAPC10	0.02	-1.09
RSBN1	0.02	-1.15
TGS1	0.02	-1.17
GPALPP1	0.02	-1.18
RASA2	0.02	-1.18
TP53BP2	0.02	-1.21
MOSPD2	0.02	-1.22
ALG11	0.02	-1.23
UBASH3B	0.02	-1.25
ASNSD1	0.02	-1.27
SVIL	0.02	-1.27
TACO1	0.02	-1.27
LGR4	0.02	-1.32
HDHD5	0.02	-1.35
KLHDC8B	0.02	-1.41
MORC2	0.02	-1.45
FST	0.02	-1.46
ABCA8	0.02	-1.55
ZNF688	0.02	-1.58
PLD1	0.02	-1.62
RANBP3	0.02	-1.63
CPOX	0.02	-1.64
MIR210HG	0.02	-1.65
ZNF354A	0.02	-1.66
BLMH	0.02	-1.7
RABL2B	0.02	-1.84
WDR83	0.02	-1.86
DCAF17	0.02	-1.9
HIST2H2AC	0.02	-1.9
NBPF14	0.02	-1.95
ZNF26	0.02	-1.97
MYOCD	0.02	-2.02
SERPINB2	0.02	-2.04
BAK1	0.02	-2.06
GBP4	0.02	-2.19
PRMT3	0.02	-2.22
SLC17A9	0.02	-2.33
HIST1H1D	0.02	-2.43
LINC02600	0.02	-2.47
DNM1	0.02	-2.54
NFKBIE	0.02	-2.68
ZBTB37	0.02	-2.75
DDX31	0.02	-2.8
TRAF2	0.02	-2.92
AC022613.3	0.02	-3.2
AC108519.1	0.02	-3.25
AL158206.1	0.02	-3.32
AC078850.1	0.02	-23.64
CDK20	0.02	-23.9
AC112220.2	0.02	-23.93
FAM155A-IT1	0.02	-23.94
QPCTL	0.02	-23.98
AC138696.2	0.02	-23.99
AL691432.2	0.02	-24
AC074117.1	0.02	-24.12
LINC01341	0.02	-24.14
PARD6A	0.02	-24.15
AC099778.1	0.02	-24.2
APOC1	0.02	-24.33
PTPRD	0.02	-24.35
LINC00346	0.02	-24.37
ZNF554	0.02	-24.37
AP4S1	0.02	-24.37
VLDLR	0.02	-24.4
AL513534.2	0.02	-24.57
PLEKHG1	0.02	-24.58
TYW1B	0.02	-24.6
AC091607.2	0.03	3.02
PCSK7	0.03	0.82
MT-ND3	0.03	0.44
POLR2L	0.03	0.41
MORF4L2	0.03	0.31
CALD1	0.03	0.29
CALM2	0.03	0.22
TPT1	0.03	-0.2
CAST	0.03	-0.42
DCN	0.03	-0.43
UBB	0.03	-0.43
EIF3F	0.03	-0.44
LAMC1	0.03	-0.45
SSR2	0.03	-0.48
CBX3	0.03	-0.51
GSN	0.03	-0.53
SELENOK	0.03	-0.53
KIF5B	0.03	-0.54
FAM114A1	0.03	-0.56
TRMT112	0.03	-0.56
PON2	0.03	-0.57
RBMS1	0.03	-0.57
FBN1	0.03	-0.57
HAND2	0.03	-0.58
NOL7	0.03	-0.58
NDUFS2	0.03	-0.59
ECE1	0.03	-0.59
MRPL14	0.03	-0.59
EIF5B	0.03	-0.6
SDF2	0.03	-0.6
RNF213	0.03	-0.61
RAB32	0.03	-0.61
RBM4	0.03	-0.61
CFH	0.03	-0.62
RBM39	0.03	-0.62
PSMD12	0.03	-0.64
OPTN	0.03	-0.65
NRDC	0.03	-0.67
TXNL4A	0.03	-0.67
NDFIP1	0.03	-0.68
TCF4	0.03	-0.68
BLVRB	0.03	-0.69
IMPA2	0.03	-0.7
HADHB	0.03	-0.73
CAPN2	0.03	-0.73
IL15	0.03	-0.73
RB1CC1	0.03	-0.74
ITPRIPL2	0.03	-0.74
DENND10	0.03	-0.74
DEF8	0.03	-0.75
MCC	0.03	-0.77
KDSR	0.03	-0.77
UTP11	0.03	-0.78
AASDHPPT	0.03	-0.78
MBD4	0.03	-0.79
CBLB	0.03	-0.8
AKIRIN2	0.03	-0.81
PDCD2	0.03	-0.82
BLOC1S4	0.03	-0.82
AKR1A1	0.03	-0.83
IARS2	0.03	-0.83
TUT7	0.03	-0.83
NEMF	0.03	-0.84
CREG1	0.03	-0.84
SMC3	0.03	-0.84
SUZ12	0.03	-0.84
PSMD6	0.03	-0.85
FAM199X	0.03	-0.85
HARS	0.03	-0.85
OSBPL10	0.03	-0.89
REST	0.03	-0.9
TP53RK	0.03	-0.9
UTRN	0.03	-0.91
NPLOC4	0.03	-0.92
SLU7	0.03	-0.94
NCOR2	0.03	-0.95
STK4	0.03	-0.96
MRPL37	0.03	-0.98
C6orf120	0.03	-0.99
MLLT11	0.03	-1
MTFR1L	0.03	-1
BICD1	0.03	-1.01
SENP5	0.03	-1.02
ICE1	0.03	-1.04
LZIC	0.03	-1.06
CREBBP	0.03	-1.06
GTPBP6	0.03	-1.06
PTRH2	0.03	-1.07
TUSC1	0.03	-1.07
AIFM2	0.03	-1.08
PHF10	0.03	-1.09
ZNF322	0.03	-1.1
ANKRD39	0.03	-1.11
STK19	0.03	-1.11
FBXO8	0.03	-1.11
GATA2	0.03	-1.12
KIAA0355	0.03	-1.14
SRD5A3	0.03	-1.14
CTU1	0.03	-1.16
TMEM39A	0.03	-1.17
WDR3	0.03	-1.21
MAD2L2	0.03	-1.23
AC118549.1	0.03	-1.27
GAB2	0.03	-1.27
DMTF1	0.03	-1.29
CNKSR3	0.03	-1.29
THSD7A	0.03	-1.37
WDR74	0.03	-1.46
MIOS	0.03	-1.47
ARNT2	0.03	-1.48
SHKBP1	0.03	-1.48
MAIP1	0.03	-1.49
FAM135A	0.03	-1.49
HIVEP1	0.03	-1.55
WDTC1	0.03	-1.61
PTDSS1	0.03	-1.62
PLAGL2	0.03	-1.66
DELE1	0.03	-1.69
NANP	0.03	-1.69
MRPL49	0.03	-1.7
ZNF23	0.03	-1.72
TRIT1	0.03	-1.75
PPM1D	0.03	-1.78
IQCG	0.03	-1.8
ZNF592	0.03	-1.8
RITA1	0.03	-1.81
BCKDHA	0.03	-1.84
ST7	0.03	-1.86
RNF166	0.03	-1.88
TIPIN	0.03	-1.9
ZBTB40	0.03	-2.14
GATA6	0.03	-2.19
SENP1	0.03	-2.2
PIK3R3	0.03	-2.28
EXOSC5	0.03	-2.29
ZKSCAN4	0.03	-2.35
CXXC4	0.03	-2.56
BAHD1	0.03	-2.63
Z82215.1	0.03	-2.89
ABHD15	0.03	-3.02
GAS2L3	0.03	-3.11
AC242426.2	0.03	-3.15
ZFP41	0.03	-3.46
SGMS1-AS1	0.03	-23.55
ATF7IP2	0.03	-23.65
PRDM10	0.03	-23.7
ZSWIM3	0.03	-23.73
KCTD21-AS1	0.03	-23.74
LINC00910	0.03	-23.74
TSSK3	0.03	-23.75
PODXL2	0.03	-23.77
CCDC189	0.03	-23.79
AC107068.1	0.03	-23.83
AP1S3	0.03	-23.83
STARD13-AS	0.03	-23.84
SYN3	0.03	-23.85
AL390728.6	0.03	-23.86
ZSCAN12	0.03	-23.87
YPEL4	0.03	-23.88
CACNA1H	0.03	-23.96
COLEC12	0.03	-23.97
LHX4	0.03	-23.99
AC009961.4	0.03	-24.01
AC107993.1	0.03	-24.01
ZNF18	0.03	-24.07
ABLIM2	0.03	-24.09
AL118506.1	0.03	-24.1
CHTF8	0.03	-24.1
RAB38	0.03	-24.11
RGL3	0.03	-24.21
LINC01474	0.03	-24.22
MAP1LC3B2	0.03	-24.22
ZNF416	0.03	-24.23
CISH	0.03	-24.3
CPEB1	0.03	-24.3
RNF144A	0.03	-24.34
PIGA	0.03	-24.54
STEAP1	0.04	1.06
CRISPLD2	0.04	0.4
MARCKS	0.04	0.27
SLC25A3	0.04	-0.42
HLA-E	0.04	-0.43
LY6E	0.04	-0.44
FKBP1A	0.04	-0.44
ATRX	0.04	-0.54
GSTM3	0.04	-0.54
CDV3	0.04	-0.56
RAB10	0.04	-0.56
SNF8	0.04	-0.56
SNRPB	0.04	-0.57
PAK2	0.04	-0.58
LEPROTL1	0.04	-0.58
FSCN1	0.04	-0.6
PAM	0.04	-0.61
UPP1	0.04	-0.62
ADRM1	0.04	-0.62
CYC1	0.04	-0.63
SPTBN1	0.04	-0.65
GCC2	0.04	-0.66
ZBTB1	0.04	-0.66
TUFM	0.04	-0.66
TOP1	0.04	-0.66
BLOC1S6	0.04	-0.67
MRPS34	0.04	-0.68
RSRP1	0.04	-0.68
NTMT1	0.04	-0.7
RBBP4	0.04	-0.7
RRAGA	0.04	-0.7
EIF6	0.04	-0.74
MIR4435-2HG	0.04	-0.75
CDC42BPA	0.04	-0.75
MTHFD1L	0.04	-0.76
DYNC1LI1	0.04	-0.77
SCAMP2	0.04	-0.77
KLF3	0.04	-0.79
NUDT9	0.04	-0.79
UBE2Q2	0.04	-0.79
FBXW5	0.04	-0.81
ISOC2	0.04	-0.83
HSD17B4	0.04	-0.83
IMP3	0.04	-0.84
NSFL1C	0.04	-0.87
MEST	0.04	-0.88
AGFG1	0.04	-0.88
SNRNP200	0.04	-0.9
PLEKHA5	0.04	-0.91
PTPRE	0.04	-0.92
SAFB2	0.04	-0.92
NINJ1	0.04	-0.93
ABHD5	0.04	-0.94
CHD1	0.04	-0.95
SUDS3	0.04	-0.95
DNAJB9	0.04	-0.97
SRSF1	0.04	-0.98
MTHFD2	0.04	-0.99
GNB4	0.04	-1
SMARCD1	0.04	-1
MTRF1L	0.04	-1.02
DYRK4	0.04	-1.02
GTF2H3	0.04	-1.02
IGF2	0.04	-1.03
ENDOV	0.04	-1.08
TSPYL4	0.04	-1.13
DDI2	0.04	-1.14
DMWD	0.04	-1.16
ELP5	0.04	-1.18
TSC22D4	0.04	-1.19
SLC7A6OS	0.04	-1.21
AC027644.3	0.04	-1.25
DDX56	0.04	-1.28
RNF135	0.04	-1.28
ZNF677	0.04	-1.42
ZGPAT	0.04	-1.42
ZNF576	0.04	-1.44
ZBTB24	0.04	-1.5
TRAPPC11	0.04	-1.5
ALKBH3	0.04	-1.58
NAGPA	0.04	-1.61
ZBTB17	0.04	-1.61
MYC	0.04	-1.62
CEP295	0.04	-1.85
STRIP1	0.04	-1.89
TTLL5	0.04	-2.06
CEP19	0.04	-2.63
ELF4	0.04	-2.72
PPP1R13L	0.04	-2.78
AL356488.3	0.04	-2.8
AL121832.2	0.04	-2.83
HOXC11	0.04	-2.89
RNF208	0.04	-3
EARS2	0.04	-3.06
TSC22D1-AS1	0.04	-23.5
AC106791.1	0.04	-23.58
CCDC169	0.04	-23.59
ZNF20	0.04	-23.65
AC006449.6	0.04	-23.68
PDCD4-AS1	0.04	-23.69
BCL2L10	0.04	-23.73
BHLHE41	0.04	-23.76
TMEM116	0.04	-23.8
POU5F2	0.04	-23.8
ZNF90	0.04	-23.87
CCDC36	0.04	-23.94
MAP10	0.04	-24.02
DBF4B	0.04	-24.17
IGFBP5	0.05	1.71
C1orf56	0.05	1.58
SEC61G	0.05	0.31
TPM4	0.05	-0.28
PSMA7	0.05	-0.35
SEPTIN11	0.05	-0.4
S100A16	0.05	-0.44
HNRNPA2B1	0.05	-0.44
RAI14	0.05	-0.49
MAP4K4	0.05	-0.5
TMBIM4	0.05	-0.51
ST13	0.05	-0.51
CAMLG	0.05	-0.54
EMC6	0.05	-0.54
PAFAH1B1	0.05	-0.56
ARMCX3	0.05	-0.57
PHB	0.05	-0.58
TMED4	0.05	-0.58
NSA2	0.05	-0.6
PDLIM4	0.05	-0.62
CALCOCO2	0.05	-0.62
CTDNEP1	0.05	-0.63
CAMK2N1	0.05	-0.63
DANCR	0.05	-0.64
TOX4	0.05	-0.65
ABCF1	0.05	-0.66
YTHDF2	0.05	-0.66
WIPF1	0.05	-0.67
ATXN10	0.05	-0.68
MAPK6	0.05	-0.69
NAP1L4	0.05	-0.72
CLN5	0.05	-0.72
RRP36	0.05	-0.72
METTL26	0.05	-0.72
BACE1	0.05	-0.75
TNS3	0.05	-0.75
CEP170	0.05	-0.75
TMEM205	0.05	-0.75
ZMYM4	0.05	-0.77
COA8	0.05	-0.78
PARP1	0.05	-0.79
NDUFS3	0.05	-0.79
PTPN13	0.05	-0.79
AP3B1	0.05	-0.8
CDC5L	0.05	-0.81
NT5C	0.05	-0.81
RWDD4	0.05	-0.82
MAP3K4	0.05	-0.82
OGA	0.05	-0.83
FKBP5	0.05	-0.84
DCBLD1	0.05	-0.85
ZDHHC12	0.05	-0.85
UBR4	0.05	-0.86
SRGAP1	0.05	-0.88
ZNF280D	0.05	-0.89
EP300	0.05	-0.96
ZNF226	0.05	-0.96
IFRD2	0.05	-0.98
EDNRB	0.05	-1.01
CNPY4	0.05	-1.01
PNPT1	0.05	-1.01
AKT2	0.05	-1.04
NHLRC3	0.05	-1.04
MAVS	0.05	-1.06
GALNT15	0.05	-1.08
RNF126	0.05	-1.09
PIGG	0.05	-1.1
ARHGAP20	0.05	-1.16
HES1	0.05	-1.19
SP140L	0.05	-1.21
SAYSD1	0.05	-1.21
RELB	0.05	-1.23
C5orf22	0.05	-1.26
LRRC23	0.05	-1.33
EXOG	0.05	-1.39
CROT	0.05	-1.41
LIMCH1	0.05	-1.43
ZNF585A	0.05	-1.43
AC010735.2	0.05	-1.44
SMC4	0.05	-1.48
CLPB	0.05	-1.5
AGAP2-AS1	0.05	-1.54
C1orf54	0.05	-1.56
RABGAP1L	0.05	-1.56
ZFYVE27	0.05	-1.73
COL24A1	0.05	-1.78
PPP1R16A	0.05	-1.8
MTO1	0.05	-1.93
ZNF33A	0.05	-1.95
CYGB	0.05	-2.06
KIAA0825	0.05	-2.07
RGS12	0.05	-2.75
RAB9B	0.05	-2.93
HDAC9	0.05	-3.11
ZNF135	0.05	-23.45
SULT1A3	0.05	-23.49
ZRANB2-AS2	0.05	-23.52
THEMIS2	0.05	-23.61
ZBED6	0.05	-23.64
AL157394.3	0.05	-23.69
DCLRE1B	0.05	-23.7
AL096865.1	0.05	-23.73
LRRC29	0.05	-23.73
AC008443.5	0.05	-23.76
AC135050.6	0.05	-23.78
AC080013.1	0.05	-23.8
USP21	0.05	-23.82
NAALAD2	0.05	-23.84
ZSCAN22	0.05	-23.85
TMEM26	0.05	-23.88
C18orf54	0.05	-23.89
ETV7	0.05	-23.89
PITPNM2	0.05	-23.99
FCRLB	0.05	-24.01
FAM41C	0.05	-24.3
AC083855.2	0.05	-24.45
CORIN	0.05	-24.49
