# Supplementary material for: Single-cell spatiotemporal dissection of the human maternal–fetal interface
Source: Nature. 2026 Apr 8;653(8113):167–79. doi: 10.1038/s41586-026-10316-x (PMC13149032; doi:10.1038/s41586-026-10316-x)
Supplement: Supplementary file 3 — Supplementary Tables 1–13 and Supplementary Tables guide [file 41586_2026_10316_MOESM3_ESM.zip › SuppTable12.xlsx]

## Sheet: S12
Supplementary Table 12. Quantification of trophoblast invasion in transwell assays
Replicate No.	Control (%)	AEA (%)	SRI (%)	AEA+ SRI (%)
1	100	48	330	159
2	100	45	274	152
3	100	49	272	153
4	100	56	209	102
5	100	59	183	101
6	100	58	195	101
