# Supplementary material for: Single-cell spatiotemporal dissection of the human maternal–fetal interface
Source: Nature. 2026 Apr 8;653(8113):167–79. doi: 10.1038/s41586-026-10316-x (PMC13149032; doi:10.1038/s41586-026-10316-x)
Supplement: Supplementary file 4 — Source Data Fig. 1 [file 41586_2026_10316_MOESM4_ESM.xlsx]

## Sheet: a
	G1	G2	G3	G4	G5
B	0.00356701	0.00235991	0.000968965	0.000762245	0.00119488
DSC	0.308324	0.215824	0.0478783	0.0503299	0.00822926
EC	0.0465536	0.0738436	0.0309499	0.0242829	0.044943
EVT	0.00378995	0.0754741	0.0741828	0.0352593	0.0264416
Epi	0.45372	0.326954	0.0318333	0.0299671	0.00152251
Ery	0.000364808	0.00133013	0.000142495	0.000196006	0.000173451
FB	4.05342e-05	0.00107269	0.0227992	0.0279417	0.0247263
HB	4.05342e-05	0.000600704	0.0156459	0.0294227	0.0219319
M	0.0442229	0.107826	0.0610448	0.0400505	0.0186363
PV	0.00997142	0.006951	0.0104306	0.0106714	0.0290433
SCT	0.00567479	0.0541921	0.479894	0.545898	0.702956
T	0.0108632	0.00218828	0.00524381	0.00352811	0.00373882
VCT	0.0247462	0.0295632	0.169825	0.171592	0.110449
cDC	0.00441823	0.00394748	0.00182393	0.00102359	0.000385446
dNK	0.0837032	0.0978718	0.0473368	0.0290742	0.00562751

## Sheet: i
G1_Act_EVT	G2_Rep_EVT	G3_Act_SCT	G4_Rep_SCT	G1_Act_EVT	G2_Rep_EVT	G3_Act_SCT	G4_Rep_SCT
1.16958	-1.12076	1.16958	1.38747	0.103732	1.30732	0.103732	-0.930796
1.38994	-1.108	-0.97055	1.38994	-0.469045	1.31509	1.37608	-0.469045
-0.448043	-1.11833	-1.12076	-0.97055	-0.937634	1.30884	1.30732	1.37608
1.41301	-0.97055	-1.19794	-1.12076	-0.757058	1.37608	1.2499	1.30732
1.38747	-1.19794	-0.894928	1.41109	-0.930796	1.2499	1.39579	-0.624137
1.41109	-0.861531	-1.108	1.39445	-0.624137	1.40201	1.31509	-0.901281
1.19565	-0.894928	0.0800975	1.16958	-1.2519	1.39579	1.18273	0.103732
1.36776	1.41109	-1.33037	1.41072	-0.372569	-0.624137	1.08062	-0.619341
1.41072	-0.614755	0.0704245	1.40943	-0.619341	1.41035	1.18801	-0.805404
1.39068	1.38994	-0.986981	-0.764065	-0.472844	-0.469045	1.37065	1.41264
1.41421	-1.01894	-0.681897	1.41283	-0.708596	1.35877	1.41392	-0.652275
1.41414	-0.910493	-0.77686	-1.26487	-0.719144	1.3924	1.41184	1.18023
1.29267	1.16958	0.0718742	-0.186889	-1.14308	0.103732	1.18722	-1.12056
1.39156	-0.448043	-0.861531	1.41301	-0.914133	-0.937634	1.40201	-0.757058
1.28173	-0.870964	-1.2179	-1.11833	-1.15844	1.4004	1.23148	1.30884
1.395	1.29925	-0.994797	-1.01499	-0.898689	-1.13332	1.36791	1.36034
1.38062	-1.18374	-0.852926	-0.836889	-0.955682	1.262	1.40339	1.40572
1.34536	-1.01051	-1.01894	1.14646	-1.05018	1.36208	1.35877	-1.29032
1.3715		-0.581904	-0.681897	-0.387009		1.40721	1.41392
1.40385		-1.41032	-0.416524	-0.84992		0.614287	-0.962157
1.41409		-0.960171	1.21721	-0.723356		1.37928	-1.23215
1.41281		-0.852849	0.518416	-0.760879		1.4034	-1.3987
1.41252		-1.07519	1.38588	-0.646421		1.33319	-0.448992
1.39171		-0.614755	-0.47172	-0.913471		1.41035	-0.918744
1.41403		-0.870964	1.32457	-0.726705		1.4004	-1.0914
1.41406		-0.892325	0.882246	-0.724944		1.39633	-1.39832
1.41416		-0.883703	-0.704593	-0.696299		1.39804	1.41421
1.22308		-1.31383	1.41383	-1.2264		1.11011	-0.735394
1.41283		-0.82273	0.326728	-0.652275		1.40753	-1.35498
1.03063		-0.872109	-0.0581156	-1.35397		1.4002	-1.19465
1.41415		-1.01051	0.689091	-0.718918		1.36208	-1.41406
-1.19794		-0.743002	-0.861531	1.2499		1.4136	1.40201
1.40458		-1.05454	0.98616	-0.559609		1.34333	-1.37093
1.41266		-1.17569	-0.0115091	-0.763784		1.26852	-1.21895
-1.06815		-0.869658	-0.810623	-0.268603		1.40063	-0.598266
1.19259		-0.854474	1.39156	-1.25455		1.40315	-0.914133
1.4126		-1.2263	-1.18208	-0.764844		1.22319	-0.0812868
1.36113		-0.246385	0.525372	-1.01296		1.32921	-1.39978
1.12432		0.307913	1.2019	-1.30508		1.04141	-1.24638
0.731869		-1.11833	0.423819	-1.41392		1.30884	-1.38036
1.41383		-0.978564	1.03348	-0.735394		1.37348	-1.35277
1.40843		-0.79639	1.39068	-0.814905		-0.613893	-0.472844
1.38588		-0.847924	-1.41032	-0.448992		1.40415	0.614287
1.40463		-1.40975	0.968765	-0.844671		0.802152	-1.37664
1.05572		-0.887	1.41325	-1.34278		1.3974	-0.661381
1.40623		-0.924029	1.36776	-0.573175		1.38918	-0.372569
1.38911		-1.10684	1.41421	-0.924297		1.31577	-0.708596
1.40533		-1.38491	-0.94553	-0.839712		0.940485	1.38352
1.28023		-0.722416		-1.16045		-0.691686
-0.0115091		-0.9376		-1.21895		1.38569
1.00005		-0.722444		-1.36601		1.4141
1.40622		-1.2965		-0.573114		1.13745
1.40087		-1.36678		-0.532602		0.997934
1.40845		-1.40433		-0.814722		0.557658
1.41298		-0.958538		-0.75762		1.37977
1.16051		-1.3285		-1.28019		1.08415
1.33767		-1.01233		-1.06629		1.36138
1.40856		0.0405147		-0.594875		1.20398
1.4124		-0.969103		-0.644238		1.37653
1.40943		-1.31924		-0.805404		1.10087
1.09368		0.766981		-1.3233		0.645492
1.39088		-0.67571		-0.916983		1.41376
-0.755339		-0.99982		-0.657752		1.36609
1.41416		0.960365		-0.696411		0.418858
1.13713		-1.02116		-1.29671		1.35789
1.12033		-0.653291		-1.30759		1.41288
1.0777		-1.37338		-1.3319		0.978887
1.3416		-0.948536		-0.283398		1.38268
1.38657		1.27381		-0.934252		-0.104882
-1.2263		-1.36521		1.22319		0.362986
1.36824		-1.33495		-0.993869		0.263197
1.41159		-1.40859		-0.780429		0.595225
-1.20416		-1.02333		-0.0401902		1.357
1.07932		-0.850032		0.251739		1.40383
1.20174		-1.26487		0.0447796		1.18023
1.4139		-1.34935		-0.732907		0.308021
1.37456		-0.693061		-0.399292		1.41412
1.40498		-1.40557		-0.842237		0.837973
1.38499		0.391767		-0.940175		-1.3727
1.05536		-1.39896		-1.34295		0.520102
1.38588		-0.91942		-0.936868		1.3903
0.709828		-0.531439		-1.41421		1.4007
1.41037		-1.30691		-0.614898		1.12141
1.32102		-0.288676		-0.223281		1.3433
1.41255		-0.832752		-0.765662		1.40627
1.4112		-1.39158		-0.625674		0.914019
1.36583		-1.31736		-1.00052		0.213242
1.41416		-0.816133		-0.696717		1.40829
1.27381		-1.32033		-0.104882		1.09897
1.41408		-0.763552		-0.690172		1.41267
1.40975		-1.39956		-0.802071		0.875641
1.40505		1.36776		-0.841719		-0.372569
1.3102		-1.37355		-1.11611		0.978343
1.41418		-1.02663		-0.6988		1.35565
1.41148		-1.28744		-0.629661		1.15054
1.41382		-0.992137		-0.678099		1.36885
1.40878		-0.831539		-0.811617		1.40643
-0.986981		-0.446474		1.37065		1.38535
-1.39896		-1.13604		0.520102		1.29744
1.16604		-0.973822		-1.27603		1.37503
1.40814		-0.563771		-0.817449		1.40511
1.38949		-1.04491		-0.466719		1.34776
-1.2179		-1.41395		1.23148		0.730613
1.38345		-0.740485		-0.945797		1.41368
1.41318		-0.704593		-0.753357		1.41421
0.293345		-1.30527		-1.34478		0.181252
1.41348		-0.943919		-0.667351		-0.440051
0.79352		0.0305194		-1.41054		1.2092
1.41385		-0.919293		-0.734783		1.39033
1.04058		-1.41406		-1.34968		0.689137
1.37964		0.902828		-0.420645		0.491282
1.41325		-0.48199		-0.661381		1.39241
1.406		-0.642072		-0.834788		1.41228
1.19972		1.07932		-1.24832		0.251739
-0.26914		-0.78209		-1.06779		1.41146
0.766981		-0.791297		0.645492		1.41073
0.266056		-1.32076		-1.3359		1.0982
1.41418		-0.879808		-0.71594		1.39879
1.41401		-1.29644		-0.727966		0.158907
1.22473		-1.27737		-1.22476		1.16427
1.31247		-0.992943		-1.11237		1.36857
1.40528		1.40943		-0.8401		-0.805404
1.23673		-0.9084		-1.2124		1.39287
1.40368		-0.100275		-0.552617		1.2718
1.04088		-0.76339		-1.34955		1.41268
-0.18216		-0.427787		-1.12346		1.38126
1.41041		-1.3619		-0.615385		0.350911
1.39925		-1.27922		-0.877323		1.16182
-0.964072		-0.985641		-0.414024		1.37111
1.41402		-0.997539		-0.727311		1.36692
1.37667		-1.30581		-0.407996		0.18265
1.4136		-0.0125602		-0.742792		1.23098
1.41348		-0.519435		-0.746108		-0.879423
1.41099		-0.482779		-0.788178		1.39256
1.40883		1.33767		-0.811201		-1.06629
-0.764065		-1.28784		1.41264		1.14998
1.41377		-1.25637		-0.737461		1.19046
1.13052		-1.06256		-1.30109		1.3395
0.987051		-0.99874		-1.37062		1.36648
1.41358		-0.53951		-0.743346		1.40188
1.36632		-0.782139		-0.999181		1.41146
1.39921		-1.20738		-0.877529		1.2414
1.41374		-0.972617		-0.738578		1.37542
1.40511		-0.928446		-0.841302		1.38807
1.41416		-0.406501		-0.717337		1.37631
1.14182		-0.84563		0.151724		1.40449
1.13223		1.32102		-1.29997		-0.223281
1.4118		-0.9962		-0.777445		1.3674
1.41415		-0.792636		-0.71855		1.41061
1.27708		-1.13892		-1.16466		-0.156591
1.3012		1.40617		-1.13035		-0.572654
1.06576		1.3156		-1.33794		-0.208468
1.14412		-1.4136		-1.29195		0.742884
1.39229		-1.03656		-0.910969		-0.314882
1.08612		-0.986192		-1.32744		-0.384697
0.473995		-0.985612		-1.3909		1.37112
0.994871		-0.95446		-1.36788		1.38097
1.41347		-1.13198		-0.666987		1.30013
1.41156		-1.3948		-0.780822		0.495178
1.01759		-1.37511		-1.35931		0.973583
1.13693		-1.04729		-1.29685		1.34668
1.2482		0.445932		-0.0483309		-1.38523
-0.17698		-0.785989		-1.12663		1.41116
1.41154		-1.23998		-0.781001		0.0310685
1.40805		0.634576		-0.818207		0.777237
1.09871		-0.754872		-1.32048		1.41311
1.40901		-1.41121		-0.599573		0.625768
1.39123		1.39445		-0.915531		-0.901281
1.07443		-0.836889		-1.33358		1.40572
-0.935547		-0.908868		1.38623		1.39277
1.40555		-1.2707		-0.838169		1.17293
1.41224		-1.09277		-0.641505		1.32381
0.326728		-1.41154		-1.35498		0.781035
-1.12076		-0.83563		1.30732		1.40589
1.13357		-1.40233		-1.29908		0.542749
0.47494		-0.910493		-1.39108		1.3924
1.20176		-0.574114		-1.2465		1.40634
0.826878		0.0223778		-1.40702		1.2134
1.41406		-1.41011		-0.725254		0.79824
1.27078		1.41148		-1.17283		-0.629661
-0.986192		-0.346135		-0.384697		-1.01443
-1.18374		-1.3877		1.262		0.929893
1.414		1.41041		-0.72837		-0.615385
1.14924		-1.33946		-1.28837		1.06266
1.36496		-0.752518		-1.0029		1.41322
1.38088		-1.24969		-0.426095		1.19818
1.35358		-1.34811		-1.03157		0.303978
0.36213		-1.41288		-1.36498		0.759603
1.39445		-1.27202		-0.901281		0.100785
0.876019		-1.40626		-1.39949		0.83282
1.40428		-0.141387		-0.847032		1.2893
-1.33037		-1.40704		1.08062		0.580305
0.831161		-1.01499		-1.40648		1.36034
1.41307		-1.24421		-0.755794		0.0398975
1.37194		0.266224		-0.388772		-1.33596
0.353249		-0.557328		-1.36255		1.40429
1.32457		-0.63255		-1.0914		-0.77913
0.644042		-0.242805		-1.41239		1.32796
1.41388		-1.41238		-0.680288		0.643865
1.41304		1.38949		-0.756475		-0.466719
1.41419		-1.33222		-0.714521		1.07707
1.38354		-1.33204		-0.945454		1.07742
0.0405147		-1.3433		1.20398		0.288682
1.12063		-1.41234		-1.30741		0.643236
1.41297		-0.864014		-0.757916		1.4016
-0.0787845		-0.186325		1.26223		1.30723
-0.708993		0.128625		-0.705219		1.15536
1.40485		-1.01144		-0.843124		1.36172
1.12184		-0.799078		-1.30665		1.41004
0.466534		-0.380069		-1.38945		-0.989652
1.41419		0.804226		-0.714244		0.605317
1.41331		-0.88812		-0.750507		1.39718
1.40965		-1.11264		-0.803092		1.31231
1.41323		-1.40908		-0.752199		0.808786
-0.653291		-1.25778		1.41288		1.18879
0.443616		0.171875		-1.38474		-1.3016
1.41082		-0.261638		-0.620576		1.33442
0.908506		1.14182		-1.39285		0.151724
0.900255		-1.11195		-1.39467		1.31273
-0.299584		-1.35019		-1.04716		0.310759
1.41392		1.20174		-0.732049		0.0447796
0.151846		-1.21509		-1.29359		1.23418
0.937437		-1.26559		-1.38573		1.17935
		-0.441288				1.38424
		-1.24458				1.2039
		-0.448043				-0.937634
		-0.312343				-1.03833
		-0.946964				1.38312
		0.2205				-1.32002
		-0.0849777				1.26502
		-0.664599				-0.748779
		-0.860011				1.40226
		1.40927				-0.602309
		-1.35955				0.342548
