# Supplementary material for: Single-cell spatiotemporal dissection of the human maternal–fetal interface
Source: Nature. 2026 Apr 8;653(8113):167–79. doi: 10.1038/s41586-026-10316-x (PMC13149032; doi:10.1038/s41586-026-10316-x)
Supplement: Supplementary file 5 — Source Data Fig. 2 [file 41586_2026_10316_MOESM5_ESM.xlsx]

## Sheet: 2d
	maternal artery	D1	D2	Junction	VCV	Villi
DSC	0.052436	0.0743592	0.505486	0.0252248	0.000493452	0.00108315
EVT	0.63793	0.800244	0.192419	0.233587	0.00671854	0.00446186
Epi	0.0111458	0.00706876	0.0614793	0.00791892	0.000227747	0.00071847
FB	0.00903487	0.00365134	0.000834293	0.0687153	0.139951	0.0995965
HB	0.00726167	0.00276648	0.000561118	0.0344706	0.115202	0.0861103
immune	0.0387571	0.0292209	0.205878	0.0152873	0.000569368	0.000547017
PV	0.00287089	0.00058991	0.000287942	0.00892114	0.383944	0.0138469
SCT	0.0447522	0.031072	0.0101739	0.238019	0.0843803	0.344154
VCT	0.0516761	0.0391172	0.00910339	0.287594	0.163522	0.30119
fVEC	0.00168876	0.00292921	0.00150616	0.0630408	0.104764	0.148171
mVEC	0.142447	0.00898088	0.0122708	0.0172212	0.000227747	0.000121106

## Sheet: 2f
distance_bin	DSC	EVT	Epi	FB	HB	PV	SCT	VCT	Immune	fVEC	mVEC
(-4000, -2000]	0	0.000297391	0	0.174979	0.0522122	0.0203264	0.321718	0.30498	0	0.125488	0
(-2000, -1500]	0	0.000360683	0	0.173176	0.0534753	0.0169527	0.351676	0.292545	0	0.111807	7.54012e-06
(-1500, -1000]	0.000321337	0.000419821	0	0.163574	0.0557633	0.0162362	0.36897	0.291239	0	0.103466	1.09917e-05
(-1000, -500]	0.000586337	0.000674731	7.58668e-05	0.156246	0.0584963	0.0140948	0.38604	0.28686	4.03512e-06	0.0969035	1.83365e-05
(-500, -250]	0.00093654	0.00118171	8.08613e-05	0.147263	0.0697186	0.0142858	0.393229	0.286894	6.07227e-05	0.0859988	0.000351146
(-250, 0]	0.016724	0.185378	0.009094	0.09876	0.051347	0.010293	0.315498	0.246059	0.002951	0.055498	0.008398
(0, 250]	0.0821059	0.306127	0.013156	0.0796249	0.030276	0.011082	0.208965	0.187076	0.023231	0.043615	0.014742
(250, 500]	0.218201	0.666727	0.0161648	0.000225032	8.90883e-05	0.00327547	0.00615383	0.00759283	0.0615383	0.000743951	0.0192881
(500, 1000]	0.334483	0.510931	0.024224	7.97541e-05	3.88433e-05	0.000111195	0.000226825	0.000329408	0.109972	3.46869e-05	0.0195695
(1000, 1500]	0.397474	0.381853	0.0503443	0.000123068	4.68608e-05	1.47754e-05	1.72668e-05	0.000376784	0.145164	5.72036e-05	0.0245283
(1500, 2000]	0.371266	0.382798	0.0698123	0.000166808	5.93812e-05	1.8193e-05	0	0.000549162	0.140653	0.000114641	0.0345622
(2000, 4000]	0.300038	0.392066	0.0776951	0	0	0.000115253	0	0.00144306	0.171653	0	0.0569893

## Sheet: 2h
distance_bin	DSC	EVT	Epi	FB	HB	PV	SCT	VCT	Immune	fVEC	mVEC
(-1000, -100]	0	0.861751	0	0	0	0	0	0	0	0	0.138249
(-100, 0]	0	0.531553	0	0	0	0	0	0	0	0	0.468447
(0, 50]	0.0621117	0.288538	0.0186336	0	0	0.00451736	0	0	0.0259738	0	0.600226
(50, 100]	0.241279	0.379447	0.0584292	0.000206231	0.000687438	0.00481207	0.000206231	0.000103106	0.0927991	0	0.222031
(100, 200]	0.27298	0.389308	0.0713674	0	0	0.00107002	0.000356335	0.0001463	0.153083	0.000356335	0.111333
(200, 300]	0.233906	0.465585	0.0748498	0.00178182	0	0	0.000534649	0.000129205	0.167521	0	0.0556924
(300, 500]	0.205144	0.597432	0.0688991	0.00117936	0.000155193	0.000310385	0.0014587	0.00106296	0.0909332	0.000837933	0.0325872
(500, 1000]	0.190869	0.640073	0.0526663	0.00501684	0.000980346	0.000191851	0.00127054	0.000254107	0.100144	0.0002691	0.00826484

## Sheet: 2i
BV_ID	Area (px^2)	Density_BV (nEVTs per million px^2)	Density_Control (nEVTs per million px^2)
7-1	281044	120.977	133.787
7-2	97686.2	102.369	130.008
7-3	425300	173.995	132.142
7-4	156450	191.754	135.506
7-5	199654	205.355	129.724
7-6	442708	365.93	132.819
7-7	379202	221.518	130.274
7-8	131504	167.295	130.034
7-9	275251	385.104	134.06
7-10	208187	201.742	132.093
7-11	193577	154.977	129.148
7-12	71548.5	363.39	127.186
7-13	430648	176.478	132.823
7-14	158767	233.047	134.159
7-15	153368	117.365	136.926
7-16	143423	285.867	135.264
7-17	52556.8	627.892	133.189
7-18	106377	253.814	132.547
7-19	155480	353.744	135.709
7-20	680684	38.1969	135.599
6-1	154753	206.78	76.8965
6-2	95098.9	126.184	83.0715
6-3	113923	114.113	86.0233
6-4	85718.6	93.3287	79.3294
6-5	115225	208.288	86.7865
6-6	88540.4	169.414	79.0599
6-7	108950	174.392	87.196
6-8	92835.1	236.979	79.7112
6-9	113386	238.125	86.4305
6-10	100100	289.709	85.9137
1-1	105265	541.493	60.7992
1-2	535019	317.745	70.4647
1-3	86583.7	207.891	56.5926
1-4	35982.9	277.91	80.5938
1-5	186094	290.177	69.8573
1-6	43876.6	182.329	79.7691
1-7	204811	292.952	72.7498
1-8	158372	340.969	68.1937
1-9	93170.1	289.792	56.8852
1-10	81564.8	208.423	57.6229
2-1	849330	912.484	202.866
2-2	628562	128.866	208.571
2-3	362301	121.446	215.843
2-4	218544	933.45	215.517
5-1	203834	58.8715	63.7774
5-2	116344	111.737	65.3234
5-3	117340	221.579	65.6215
5-4	187054	53.4604	63.0833
5-5	127203	62.8914	66.0359
5-6	78607.6	114.493	63.6071
5-7	96121.7	20.8069	63.4612
5-8	115592	155.72	64.8832
5-9	166927	167.738	66.4963
5-10	129136	131.644	66.5963
5-11	109088	55.0015	66.0018
5-12	111487	170.423	65.4784
5-13	90284.6	287.978	62.0261
5-14	229198	157.069	64.1366
5-15	283687	141.001	60.2777
5-16	188276	42.4909	63.7363
5-17	81354.4	36.8757	61.4595
5-18	147302	61.0989	63.8144

## Sheet: 2m
EC state	Mean AUROC	SD AUROC	Raw AUROC
caEC	0.755	0.014	0.74984378, 0.73580183, 0.7506104 , 0.75848062, 0.78171416,0.7565887 , 0.74693705, 0.75326332, 0.76356675, 0.74837741
R0	0.663	0.02	0.67794846, 0.65965274, 0.66209597, 0.68232945, 0.70239025, 0.66616191, 0.66300746, 0.68714696, 0.61518354, 0.66441895
R1	0.788	0.018	0.78817714, 0.77251779, 0.78261004, 0.80902561, 0.78049173, 0.75678603, 0.7849014 , 0.74348224, 0.78462732, 0.79622611
R2	0.701	0.026	0.68692789, 0.72354725, 0.7235442 , 0.70584955, 0.68805125,0.67439434, 0.66735641, 0.67793164, 0.72053764, 0.68854397

## Sheet: 2q
states	median_distance	sem_distance	n
R0	12.0208	1.67896	247
R1	39	2.31949	201
R2	59.9541	2.77218	98
caEC	13.0957	0.842866	407
