# Supplementary material for: Single-cell spatiotemporal dissection of the human maternal–fetal interface
Source: Nature. 2026 Apr 8;653(8113):167–79. doi: 10.1038/s41586-026-10316-x (PMC13149032; doi:10.1038/s41586-026-10316-x)
Supplement: Supplementary file 6 — Source Data Fig. 4 [file 41586_2026_10316_MOESM6_ESM.xlsx]

## Sheet: 4g
distance_bin	EVTpro	eEVT	iEVT	pEVT
(-250, 0]	0.116095	0.119262	0.764644	0
(0, 250]	0.0837351	0.136587	0.779086	0.000591627
(250, 500]	0.0514589	0.138939	0.808923	0.000678909
(500, 1000]	0	0.176074	0.822496	0.00143049
(1000, 1500]	0	0.231742	0.764621	0.00363654
(1500, 2000]	0	0.318019	0.678033	0.0039484
(2000, 4000]	0	0.278615	0.716438	0.00494673

## Sheet: 4h
distance_bin	EVTpro	eEVT	iEVT	pEVT
(-1000, -100]	0	0.65	0.35	0
(-100, 0]	0	0.70122	0.29878	0
(0, 100]	0.001037	0.475104	0.422199	0.10166
(100, 200]	0.000978	0.204301	0.773216	0.021505
(200, 300]	0.000985	0.110345	0.880788	0.007882
(300, 400]	0	0.062845	0.933848	0.003308
(400, 500]	0	0.065169	0.933708	0.001124
(500, 600]	0	0.057299	0.941337	0.001364
(600, 800]	0	0.054002	0.945034	0.000964
(800, 1000]	0.082794	0.063389	0.853816	0

## Sheet: 4k
	iEVT_in	eEVT_in	iEVT_out	eEVT_out
DSC	0.875871	-0.470837	2.296	1.10866
Epi	0.578188	-0.893132	-0.931692	-0.412077
FB	-0.463065	-0.81101	-0.593251	-0.412077
fVEC	-0.451233	-0.743492	-0.439697	-0.412077
HB	-0.336581	-0.712072	-0.278535	-0.412077
M	-0.191904	-0.423121	0.059437	-0.412077
mVEC	0.507875	-0.180879	1.67801	3.01211
NK	0.220858	-0.569803	0.713654	-0.412077
PV	-0.62319	-0.62319	-1.11396	-0.412077
SCT	-0.289801	-0.890354	-0.484581	-0.412077
T	-0.258572	-0.412766	-0.344598	-0.412077
VCT	-0.255487	-0.93345	-0.560777	-0.412077

## Sheet: 4l
distance_bin_to_BV	standardized_aEC_score_median	standardized_aEC_score_sem
(0, 25]	0.442	0.031742
(25, 50]	0.304605	0.031578
(50, 75]	0.128487	0.032056
(75, 100]	0.179868	0.033787
(100, 125]	0.093871	0.033761
(125, 150]	0.10405	0.034959
(150, 175]	0.021811	0.035841
(175, 200]	-0.047218	0.035094
(200, 225]	-0.113247	0.036149
(225, 250]	-0.108674	0.037103
(250, 275]	-0.124643	0.040636
(275, 300]	-0.263982	0.040229

## Sheet: 4m
distance_bins	median_iScore	sem_iScore
(0, 500]	-0.599595	0.006227
(500, 1000]	-0.415655	0.007094
(1000, 1500]	-0.090796	0.010283
(1500, 2000]	0.121731	0.01295
(2000, 2500]	0.156979	0.016615
(2500, 3000]	0.340263	0.021105
(3000, 3500]	0.686287	0.026411
(3500, 4000]	0.73788	0.031866
(4000, 4500]	1.18444	0.042217

## Sheet: 4n
iScore	Median	Mean	SEM	95% CI
PAS_EVT	0.23	0.146121	0.026356	(0.09440090251534941, 0.19784174398359763)
Normal_EVT	-0.58	-0.385652	0.065419	(-0.5142848565476319, -0.2570186799681522)

## Sheet: 4p
window_left	window_right	mean_ITGA2	sem_ITGA2	mean_HLA-G	sem_HLA-G	mean_iScore	sem_iScore
0.6	0.625	0.20189	0.031291	0.408846	0.038687	0.355684	0.056467
0.625	0.65	0.011271	0.007937	0.623635	0.048408	-0.440461	0.063014
0.65	0.675	0.082648	0.022123	0.639643	0.053407	0.022233	0.080081
0.675	0.7	0.083755	0.017383	0.658641	0.037484	-0.007127	0.059456
0.7	0.725	0.082136	0.018895	0.48084	0.037101	0.232906	0.057224
0.725	0.75	0.039242	0.018497	0.404336	0.045132	0.408091	0.069707
0.75	0.775	0.035193	0.011146	0.334568	0.029469	0.248586	0.050691
0.775	0.8	0.029909	0.007687	0.300555	0.021086	0.202127	0.038242
0.8	0.825	0.073278	0.014967	0.468414	0.027483	-0.073394	0.042493
0.825	0.85	0.051285	0.012377	0.673946	0.032103	-0.284671	0.042373
0.85	0.875	0.09216	0.013514	0.818338	0.027473	-0.305373	0.03548
0.875	0.9	0.060928	0.010868	0.920559	0.026404	-0.406652	0.033213
0.9	0.925	0.059477	0.010697	1.04168	0.026274	-0.561887	0.031377
0.925	0.95	0.036413	0.006206	1.18696	0.021489	-0.759866	0.026694
