# Supplementary material for: Single-cell spatiotemporal dissection of the human maternal–fetal interface
Source: Nature. 2026 Apr 8;653(8113):167–79. doi: 10.1038/s41586-026-10316-x (PMC13149032; doi:10.1038/s41586-026-10316-x)
Supplement: Supplementary file 7 — Source Data Fig. 5 [file 41586_2026_10316_MOESM7_ESM.xlsx]

## Sheet: 5h
Distance to interface	Median	SEM	25% Quantile	75% Quantile
otherDSC	1063.8	4.66816	597.018	1671.26
DSC3	1963.81	37.6669	1358.41	2786.29
DSC4	964.176	23.9955	573.803	1648.7

## Sheet: 5i
Pct. of DSC in communities	otherDSC	DSC3	DSC4
D2	0.882013	0.744764	0.503395
D1	0.0889122	0.0746073	0.448109
Junction	0.0231182	0.0039267	0.0174588
Villi	0	0	0
MaternalArtery	0.00595628	0.175393	0.0310378
VCV	0	0.0013089	0

## Sheet: 5j
group	median	ci_low	ci_high
otherEVTs (same depth)	-0.244827	-0.250974	-0.237626
near DSC3	0.316511	0.21473	0.379121
near DSC4	-0.572246	-0.606276	-0.546359
near otherDSC	-0.07168	-0.080745	-0.061885

## Sheet: 5n
Replicate No.	Control (%)	AEA (%)	SRI (%)	AEA+ SRI (%)
1	100	48	330	159
2	100	45	274	152
3	100	49	272	153
4	100	56	209	102
5	100	59	183	101
6	100	58	195	101
