# Supplementary material for: Single-cell spatiotemporal dissection of the human maternal–fetal interface
Source: Nature. 2026 Apr 8;653(8113):167–79. doi: 10.1038/s41586-026-10316-x (PMC13149032; doi:10.1038/s41586-026-10316-x)
Supplement: Supplementary file 8 — Source Data Fig. 6 [file 41586_2026_10316_MOESM8_ESM.xlsx]

## Sheet: 6b
celltype	enrichment score	pvalue
iEVT	4.81645	0
other EVT	4.08588	8.42494e-270
pEVT	2.58888	4.49473e-09
eEVT	2.07987	6.19951e-10
EVTpro	1.9057	9.43612e-25
CTB(CD81)	0.728243	0.00253323
SCTpro	0.611052	0.000136422
SCT	0.921331	0
avVCT	0.6592	4.82996e-05
VCT(MKI67)	0.535442	2.17866e-15
VCT	0.465203	2.87483e-56
fEC	0.339364	6.31994e-29
FB	0.375481	8.14525e-18
pvSMC	0.308684	7.02433e-16
HB	0.244797	3.66417e-36

## Sheet: 6c
celltype	enrichment score	pvalue
DSC0	0.279546	2.78543e-91
DSC1	0.299345	2.27319e-44
DSC2	1.54593	1.35504e-17
DSC3	0.363043	2.19554e-34
DSC4	0.575511	1.85068e-08
eS	0.589788	7.50517e-14
Epi	1.47191	0
ciliated	0.508542	0.0334888
aEC	1.67977	0.000268974
vEC	1.02299	0.43612
FB	2.06817	3.02146e-19
pvSMC	1.71623	3.67463e-13
LEC	0.448796	1.76432e-13
T	2.04738	2.04131e-14
dNK	0.556798	4.35413e-23
cDC	0.558156	0.0679602
M(CD14)	0.648907	2.28337e-13
M(CD16)	0.763339	0.00429559
B	0.808065	0.466854

## Sheet: 6d
celltype	enrichment score	pvalue
DSC0	0.58	3.1e-22
DSC1	0.52	8.3e-18
DSC2	0.33	4.5e-29
DSC3	0.51	3.5e-18
DSC4	0.7	0.00023
eS	0.87	0.14
Epi	1.68	0
ciliated	0.53	0.043
aEC	0.41	0.00032
vEC	0.55	4.3e-11
FB	0.2	4.8e-18
pvSMC	0.43	7e-11
LEC	0.36	1.6e-18
T	0.27	3.8e-11
dNK	0.53	3.3e-26
cDC	0.71	0.29
M(CD14)	0.56	1.1e-22
M(CD16)	0.47	8.2e-13
B	0.39	0.0043

## Sheet: 6e
celltype	enrichment score	pvalue
DSC0	0.31	7.7e-131
DSC1	0.24	2.7e-89
DSC2	0.45	1.1e-30
DSC3	0.31	3.8e-68
DSC4	0.63	4.2e-10
eS	0.58	5.4e-23
Epi	1.72	0
ciliated	1.07	0.61
aEC	0.56	0.00081
vEC	0.94	0.63
FB	0.17	3e-32
pvSMC	0.24	2.8e-33
LEC	1	0.66
T	0.97	0.91
dNK	0.83	0.0014
cDC	1.06	0.75
M(CD14)	0.36	2.4e-95
M(CD16)	0.45	9.1e-23
B	0.41	0.00023
