# Supplementary material for: Single-cell spatiotemporal dissection of the human maternal–fetal interface
Source: Nature. 2026 Apr 8;653(8113):167–79. doi: 10.1038/s41586-026-10316-x (PMC13149032; doi:10.1038/s41586-026-10316-x)
Supplement: Supplementary file 9 — Source Data Extended Data Fig. 1 [file 41586_2026_10316_MOESM9_ESM.xlsx]

## Sheet: 1d
Scrublet Score	Median	SEM	Q25	Q75
Passed QC	0.0611765	0.000149488	0.0272502	0.105882
Not Passed QC	0.281175	0.0037512	0.25762	0.38931
