# Supplementary material for: Single-cell spatiotemporal dissection of the human maternal–fetal interface
Source: Nature. 2026 Apr 8;653(8113):167–79. doi: 10.1038/s41586-026-10316-x (PMC13149032; doi:10.1038/s41586-026-10316-x)
Supplement: Supplementary file 10 — Source Data Extended Data Fig. 2 [file 41586_2026_10316_MOESM10_ESM.xlsx]

## Sheet: 2a
	snRNA-seq	EVT	Endo	Epi	Erythrocyte	FB	HB	M	PV	SCT	STM	T	VCT	cDC	dNK
snATAC-seq
EVT		0.888	0.016	0.001	0	0.031	0.005	0.013	0.015	0.009	0.017	0.005	0.048	0.01	0.003
Endo		0.004	0.705	0.002	0	0.015	0.008	0.007	0.013	0.001	0.017	0.008	0.008	0.001	0.004
Epi		0.006	0.072	0.963	0.343	0.013	0.01	0.099	0.04	0.032	0.132	0.041	0.068	0.19	0.122
FB		0.003	0.001	0	0	0.383	0.001	0	0.042	0	0.002	0.001	0.001	0.001	0.001
M		0.002	0.016	0.005	0	0.008	0.813	0.758	0.011	0.001	0.015	0.007	0.004	0.244	0.02
PV		0.007	0.049	0	0	0.31	0.002	0.001	0.486	0.001	0.023	0.004	0.002	0.01	0.001
SCT		0.077	0.07	0.007	0.104	0.135	0.141	0.062	0.143	0.948	0.081	0.062	0.167	0.075	0.058
STM		0.004	0.043	0.012	0.015	0.068	0.005	0.012	0.22	0.005	0.687	0.028	0.025	0.063	0.013
VCT		0.008	0.011	0.001	0.015	0.035	0.007	0.02	0.023	0.003	0.009	0.002	0.669	0.014	0.017
dNK		0.001	0.017	0.011	0.522	0.003	0.007	0.028	0.006	0.001	0.017	0.841	0.007	0.391	0.762
Erythrocyte		0	0	0	0	0	0	0	0	0	0	0	0	0	0
HB		0	0	0	0	0	0	0	0	0	0	0	0	0	0
T		0	0	0	0	0	0	0	0	0	0	0	0	0	0
cDC		0	0	0	0	0	0	0	0	0	0	0	0	0	0

## Sheet: 2c
	B	DC	dNK	DSC	EC	Epi	EVT	FB	HB	M	PV	SCT	T	VCT
B	0.243151	0.0200401	0.000389781	0.000293011	0	0.000179813	5.98838e-05	0.0011107	0.000865801	0.0214167	0	0	0.000883392	0.00436694
DC	0.00684932	0.472946	0.000425215	0.000158384	0	5.99377e-05	0	0	0	0.039702	0	0	0.000196309	0.000333586
dNK	0.144977	0.00801603	0.943092	0.00639873	0.000369413	0.000659314	5.98838e-05	0.00185117	0	0.00179973	9.99001e-05	5.19994e-05	0.205929	0.117089
DSC	0.00456621	0.0240481	0.00120478	0.739006	0.250185	0.0448334	0.00305408	0.0118475	0.0002886	0.000359945	0.396204	0.00106599	0	0.0808188
EC	0	0.0260521	0.000212608	0.00211443	0.743443	0.00635339	0.000299419	0.00148093	0	0.000107984	0.0470529	0.000181998	0	0.0355421
Epi	0	0	0.00325998	0.00723025	9.23532e-05	0.935088	5.98838e-05	0.000370233	0	0.000827874	0.0003996	0.000103999	0.000196309	0.0099166
EVT	0	0	0.000106304	7.91922e-06	9.23532e-05	0.000299688	0.481646	0.000740466	0	0	0.0004995	0.0117779	0	0.0866414
FB	0	0	0	0.0597743	0.0013853	0.000239751	0.0201808	0.849685	0.000577201	0	0.14985	0.000285997	0	0.0031539
HB	0.00456621	0.0260521	0.000637823	0.0403009	0.000277059	0.000359626	0.000718606	0.0088856	0.851659	0.085703	0.000999001	0.000311996	0	0.00636846
M	0.0901826	0.410822	0.00545693	0.0192358	0.0013853	0.00107888	0.00191628	0.0211033	0.145743	0.841624	0.00709291	0.000233997	0.000294464	0.027445
PV	0	0	0	0.119675	0.0013853	0.00737233	0.0014971	0.0044428	0	0.000611907	0.396903	0.000441995	0	0.0156785
SCT	0	0	0.000141738	6.33538e-05	9.23532e-05	0.00137857	0.243248	0.0866346	0.000577201	0	9.99001e-05	0.607275	0	0.0147081
T	0.505708	0.012024	0.0424152	0.00388834	0.000277059	0.00101894	0.000119768	0.00148093	0	0.00752286	9.99001e-05	0.000415995	0.792501	0.0990144
VCT	0	0	0.0026576	0.0018531	0.00101588	0.00107888	0.247141	0.0103665	0.0002886	0.000323951	0.000699301	0.377853	0	0.498923

## Sheet: 2e
Cell Number	UTY+	UTY-
Fetal	13142	11148
Maternal	505	11283
Unknown	156	1863
Percentage	UTY+	UTY-
Fetal	0.952112	0.458879
Maternal	0.0365862	0.464436
Unknown	0.0113019	0.0766856
