# Supplementary material for: Single-cell spatiotemporal dissection of the human maternal–fetal interface
Source: Nature. 2026 Apr 8;653(8113):167–79. doi: 10.1038/s41586-026-10316-x (PMC13149032; doi:10.1038/s41586-026-10316-x)
Supplement: Supplementary file 11 — Source Data Extended Data Fig. 3 [file 41586_2026_10316_MOESM11_ESM.xlsx]

## Sheet: 3g
	SCT unique TGs	EVT unique TGs	Shared TGs
ATF	0.257143	0.514286	0.228571
CEBPB	0.181818	0.454545	0.363636
CREB5	0.387755	0.367347	0.244898
DLX4	0.5	0	0.5
EPAS1	0.148148	0.407407	0.444444
ETV4	0.5	0.5	0
FOXB	0.470588	0.323529	0.205882
FOXN2	0.221154	0.605769	0.173077
GATA2	0.421053	0.421053	0.157895
GCM1	0.488	0.336	0.176
HES2	0.311475	0.590164	0.0983607
KLF4	0.5	0.166667	0.333333
MBD2	0.302949	0.38874	0.308311
SREBF1	0.571429	0.428571	0
XBP1	0.457447	0.234043	0.308511
ZNF281	0.5	0.5	0
