# Supplementary material for: Single-cell spatiotemporal dissection of the human maternal–fetal interface
Source: Nature. 2026 Apr 8;653(8113):167–79. doi: 10.1038/s41586-026-10316-x (PMC13149032; doi:10.1038/s41586-026-10316-x)
Supplement: Supplementary file 12 — Source Data Extended Data Fig. 4 [file 41586_2026_10316_MOESM12_ESM.xlsx]

## Sheet: 4e
Sample ID	number of cells passed QC	average total counts per cell	average number of genes per_cell
001	118232	592.242	2572.75
002	68820	929.344	3806.24
003	19332	1256.79	4220.27
004	70478	523.026	2355.19
005	63522	871.389	3739.39
006	73176	944.975	3959.25
007	185225	469.544	1972.1
008	97751	484.07	2310.25
009	95573	442.547	2028.41
010	39223	818.805	3462.73
011	54601	681.703	2692.39
012	46577	844.734	3635.29
013	27244	1935.95	5639.77
014	54057	396.989	1820.13
015	61142	748.113	3207.14
016	80133	689.95	2864.95

## Sheet: 4g
Variables	slide		mIF		version		batch
Correction	pre	post	pre	post	pre	post	pre	post
1	0.0276111	-0.0292715	0.0629561	0.00329289	0.0729193	0.00981483	0.0471971	0.0036106
2	0.0291677	-0.0301077	0.0621844	0.00478595	0.0741278	0.00943803	0.0454744	0.00115092
3	0.0302544	-0.0285467	0.0609587	0.00275694	0.0706027	0.00798626	0.0490279	0.00499621
4	0.0293269	-0.029308	0.0632246	0.00447952	0.0732997	0.00896324	0.0450867	0.00128265
5	0.0317672	-0.0273987	0.0617695	0.002761	0.071653	0.00809307	0.0465271	0.00287171
6	0.0298049	-0.0289073	0.062388	0.00468743	0.0735485	0.0103949	0.0465723	0.00224354
7	0.0289329	-0.0278606	0.0628799	0.00483712	0.0746638	0.0122143	0.0452957	0.00274331
8	0.0296722	-0.0283539	0.0628357	0.00354685	0.0742625	0.00837616	0.0468608	0.00340821
9	0.0275002	-0.0297647	0.0641662	0.00479131	0.0752704	0.0102524	0.0457828	0.00162099
10	0.0277341	-0.0288215	0.0620829	0.00516345	0.073028	0.0114337	0.0458784	0.00132789
Silhouette (Mean)	0.0291772	-0.0288341	0.0625446	0.00411025	0.0733376	0.00969668	0.0463703	0.0025256
Silhouette (SD)	0.00133073	0.000832055	0.000878234	0.000922852	0.00139876	0.00141466	0.00116642	0.00124697

## Sheet: 4m
	DSC	EVT	Epi	FB	HB	PV	SCT	VCT	Immune	fVEC	mVEC
DSC	0	0.346	0.226	0.006	0.003	0.002	0.007	0.02	0.548	0.003	0.102
EVT	0.335	0	0.143	0.052	0.022	0.022	0.124	0.166	0.132	0.019	0.266
Epi	0.226	0.145	0	0.03	0.005	0.003	0.052	0.077	0.073	0.015	0.036
FB	0.007	0.051	0.03	0	0.187	0.183	0.196	0.276	0.001	0.29	0.014
HB	0.003	0.022	0.006	0.19	0	0.091	0.224	0.122	0.001	0.093	0.025
PV	0.002	0.021	0.003	0.181	0.089	0	0.037	0.096	0.001	0.143	0.013
SCT	0.008	0.12	0.055	0.204	0.234	0.04	0	0.463	0.001	0.15	0.026
VCT	0.021	0.164	0.076	0.278	0.117	0.094	0.455	0	0.004	0.278	0.045
Immune	0.545	0.135	0.073	0.001	0.001	0.001	0.001	0.005	0	0	0.054
fVEC	0.003	0.018	0.015	0.288	0.088	0.138	0.137	0.271	0	0	0.005
mVEC	0.107	0.263	0.035	0.014	0.025	0.013	0.026	0.045	0.054	0.005	0
