# Supplementary material for: Single-cell spatiotemporal dissection of the human maternal–fetal interface
Source: Nature. 2026 Apr 8;653(8113):167–79. doi: 10.1038/s41586-026-10316-x (PMC13149032; doi:10.1038/s41586-026-10316-x)
Supplement: Supplementary file 13 — Source Data Extended Data Fig. 7 [file 41586_2026_10316_MOESM13_ESM.xlsx]

## Sheet: 7e
Distance_to_EVT	Median	SEM	Q25	Q75
R0	116.108	5.42157	73.3519	192.425
R1	92.0706	5.20557	46.8402	149.345
R2	88.8482	7.36792	54.0948	147.763
caEC	129.779	3.70655	88.3639	187.992
pval_adj	R1	R2	caEC
R0	1.65521e-05	0.00207317	0.276442
R1		0.502559	9.15127e-10
R2			1.65521e-05
