# Supplementary material for: Single-cell spatiotemporal dissection of the human maternal–fetal interface
Source: Nature. 2026 Apr 8;653(8113):167–79. doi: 10.1038/s41586-026-10316-x (PMC13149032; doi:10.1038/s41586-026-10316-x)
Supplement: Supplementary file 14 — Source Data Extended Data Fig. 8 [file 41586_2026_10316_MOESM14_ESM.xlsx]

## Sheet: 8k
iScore	Median	Q25	Q75
Normal	-0.587321	-1.06019	0.023595
PAS_I	0.213063	-0.205651	0.706981
PAS_N	0.23946	-0.264233	0.557072

## Sheet: 8m
iScore	Median	Q25	Q75
EVTpro	-0.560757	-0.954036	-0.346266
eEVT	0.368734	-0.349359	1.21078
iEVT	-0.509903	-0.837469	0.285021
pEVT	1.10091	1.35034	0.294352
