# Supplementary material for: Single-cell spatiotemporal dissection of the human maternal–fetal interface
Source: Nature. 2026 Apr 8;653(8113):167–79. doi: 10.1038/s41586-026-10316-x (PMC13149032; doi:10.1038/s41586-026-10316-x)
Supplement: Supplementary file 15 — Source Data Extended Data Fig. 9 [file 41586_2026_10316_MOESM15_ESM.xlsx]

## Sheet: 9f
Stereo-seq								RNAscope
Syncytial Knots				Syncytium (No Knots)				Syncytial Knots				Syncytium (No Knots)
GPC5+	Total cells	Replicates	GPC5+ SCT %	GPC5+	Total cells	Replicates	GPC5+ SCT %	GPC5+	Total cells	Replicates	GPC5+ SCT %	GPC5+	Total cells	Replicates	GPC5+ SCT %
3	9	1	0.333333	5925	26522	1	0.223399	18	62	1	0.290323	4	33	1	0.121212
6	41	1	0.146341	5146	91232	2	0.0564056	16	64	2	0.25	4	37	2	0.108108
3	12	1	0.25	4563	52918	3	0.0862277	12	35	3	0.342857	2	34	3	0.0588235
4	8	1	0.5	6204	29363	4	0.211286	15	50	4	0.3	6	42	4	0.142857
2	20	1	0.1	248	3128	5	0.0792839
4	8	2	0.5	6893	33106	6	0.20821
3	10	2	0.3	2019	17977	7	0.11231
4	7	2	0.571429	2457	20144	8	0.121972
6	11	2	0.545455	379	6584	9	0.0575638
2	6	2	0.333333	8205	88478	10	0.0927349
6	15	2	0.4	3778	26922	11	0.140331
3	15	2	0.2	2788	24529	12	0.113661
3	8	2	0.375	5860	37361	13	0.156848
5	15	2	0.333333	8689	45836	14	0.189567
7	25	2	0.28	7067	35088	15	0.201408
4	12	3	0.333333	4658	20656	16	0.225503
6	17	3	0.352941
8	20	3	0.4
6	11	3	0.545455
5	9	3	0.555556
3	9	3	0.333333
3	7	3	0.428571
4	12	3	0.333333
5	12	3	0.416667
6	12	3	0.5
20	41	4	0.487805
3	9	4	0.333333
7	16	5	0.4375
3	15	5	0.2
6	13	5	0.461538
4	10	5	0.4
3	5	5	0.6
4	14	5	0.285714
13	31	5	0.419355
3	16	5	0.1875
2	7	5	0.285714
5	15	5	0.333333
4	9	6	0.444444
4	10	6	0.4
3	8	6	0.375
3	15	6	0.2
4	8	6	0.5
4	13	6	0.307692
2	8	6	0.25
4	9	6	0.444444
5	13	7	0.384615
1	3	7	0.333333
2	5	7	0.4
3	6	7	0.5
2	5	7	0.4
4	11	7	0.363636
5	8	7	0.625
2	5	7	0.4
3	3	7	1
7	13	7	0.538462
9	24	8	0.375
4	10	8	0.4
2	8	8	0.25
3	7	8	0.428571
4	9	8	0.444444
5	12	9	0.416667
3	7	9	0.428571
4	5	9	0.8
4	8	9	0.5
5	9	9	0.555556
19	41	10	0.463415
6	20	10	0.3
7	13	10	0.538462
5	10	10	0.5
7	19	10	0.368421
5	11	11	0.454545
4	5	11	0.8
4	11	11	0.363636
2	12	11	0.166667
4	14	11	0.285714
4	11	12	0.363636
4	13	12	0.307692
5	11	12	0.454545
3	6	12	0.5
5	17	12	0.294118
9	26	13	0.346154
4	15	13	0.266667
2	8	13	0.25
4	9	13	0.444444
2	8	13	0.25
Mean			0.399797

## Sheet: 9h
Gestational Age Group	SCT-B	SCT	SCT-B/SCT
1	3	232	0.0129
2	11	1198	0.0092
3	426	16826	0.0253
4	524	15556	0.0337
5	2287	36247	0.0631
