# Supplementary material for: Single-cell spatiotemporal dissection of the human maternal–fetal interface
Source: Nature. 2026 Apr 8;653(8113):167–79. doi: 10.1038/s41586-026-10316-x (PMC13149032; doi:10.1038/s41586-026-10316-x)
Supplement: Supplementary file 16 — Source Data Extended Data Fig. 11 [file 41586_2026_10316_MOESM16_ESM.xlsx]

## Sheet: 11b
	DSC3 signature score	SEM	Q25	Q75	DSC4 signature score	SEM	Q25	Q75
otherDSC	0.817158	0.00139	0.4746	1.1097	0.600306	0.001127	0.452805	0.8136
DSC3	1.40311	0.00956	1.2662	1.5008	0.465851	0.004832	0.386442	0.5604
DSC4	0.974478	0.0061	0.8132	1.0854	1.14145	0.006468	0.99908	1.3263
	DSC3_vs_other	DSC3_vs_DSC4				DSC4_vs_other	DSC3_vs_DSC4
pval_adj	1.73133e-301	3.88983e-182			pval_adj	0	9.81417e-288
