# Supplementary material for: Single-cell spatiotemporal dissection of the human maternal–fetal interface
Source: Nature. 2026 Apr 8;653(8113):167–79. doi: 10.1038/s41586-026-10316-x (PMC13149032; doi:10.1038/s41586-026-10316-x)
Supplement: Supplementary file 17 — Source Data Extended Data Fig. 12 [file 41586_2026_10316_MOESM17_ESM.xlsx]

## Sheet: 12f
celltype	Mean	Q25	Q75
iEVT	0.084605	0.065539	0.106696
pEVT	0.071163	0.050922	0.090954
EVT	0.053534	0.035297	0.07278
aEC	0.05192	0.014274	0.094871
DSC3	0.043154	0.003865	0.075725
FB	0.03728	0.011142	0.060001
proEVT	0.034728	0.012667	0.059661
eEVT	0.026107	0.010253	0.04141
PV	0.020106	-0.011212	0.05349
SCT	0.016368	-0.002552	0.03746
DSC4	0.004592	-0.020684	0.035367
vEC	0.001274	-0.018447	0.026716
M(CD16)	-0.005517	-0.02779	0.022051
DSC1	-0.005586	-0.024719	0.016326
LEC	-0.006487	-0.026089	0.016872
avVCT	-0.006807	-0.030658	0.021923
proSCT	-0.00816	-0.032098	0.019104
HB	-0.010735	-0.032765	0.015979
cDC	-0.022116	-0.040793	0.007999
DSC2	-0.023269	-0.038517	-0.006221
eS	-0.023313	-0.037518	-0.008789
M(CD14)	-0.024181	-0.041383	-0.003294
Epi	-0.027749	-0.044003	-0.009912
DSC0	-0.029077	-0.044853	-0.012015
ciliated	-0.030609	-0.050404	-0.004839
T	-0.03139	-0.050163	-0.008198
VCT	-0.031469	-0.048354	-0.009655
B	-0.03323	-0.049173	-0.01048
VCT(MKI67)	-0.039522	-0.056507	-0.015432
dNK	-0.046149	-0.063407	-0.025032

## Sheet: 12g
celltype	enrichment score	p.adjust
RG-vRG	0.966546	1
RG-tRG	0.398734	1
RG-oRG	0.309811	1
IPC-EN	0.79175	1
EN-Newborn	1.13206	1
EN-IT-Immature	1.87199	1
EN-L2_3-IT	0.396725	1
EN-L4-IT	0.211564	1
EN-L5-IT	0.328604	1
EN-L6-IT	0.537042	1
EN-Non-IT-Immature	1.84744	1
EN-L5-ET	3.38624	1
EN-L5_6-NP	0.666287	1
EN-L6-CT	0.941029	1
EN-L6b	0.898147	1

## Sheet: 12h
celltype	enrichment score	p.adjust
Oligodendrocyte	1.02	1
EN	0.18	1
Astrocyte	0.66	1
Microglia	0.91	0.8
IN-CGE	1.21	0.11
OPC	0.24	1
IN-MGE	0.33	1
Pericytes	0.91	1
Endothelial	0	1
VSMC	1.02	1

## Sheet: 12i
celltype	cells	enriched cells	enrichment score	pvalue	p.adjust
Epi	1816	32171	2.25793	4.08259e-197	7.75693e-196
eS	167	4041	1.65306	0.0034892	0.0662948
DSC0	258	7713	1.338	0.45609	1
DSC2	98	3590	1.09192	0.120222	1
DSC1	90	3697	0.973763	0.00725781	0.137898
cDC	10	432	0.925926	0.406833	1
ciliated	5	222	0.900901	0.565194	1
FB	21	1002	0.838323	0.0559195	1
DSC3	67	3389	0.790794	2.46039e-05	0.000467474
LEC	24	1798	0.533927	1.04452e-06	1.98458e-05
DSC4	22	1927	0.456668	1.40747e-08	2.67419e-07
PV	14	1303	0.429777	1.27476e-06	2.42205e-05
vEC	25	2966	0.337154	2.22276e-17	4.22325e-16
aEC	3	469	0.255864	0.000447315	0.00849899
M(CD14)	43	7351	0.233982	3.2203e-55	6.11857e-54
B	2	355	0.225352	0.00189576	0.0360194
dNK	53	9608	0.220649	1.03958e-75	1.97521e-74
M(CD16)	7	2014	0.139027	2.71195e-19	5.15271e-18
T	0	1100	0	1.25391e-15	2.38243e-14
